# Supplementary material for: The effect of cognitive avoidance on rumination in college students: the chain mediating role of perfectionism and stress
Source: Front Psychol. 2025 Jul 30;16:1562927. doi: 10.3389/fpsyg.2025.1562927 (PMC12345464; doi:10.3389/fpsyg.2025.1562927)
Supplement: Supplementary file 1 [file Table_1.xls]

## Sheet: 认知回避与反刍思维
序号	提交答卷时间	所用时间	来自IP	来源	年龄	性别	家庭所在地	CA1	CA2	CA3	CA4	CA5	CA6	CA7	CA8	CA9	CA10	CA11	CA12	CA13	CA14	CA15	CA16	CA17	CA18	CA19	CA20	CA21	CA22	CA23	CA24	CA25	SS1	SS2	SS3	SS4	SS5	SS6	SS7	RS1	RS2	RS3	RS4	RS5	RS6	RS7	RS8	RS9	RS10
2256	2018-11-01 18:08:21	485	223.104.30.237(新疆-未知)	手机提交	19	2	3	4	1	3	1	2	1	1	2	5	5	3	5	1	1	3	3	2	2	2	1	5	5	1	2	1	1	2	1	3	1	2	1	4	2	3	4	2	4	3	2	4	4
2257	2018-11-01 18:10:12	634	223.104.30.237(新疆-未知)	手机提交	18	2	2	4	3	3	5	4	4	4	4	4	5	2	4	4	4	4	2	4	3	4	4	2	4	5	4	1	1	1	1	1	1	2	1	4	2	4	4	1	4	4	2	1	4
2258	2018-11-01 18:12:32	778	223.104.30.101(新疆-未知)	手机提交	19	2	3	2	2	3	2	2	2	2	2	2	2	3	2	2	2	2	2	2	2	3	3	3	3	2	3	3	2	2	2	2	2	1	1	3	2	3	3	2	3	3	2	2	3
2259	2018-11-01 18:18:02	967	120.68.74.170(新疆-阿克苏)	手机提交	20	1	2	1	2	3	2	1	1	1	4	4	3	2	4	4	3	2	4	2	1	2	3	4	4	2	2	2	3	1	1	1	1	1	1	3	2	3	3	2	3	3	2	2	2
2260	2018-11-01 18:19:46	1032	223.104.30.102(新疆-未知)	手机提交	20	2	3	3	4	5	3	4	4	5	4	2	4	2	3	3	4	3	2	1	1	4	2	3	1	3	2	1	2	1	1	1	1	1	1	4	2	2	4	1	4	3	1	2	3
2261	2018-11-01 18:20:19	859	43.242.152.23(新疆-未知)	手机提交	22	2	3	2	2	1	1	2	5	4	4	3	2	2	1	1	1	1	2	1	1	1	1	2	3	1	1	1	2	1	2	1	1	2	1	3	2	2	2	1	3	2	2	1	2
2262	2018-11-01 18:21:33	657	223.104.30.110(新疆-未知)	手机提交	20	2	3	1	2	3	1	3	5	1	5	1	5	1	5	1	3	3	1	1	1	3	1	1	1	1	1	1	1	1	1	1	1	1	1	4	1	4	4	1	4	4	1	2	4
2263	2018-11-01 18:24:27	432	120.70.194.27(新疆-阿克苏)	手机提交	21	2	3	2	2	2	5	2	3	2	2	1	2	2	2	2	3	3	1	4	2	3	3	2	2	2	1	1	2	2	2	2	3	3	3	2	2	2	2	2	2	1	3	3	1
2264	2018-11-01 18:28:34	383	43.242.152.23(新疆-未知)	手机提交	19	2	1	3	3	4	3	3	4	4	4	4	3	2	3	4	3	4	3	3	3	3	3	3	3	3	4	4	2	1	1	1	2	1	1	4	2	3	3	2	4	3	3	2	3
2265	2018-11-01 18:30:53	509	36.108.2.68(新疆-乌鲁木齐)	微信	19	2	1	3	3	3	2	2	4	4	5	3	4	3	4	4	3	3	3	3	4	4	4	4	3	2	2	2	1	1	1	1	2	1	2	4	1	2	2	2	3	2	2	2	2
2266	2018-11-01 18:40:51	728	223.104.30.105(新疆-未知)	手机提交	19	1	3	3	2	1	1	1	1	2	1	2	2	1	2	1	5	1	1	1	1	1	2	1	1	1	1	1	2	1	2	2	2	2	1	3	2	3	3	2	3	3	3	2	2
2267	2018-11-01 18:56:44	851	223.104.30.227(新疆-未知)	手机提交	19	2	1	5	5	3	5	3	3	5	5	5	5	3	5	5	5	5	5	3	5	5	4	5	5	2	4	2	1	1	2	3	3	4	1	2	4	2	2	2	2	2	2	2	2
2268	2018-11-01 19:18:41	691	43.242.152.17(新疆-未知)	微信	20	2	1	3	4	3	1	3	2	1	2	4	2	1	4	2	2	4	2	3	2	2	1	4	2	2	1	1	4	1	2	2	3	4	2	4	2	3	3	1	4	4	2	3	2
2269	2018-11-01 19:24:15	887	43.242.154.23(新疆-未知)	微信	20	1	2	2	3	4	2	3	3	3	3	3	3	2	2	3	2	2	2	2	2	2	2	2	2	2	2	2	3	2	1	3	3	2	2	3	3	3	3	3	3	3	3	3	2
2270	2018-11-01 19:25:12	1084	110.156.245.63(新疆-乌鲁木齐)	微信	19	2	3	2	1	2	1	5	3	5	4	1	5	3	4	4	3	4	2	2	3	2	3	1	3	3	3	3	3	1	4	1	2	2	1	4	2	2	2	1	2	2	2	1	2
2271	2018-11-01 19:28:32	845	110.156.245.40(新疆-乌鲁木齐)	微信	19	1	1	2	2	1	1	2	2	2	2	1	2	1	1	2	2	1	2	2	1	1	1	1	2	1	1	2	1	2	1	1	2	3	4	3	4	4	3	4	3	3	4	2	4
2272	2018-11-01 19:46:06	1034	116.178.95.52(新疆-乌鲁木齐)	微信	22	2	2	3	3	2	2	3	4	4	3	4	2	3	4	4	3	3	2	3	2	3	2	2	2	3	4	3	2	2	1	2	3	1	1	3	2	3	2	2	4	3	1	4	2
2273	2018-11-01 20:29:52	600	223.104.30.227(新疆-未知)	手机提交	22	1	3	3	3	2	2	2	2	3	2	3	3	3	3	3	3	2	3	2	2	2	3	1	2	2	2	2	2	1	1	3	2	2	1	2	2	1	2	1	2	2	2	2	2
2274	2018-11-01 22:28:36	914	223.104.30.224(新疆-未知)	微信	20	1	1	3	4	4	4	1	3	4	4	4	4	1	3	2	4	4	2	2	3	4	2	2	4	3	3	2	2	1	2	3	1	2	1	4	2	3	3	3	4	4	2	2	4
2277	2018-11-05 11:03:48	351	116.178.130.78(新疆-乌鲁木齐)	微信	20	2	3	3	3	3	2	3	2	4	4	4	3	3	3	3	2	2	4	2	4	4	2	2	2	3	2	2	2	2	2	2	3	2	2	3	2	2	3	1	3	2	2	1	3
2278	2018-11-05 11:06:52	726	221.7.8.55(新疆-乌鲁木齐)	手机提交	19	2	1	1	2	1	1	2	2	2	2	2	2	1	1	1	1	1	1	2	1	2	1	1	1	1	1	1	1	1	1	1	1	1	1	4	2	4	4	2	4	4	2	2	4
2283	2018-11-05 11:11:21	417	221.7.7.31(新疆-乌鲁木齐)	微信	21	1	3	2	1	3	1	5	5	3	5	5	5	5	5	5	5	4	3	5	3	3	3	2	3	3	4	3	2	2	2	2	3	2	2	2	2	2	2	2	2	2	2	2	2
2284	2018-11-05 11:12:59	835	117.136.26.42(新疆-未知)	手机提交	20	2	3	2	2	2	1	1	2	1	1	1	1	1	2	2	2	2	2	3	2	3	1	2	2	1	2	3	1	1	2	2	1	2	1	4	2	3	3	1	3	3	1	2	3
2287	2018-11-05 11:13:41	722	221.7.8.120(新疆-乌鲁木齐)	微信	20	2	1	3	1	1	1	1	2	2	2	3	2	2	2	2	3	1	1	1	2	1	2	2	2	1	1	2	2	1	3	3	3	4	2	3	2	3	2	2	3	3	2	2	2
2300	2018-11-05 11:19:38	614	221.7.7.54(新疆-乌鲁木齐)	微信	19	2	1	5	5	4	2	4	5	5	5	2	2	3	3	5	5	5	4	4	5	5	3	2	3	2	2	1	2	1	2	3	1	1	4	4	3	1	2	3	2	2	4	1	1
2304	2018-11-05 11:23:01	1293	124.117.239.38(新疆-乌鲁木齐)	微信	19	2	1	2	2	2	1	2	2	2	2	2	2	2	2	2	2	2	2	2	2	2	2	2	2	2	2	2	1	1	1	1	1	1	1	4	2	4	4	2	4	4	1	2	4
2342	2018-11-05 11:38:21	1189	221.7.8.116(新疆-乌鲁木齐)	微信	19	2	3	2	2	3	2	2	2	2	1	1	2	1	2	2	2	1	1	2	2	2	1	2	2	2	2	1	1	1	1	1	1	1	1	3	1	2	3	1	3	2	1	2	2
2349	2018-11-05 11:42:27	815	221.7.8.96(新疆-乌鲁木齐)	微信	19	2	2	2	2	3	2	2	2	2	3	2	2	2	3	2	2	2	3	2	1	2	2	1	2	2	2	2	2	1	2	1	1	2	1	2	2	2	3	2	3	3	2	2	4
2356	2018-11-05 11:46:05	701	221.7.7.71(新疆-乌鲁木齐)	手机提交	20	2	3	3	3	4	2	2	3	4	4	1	1	2	3	2	2	2	1	1	2	1	2	2	1	2	2	1	1	1	1	2	1	1	1	3	1	2	2	1	3	3	2	2	3
2377	2018-11-05 11:54:20	936	117.136.26.22(新疆-未知)	微信	19	1	2	4	5	4	3	4	3	4	4	4	3	3	2	1	4	2	2	2	3	2	2	3	3	2	2	2	2	1	1	1	1	1	1	2	1	2	2	2	3	2	3	2	2
2382	2018-11-05 11:57:43	287	221.7.8.14(新疆-乌鲁木齐)	微信	18	2	1	3	2	3	3	3	3	3	3	3	3	3	3	3	3	3	3	3	3	3	3	3	3	3	3	3	3	3	2	3	2	2	2	2	2	2	2	2	2	2	2	2	2
2385	2018-11-05 11:58:18	226	223.104.30.191(新疆-未知)	手机提交	19	2	1	2	2	2	2	2	2	2	2	2	2	3	2	2	2	3	2	2	2	3	2	2	2	3	3	2	3	2	2	2	2	2	2	2	2	2	2	2	2	2	2	2	2
2387	2018-11-05 11:58:27	268	36.108.110.203(新疆-塔城)	手机提交	20	2	2	3	2	2	2	2	2	2	2	2	2	2	2	2	2	2	2	2	2	2	2	2	2	2	3	3	2	2	2	2	2	2	2	2	2	2	2	2	2	2	2	2	2
2391	2018-11-05 11:59:26	319	36.108.114.163(新疆-未知)	手机提交	19	2	3	3	2	2	2	3	3	2	2	2	2	2	2	2	2	2	2	2	2	2	2	2	2	2	3	3	2	2	2	2	2	2	2	3	2	2	3	3	2	3	2	3	2
2393	2018-11-05 12:00:02	281	49.117.249.209(新疆-乌鲁木齐)	手机提交	19	2	1	3	4	4	4	4	4	4	4	4	4	4	4	4	4	4	4	5	5	5	3	3	4	4	4	4	1	1	1	1	1	1	1	4	2	4	4	3	4	4	4	3	4
2397	2018-11-05 12:01:30	237	221.7.8.53(新疆-乌鲁木齐)	手机提交	22	1	3	3	3	2	3	4	2	2	4	2	4	2	4	3	2	4	3	3	4	4	2	4	2	4	2	4	3	2	2	2	3	3	3	4	3	3	3	3	3	3	3	3	3
2401	2018-11-05 12:01:52	602	221.7.8.65(新疆-乌鲁木齐)	手机提交	20	2	1	2	1	1	1	1	1	1	1	2	1	1	2	1	1	1	2	1	1	1	1	1	1	3	1	1	2	1	1	1	1	1	1	3	3	3	3	3	3	3	2	2	2
2402	2018-11-05 12:01:54	436	36.108.113.134(新疆-未知)	手机提交	20	2	2	3	4	2	2	2	3	2	3	3	3	3	3	3	3	3	3	3	3	3	3	3	2	2	2	2	2	1	1	1	1	1	1	3	3	3	3	3	3	3	3	3	3
2403	2018-11-05 12:02:00	545	221.7.7.37(新疆-乌鲁木齐)	手机提交	19	2	3	3	3	2	2	4	4	4	4	4	4	2	4	4	4	4	4	4	4	4	4	4	4	4	4	4	3	3	2	3	3	3	3	2	2	1	2	2	2	2	2	2	1
2405	2018-11-05 12:02:29	313	49.119.233.228(新疆-乌鲁木齐)	手机提交	20	2	1	4	4	4	4	4	4	4	4	4	3	4	4	4	4	4	4	4	4	4	4	4	4	4	4	4	2	2	2	2	2	1	1	4	1	3	4	2	4	4	1	2	4
2409	2018-11-05 12:02:55	410	49.119.231.186(新疆-乌鲁木齐)	手机提交	19	1	1	2	2	2	2	2	2	2	1	2	2	2	3	1	2	2	2	2	2	3	2	2	2	2	2	2	2	2	2	2	2	2	2	4	2	2	4	2	4	3	3	2	3
2410	2018-11-05 12:03:01	710	36.108.112.119(新疆-未知)	手机提交	20	2	1	2	5	1	2	3	5	1	5	1	5	1	5	5	1	1	1	3	1	3	3	5	2	5	1	1	1	2	1	1	1	1	1	4	2	2	3	2	2	2	3	2	2
2411	2018-11-05 12:03:02	622	117.136.26.3(新疆-未知)	手机提交	20	2	3	3	1	5	1	3	3	3	3	3	3	3	3	3	3	3	3	3	3	3	3	3	3	3	3	3	2	1	1	1	2	2	1	3	3	2	2	3	2	2	4	2	2
2412	2018-11-05 12:03:04	289	110.156.224.56(新疆-乌鲁木齐)	手机提交	21	2	3	5	3	5	3	5	5	4	3	4	5	5	4	5	5	4	5	5	5	4	4	5	5	4	4	4	4	4	4	4	4	4	4	4	4	4	4	4	4	4	4	4	4
2416	2018-11-05 12:03:34	621	36.108.111.177(新疆-塔城)	微信	18	2	1	2	3	2	1	2	3	4	3	5	4	3	5	4	3	2	3	1	3	3	3	4	5	3	3	1	1	1	1	1	1	2	2	3	2	2	2	3	2	2	3	2	2
2422	2018-11-05 12:04:14	355	110.156.240.217(新疆-乌鲁木齐)	微信	21	2	1	3	4	3	4	3	2	3	3	3	4	2	4	4	4	2	2	3	3	2	3	3	2	3	3	2	3	3	2	2	2	3	2	3	2	3	2	3	2	2	2	2	2
2423	2018-11-05 12:04:17	708	221.7.8.64(新疆-乌鲁木齐)	微信	21	2	3	2	3	1	1	1	2	2	2	2	2	1	2	1	2	2	1	1	1	1	1	1	1	2	1	1	2	1	1	1	1	1	1	3	3	2	2	2	3	2	2	2	2
2424	2018-11-05 12:04:20	597	49.117.250.221(新疆-乌鲁木齐)	手机提交	19	2	3	5	2	1	1	2	1	4	2	2	3	1	3	1	1	1	1	1	1	1	1	1	1	1	1	1	1	1	1	1	1	1	1	4	1	3	3	1	3	3	1	1	4
2425	2018-11-05 12:04:35	610	36.108.123.139(新疆-未知)	手机提交	19	2	3	2	2	5	5	2	2	2	2	5	5	5	2	5	2	5	5	5	5	5	5	2	5	5	5	5	2	1	1	1	1	1	1	4	1	3	3	1	4	4	1	1	4
2430	2018-11-05 12:04:51	496	117.136.26.57(新疆-未知)	微信	19	2	3	3	3	4	2	2	3	3	3	2	2	3	3	3	3	3	4	2	2	2	2	4	2	3	3	4	2	3	2	1	2	1	1	3	2	3	3	2	2	2	2	2	2
2433	2018-11-05 12:05:16	827	117.136.26.4(新疆-未知)	手机提交	19	2	3	5	5	5	1	5	5	5	5	5	5	4	5	5	5	5	5	3	5	5	5	5	5	1	1	1	1	1	2	2	1	1	2	4	1	3	3	1	3	3	2	1	3
2440	2018-11-05 12:05:43	390	110.156.208.12(新疆-乌鲁木齐)	微信	20	2	2	4	4	4	4	4	4	4	3	3	2	4	2	3	2	4	2	3	2	4	4	2	3	3	3	2	2	1	1	1	2	2	1	4	1	3	4	1	3	3	2	2	3
2443	2018-11-05 12:06:05	893	221.7.8.41(新疆-乌鲁木齐)	微信	21	2	3	1	2	1	1	5	1	1	1	5	5	1	5	5	5	5	3	3	4	3	5	5	5	2	2	2	1	1	2	1	1	1	1	3	2	2	2	2	3	2	2	2	2
2445	2018-11-05 12:06:17	838	49.117.251.13(新疆-乌鲁木齐)	微信	19	2	2	1	1	1	1	2	1	2	1	1	1	1	1	1	2	1	1	1	1	1	1	1	1	1	1	3	1	1	1	1	1	1	1	4	2	4	4	1	4	4	2	1	4
2446	2018-11-05 12:06:25	330	221.7.8.13(新疆-乌鲁木齐)	微信	21	2	3	3	3	3	2	2	3	3	3	3	3	3	3	3	3	3	3	3	3	3	3	3	3	3	3	3	2	2	2	2	2	2	2	2	2	2	2	2	2	2	2	2	2
2447	2018-11-05 12:06:26	874	221.7.8.23(新疆-乌鲁木齐)	微信	18	2	2	4	4	3	3	4	3	4	4	4	4	4	3	3	2	3	3	3	3	3	3	3	3	3	3	3	3	3	3	3	4	3	3	2	4	1	2	1	2	1	4	4	1
2449	2018-11-05 12:06:30	784	223.104.30.184(新疆-未知)	微信	19	2	2	2	5	2	1	5	2	3	3	4	2	2	5	1	1	1	1	3	4	1	2	2	2	2	2	1	2	1	1	2	2	2	1	2	4	2	2	4	2	2	3	4	2
2454	2018-11-05 12:06:46	816	223.104.30.173(新疆-未知)	手机提交	21	2	3	5	5	3	2	1	3	2	2	3	3	3	3	2	3	3	3	3	3	3	3	2	3	2	2	2	2	1	1	2	1	1	1	2	2	2	2	2	3	3	2	2	2
2455	2018-11-05 12:06:52	278	36.108.125.160(新疆-未知)	微信	19	1	1	3	3	1	1	4	1	1	1	1	1	2	2	2	2	1	1	1	1	1	1	1	1	1	1	1	1	1	1	1	1	1	1	4	1	4	4	1	4	3	1	1	4
2457	2018-11-05 12:07:01	564	221.7.8.43(新疆-乌鲁木齐)	微信	19	2	1	5	5	5	4	5	5	5	5	5	5	5	5	5	5	5	5	5	5	5	5	5	5	5	5	5	4	2	2	3	4	1	3	4	1	4	4	2	3	2	3	2	2
2459	2018-11-05 12:07:23	610	36.108.125.53(新疆-未知)	手机提交	20	2	3	3	2	2	1	1	1	3	3	1	3	1	3	3	3	1	3	3	1	2	1	1	1	1	1	5	1	1	1	1	1	1	1	3	1	3	3	2	3	3	2	2	3
2462	2018-11-05 12:07:43	539	221.7.8.127(新疆-乌鲁木齐)	手机提交	19	1	3	3	2	1	1	2	1	3	2	2	2	2	2	1	2	1	2	2	2	1	1	2	2	1	2	1	1	1	1	2	1	2	2	2	2	2	2	1	2	2	2	2	2
2465	2018-11-05 12:07:53	266	36.108.111.239(新疆-塔城)	微信	20	1	1	4	5	1	1	4	1	5	4	5	2	3	2	1	1	1	1	1	1	1	1	1	1	1	1	1	1	1	1	1	1	1	1	1	1	1	1	1	1	1	1	1	1
2469	2018-11-05 12:08:07	310	110.156.222.51(新疆-乌鲁木齐)	微信	21	1	1	2	1	3	2	1	1	3	3	1	2	2	2	2	2	2	2	2	2	2	2	2	2	2	2	2	2	2	2	2	2	2	2	2	2	2	2	2	2	2	2	2	2
2470	2018-11-05 12:08:14	689	223.104.30.83(新疆-未知)	微信	19	2	3	3	1	3	2	2	2	2	2	1	2	3	5	5	2	1	4	1	2	2	3	1	1	1	1	1	2	2	2	1	2	3	2	2	3	2	3	2	3	2	2	3	2
2472	2018-11-05 12:08:16	698	221.7.8.94(新疆-乌鲁木齐)	微信	21	2	3	1	2	2	2	4	2	2	5	4	3	2	4	2	5	5	4	3	3	4	4	4	4	4	2	2	1	1	1	2	2	1	2	2	4	2	2	2	2	2	2	2	2
2474	2018-11-05 12:08:28	849	49.119.240.57(新疆-和田)	手机提交	19	2	1	1	2	3	3	4	3	4	5	5	3	3	4	4	1	3	4	2	3	4	4	4	3	4	4	3	1	1	1	1	1	1	1	3	2	3	3	2	3	3	3	2	2
2477	2018-11-05 12:08:47	653	36.108.109.198(新疆-克孜勒苏)	手机提交	21	1	1	3	4	3	3	3	3	3	4	4	2	2	2	2	3	3	1	2	3	3	4	2	2	2	2	2	1	1	1	2	1	1	1	3	1	2	2	2	2	2	2	2	3
2480	2018-11-05 12:09:06	860	221.7.8.24(新疆-乌鲁木齐)	微信	20	1	3	3	2	3	3	4	3	3	1	2	1	1	2	3	2	1	1	1	2	2	2	2	2	3	1	2	1	2	2	1	2	1	1	3	1	2	3	2	3	3	4	2	3
2483	2018-11-05 12:09:16	689	223.104.30.81(新疆-未知)	手机提交	20	2	3	3	4	3	5	4	5	4	4	1	5	4	5	4	5	2	2	3	2	4	3	2	3	2	4	3	2	1	1	2	1	1	1	4	1	3	3	3	3	3	2	3	2
2486	2018-11-05 12:09:22	1115	110.156.203.89(新疆-乌鲁木齐)	手机提交	20	2	3	3	3	3	1	2	1	3	2	1	2	1	2	3	2	1	2	1	2	2	3	2	1	1	1	2	1	2	1	1	1	2	2	4	1	2	4	1	3	2	1	1	2
2487	2018-11-05 12:09:23	866	221.7.7.36(新疆-乌鲁木齐)	手机提交	20	2	2	2	2	1	2	2	2	2	2	3	2	2	2	2	2	2	3	2	2	2	2	2	2	2	2	1	2	1	1	1	1	3	1	3	2	2	3	3	3	2	2	2	3
2496	2018-11-05 12:09:46	966	221.7.7.114(新疆-乌鲁木齐)	手机提交	19	2	3	4	3	1	1	1	1	5	3	3	5	3	5	5	3	1	2	1	2	3	2	4	3	3	3	3	4	1	1	1	1	1	1	4	1	4	4	1	4	4	1	1	4
2498	2018-11-05 12:09:50	738	36.108.110.188(新疆-塔城)	手机提交	19	2	1	3	1	2	1	2	3	4	3	3	2	2	3	2	4	2	2	2	2	1	1	1	1	2	2	2	2	2	2	1	1	2	2	4	2	4	4	3	4	2	4	3	3
2500	2018-11-05 12:09:54	556	221.7.8.45(新疆-乌鲁木齐)	手机提交	19	2	1	4	3	5	4	4	5	5	5	3	5	5	5	5	5	5	5	4	5	5	5	5	5	5	5	5	3	3	2	2	4	2	2	4	2	2	2	4	3	2	2	2	2
2503	2018-11-05 12:10:07	782	49.119.232.1(新疆-乌鲁木齐)	微信	18	2	3	2	2	1	2	2	1	3	2	2	2	1	2	1	2	1	1	1	1	2	1	2	2	1	1	1	1	1	1	1	1	1	1	4	1	4	4	2	4	4	1	2	4
2504	2018-11-05 12:10:07	859	221.7.7.8(新疆-乌鲁木齐)	手机提交	20	2	3	4	3	3	2	2	4	3	3	3	3	3	3	3	4	3	4	2	3	4	3	2	3	2	2	3	2	3	2	2	3	3	3	3	3	3	3	3	3	3	2	3	2
2505	2018-11-05 12:10:11	398	222.82.239.146(新疆-乌鲁木齐)	微信	19	2	1	3	5	4	1	2	2	2	3	3	2	3	3	2	3	3	2	2	3	3	2	3	2	3	2	3	2	1	1	1	1	1	1	4	1	4	4	1	4	4	1	1	4
2509	2018-11-05 12:10:25	706	221.7.8.60(新疆-乌鲁木齐)	手机提交	21	2	3	3	3	2	1	2	3	2	3	2	3	4	3	3	3	2	1	2	1	2	3	1	2	3	2	1	1	1	1	1	1	1	1	4	1	2	3	1	4	2	2	1	2
2510	2018-11-05 12:10:25	939	36.108.122.217(新疆-未知)	手机提交	21	2	3	3	5	3	1	2	4	3	5	1	3	1	5	2	4	3	3	3	5	5	1	3	4	3	3	2	1	1	1	1	1	3	1	3	1	2	2	1	3	3	3	1	4
2515	2018-11-05 12:10:51	926	36.108.124.6(新疆-未知)	手机提交	20	2	3	2	1	2	1	1	1	2	2	1	2	1	1	1	2	1	1	1	1	1	1	1	1	1	1	1	1	1	1	1	1	1	1	4	1	4	4	2	4	4	2	2	4
2517	2018-11-05 12:10:54	314	223.104.30.79(新疆-未知)	手机提交	21	1	2	3	2	2	1	2	2	4	4	3	3	3	3	3	3	3	3	3	3	3	2	3	3	2	3	3	1	1	1	1	1	1	1	4	1	4	4	1	4	4	2	1	2
2519	2018-11-05 12:10:56	945	221.7.8.61(新疆-乌鲁木齐)	手机提交	21	2	1	3	2	2	2	2	3	3	4	2	3	1	4	3	4	1	1	1	1	2	1	2	1	1	1	3	2	1	1	1	1	1	1	3	3	4	3	3	3	2	2	2	3
2521	2018-11-05 12:11:05	866	221.7.8.35(新疆-乌鲁木齐)	微信	20	1	3	5	2	3	1	4	3	5	4	4	4	4	4	4	4	2	2	1	1	1	1	1	1	1	1	1	3	1	3	1	1	1	1	4	4	4	4	3	4	4	2	2	3
2526	2018-11-05 12:11:40	341	221.7.7.123(新疆-乌鲁木齐)	手机提交	20	2	3	5	3	5	1	3	4	4	4	4	3	3	3	3	3	3	3	3	2	4	3	3	3	3	3	3	3	3	3	2	3	2	3	3	2	3	2	3	2	3	2	3	2
2528	2018-11-05 12:11:52	1013	221.7.7.51(新疆-乌鲁木齐)	手机提交	19	2	1	2	2	3	3	3	4	4	4	3	2	1	4	2	1	4	3	3	3	3	3	3	3	3	3	3	3	2	2	3	3	3	2	3	2	2	2	2	2	2	3	3	2
2529	2018-11-05 12:11:53	933	117.136.26.46(新疆-未知)	手机提交	20	2	3	3	1	1	1	1	3	1	4	1	4	2	4	4	2	1	1	4	2	1	1	3	1	1	4	3	1	1	2	2	1	3	1	3	2	2	3	1	3	2	2	2	1
2530	2018-11-05 12:12:02	850	221.7.8.87(新疆-乌鲁木齐)	手机提交	20	2	2	3	3	2	1	1	3	2	2	2	3	3	3	2	2	3	3	2	2	3	3	3	3	3	3	3	1	1	2	1	1	1	1	4	1	3	3	1	3	3	1	1	2
2531	2018-11-05 12:12:08	826	117.136.26.54(新疆-未知)	手机提交	20	2	1	2	2	2	1	2	3	2	2	1	2	2	2	2	2	2	2	2	2	2	2	2	2	2	2	2	3	1	2	2	2	2	2	2	2	2	2	2	2	2	3	2	2
2532	2018-11-05 12:12:10	757	221.7.8.83(新疆-乌鲁木齐)	微信	19	1	2	3	4	2	1	3	3	2	3	4	2	2	2	2	2	2	3	3	3	2	2	1	3	3	3	2	1	1	2	3	3	1	1	3	1	2	2	2	2	2	2	2	2
2535	2018-11-05 12:12:38	297	117.136.26.2(新疆-未知)	微信	20	2	1	3	2	1	2	2	2	2	2	2	2	1	1	2	1	2	1	2	1	2	3	2	1	3	2	1	2	2	2	2	2	2	3	2	2	3	2	3	2	3	2	3	2
2536	2018-11-05 12:12:41	799	49.119.231.167(新疆-乌鲁木齐)	微信	20	2	3	3	3	3	1	2	4	2	3	4	3	2	2	2	2	2	2	2	2	2	2	2	2	2	2	2	2	1	1	1	1	1	1	3	2	2	3	2	2	2	2	2	3
2539	2018-11-05 12:13:02	415	223.104.30.161(新疆-未知)	手机提交	20	2	3	2	2	3	3	3	3	3	3	3	3	3	3	3	3	3	3	3	3	3	3	3	3	3	3	3	2	2	2	2	2	2	2	3	2	2	2	2	2	2	2	2	2
2540	2018-11-05 12:13:05	622	223.104.30.168(新疆-未知)	微信	21	2	1	2	1	2	2	2	2	2	3	2	2	2	2	2	2	3	1	1	1	2	1	2	2	2	2	2	2	2	1	2	2	1	3	3	2	2	2	1	3	2	3	1	2
2541	2018-11-05 12:13:07	972	221.7.7.99(新疆-乌鲁木齐)	手机提交	21	2	1	2	2	1	1	1	1	3	2	2	1	1	2	1	2	1	1	1	1	1	1	1	1	1	1	1	1	1	1	3	1	1	1	4	1	3	3	1	4	4	1	1	3
2544	2018-11-05 12:13:13	290	110.156.90.31(新疆-乌鲁木齐)	手机提交	20	2	1	5	4	2	4	3	3	2	2	2	2	2	2	2	2	2	2	2	2	2	2	2	2	2	2	2	1	1	1	1	1	1	1	4	1	4	4	2	4	4	2	2	4
2545	2018-11-05 12:13:19	701	49.117.250.10(新疆-乌鲁木齐)	手机提交	19	2	1	2	3	1	2	3	4	4	4	3	4	2	3	2	4	1	1	1	1	1	4	2	2	1	1	1	1	1	1	1	1	1	1	2	2	2	2	2	2	2	3	2	2
2548	2018-11-05 12:13:34	359	222.82.239.146(新疆-乌鲁木齐)	手机提交	20	2	1	3	3	2	1	2	2	2	3	1	2	2	2	2	2	2	2	2	2	2	2	2	2	2	2	2	2	2	2	2	2	2	2	3	3	3	3	3	3	2	2	3	2
2549	2018-11-05 12:13:42	369	61.138.251.149(新疆-乌鲁木齐)	手机提交	19	2	1	3	4	3	3	3	3	3	3	3	3	3	3	3	3	3	3	3	3	3	3	3	3	3	3	3	3	2	2	2	2	2	2	4	3	3	3	3	3	3	3	3	3
2551	2018-11-05 12:13:53	1337	60.13.166.242(新疆-乌鲁木齐)	微信	22	2	3	2	2	1	1	4	2	4	3	5	1	5	3	4	2	3	3	2	5	1	1	4	5	4	4	1	2	1	1	2	1	4	3	2	2	2	2	2	2	2	2	2	2
2552	2018-11-05 12:14:00	843	221.7.8.97(新疆-乌鲁木齐)	微信	22	1	2	3	3	4	2	4	4	2	4	4	2	3	4	2	4	3	4	2	4	2	3	5	3	2	3	3	2	2	2	3	3	1	2	2	2	1	2	3	2	2	2	3	2
2557	2018-11-05 12:14:41	712	221.7.7.126(新疆-乌鲁木齐)	手机提交	19	2	2	2	2	2	2	2	2	2	3	2	2	2	2	2	2	2	2	2	2	2	2	2	2	2	2	2	1	1	1	2	1	3	1	4	2	3	3	2	3	3	2	2	3
2559	2018-11-05 12:14:53	697	221.7.8.54(新疆-乌鲁木齐)	手机提交	20	1	1	2	1	3	1	1	2	2	3	1	4	1	4	1	1	1	2	2	2	3	2	2	2	2	2	1	2	2	2	3	1	2	1	2	1	2	1	2	1	2	1	2	1
2572	2018-11-05 12:16:51	958	221.7.7.78(新疆-乌鲁木齐)	手机提交	19	2	1	3	2	3	1	1	2	2	2	1	2	2	2	2	2	1	1	1	1	1	1	2	1	3	3	1	2	2	2	3	3	1	3	1	3	2	1	2	1	1	2	2	2
2576	2018-11-05 12:17:02	608	49.117.253.57(新疆-乌鲁木齐)	手机提交	21	1	2	3	5	1	3	5	3	3	3	1	3	3	5	3	1	3	1	5	1	1	1	3	1	1	1	1	2	1	4	3	1	1	1	3	1	4	4	1	3	3	1	1	1
2578	2018-11-05 12:17:10	473	221.7.7.2(新疆-乌鲁木齐)	手机提交	21	1	1	3	4	2	2	3	2	3	3	3	3	2	4	3	4	3	3	3	3	2	2	3	3	3	2	3	2	2	2	2	3	2	2	3	2	3	3	2	2	2	3	2	3
2581	2018-11-05 12:17:30	1225	223.104.30.91(新疆-未知)	手机提交	19	2	1	4	2	1	1	4	1	1	3	1	2	3	1	2	3	1	1	3	2	1	3	1	1	3	1	1	1	1	1	1	1	1	1	2	2	3	3	1	3	3	2	3	4
2583	2018-11-05 12:17:52	646	49.119.231.192(新疆-乌鲁木齐)	手机提交	19	2	1	2	2	1	2	2	2	1	1	1	2	2	2	2	3	3	3	3	3	3	2	2	2	2	2	2	1	1	2	1	2	3	1	3	1	3	3	1	3	2	2	1	2
2584	2018-11-05 12:17:53	738	49.117.254.192(新疆-乌鲁木齐)	手机提交	20	1	3	3	3	4	4	4	5	5	4	4	2	2	3	4	3	4	4	4	4	4	4	5	4	2	1	3	1	1	2	1	1	1	2	4	2	3	3	3	3	3	3	3	3
2587	2018-11-05 12:18:04	1340	221.7.7.63(新疆-乌鲁木齐)	手机提交	19	2	1	3	3	3	1	2	2	2	2	3	3	2	2	2	2	3	3	1	2	2	1	1	2	2	1	1	1	1	1	1	1	1	1	4	2	2	3	3	3	3	2	2	3
2590	2018-11-05 12:18:39	875	124.117.239.38(新疆-乌鲁木齐)	微信	20	2	3	2	2	2	1	2	2	2	2	2	2	2	2	2	3	2	2	1	2	2	2	1	2	2	2	2	1	1	1	1	1	1	1	3	2	2	3	2	3	2	2	2	2
2591	2018-11-05 12:18:41	275	221.7.8.45(新疆-乌鲁木齐)	手机提交	21	2	3	3	3	3	2	2	3	2	2	2	3	2	3	5	5	2	3	3	2	4	2	3	2	2	3	3	2	3	3	2	2	2	2	2	3	2	3	2	3	3	2	2	2
2594	2018-11-05 12:19:18	237	36.108.112.65(新疆-未知)	手机提交	20	1	1	3	3	3	3	3	3	3	3	3	3	3	3	3	3	3	3	3	3	3	3	3	3	3	3	3	3	3	3	1	3	3	1	3	3	3	1	3	1	3	3	3	2
2595	2018-11-05 12:19:42	1325	223.104.30.178(新疆-未知)	手机提交	20	2	3	4	1	1	1	3	4	4	4	4	3	1	4	4	4	3	2	2	1	3	1	2	4	2	1	1	1	1	2	1	1	1	1	4	2	3	3	1	3	3	2	1	3
2599	2018-11-05 12:20:01	760	49.117.254.42(新疆-乌鲁木齐)	手机提交	20	2	3	1	1	3	1	3	1	3	3	1	3	3	5	5	3	2	2	2	3	4	1	3	2	2	2	2	1	1	1	1	1	1	1	4	1	4	4	1	4	4	1	1	3
2600	2018-11-05 12:20:05	584	49.117.250.131(新疆-乌鲁木齐)	手机提交	21	2	3	1	1	3	1	1	1	1	3	2	2	1	2	3	1	2	2	2	2	2	2	2	2	2	2	2	1	1	1	1	1	1	1	3	3	3	3	3	3	3	2	3	3
2601	2018-11-05 12:20:11	794	110.156.232.45(新疆-乌鲁木齐)	手机提交	19	2	1	2	3	2	2	2	2	5	5	5	5	5	5	5	3	5	5	1	2	5	3	3	3	3	3	3	2	1	1	1	3	1	1	3	3	3	3	3	3	3	3	3	3
2604	2018-11-05 12:20:28	828	110.156.238.251(新疆-乌鲁木齐)	手机提交	20	1	2	3	3	1	1	1	1	2	3	2	2	2	5	1	5	1	1	1	1	1	1	1	2	1	1	1	3	1	1	1	1	1	1	4	2	3	4	2	3	4	2	2	4
2606	2018-11-05 12:20:49	1412	60.13.166.242(新疆-乌鲁木齐)	手机提交	20	2	2	3	1	4	1	3	3	3	3	3	3	1	3	1	3	3	2	1	2	3	1	1	2	2	2	1	2	1	1	1	1	1	1	4	1	4	4	2	4	4	2	1	4
2607	2018-11-05 12:20:49	392	221.7.8.50(新疆-乌鲁木齐)	手机提交	20	2	3	3	5	5	3	1	3	3	4	2	4	3	5	5	5	5	4	3	4	3	2	4	4	2	4	4	3	2	2	3	2	1	1	1	2	2	4	4	4	4	4	4	4
2608	2018-11-05 12:20:57	1140	110.156.251.90(新疆-乌鲁木齐)	手机提交	20	2	1	2	2	4	3	5	3	5	3	3	3	3	2	2	2	2	2	2	2	2	2	2	2	2	2	2	2	1	1	1	1	1	2	4	2	2	3	2	4	3	1	4	4
2610	2018-11-05 12:21:07	790	110.156.208.88(新疆-乌鲁木齐)	手机提交	19	2	1	2	2	4	3	3	3	5	5	3	4	2	3	4	2	2	2	2	3	2	3	2	3	2	3	2	2	1	1	2	1	3	1	3	3	3	3	2	3	2	1	4	2
2613	2018-11-05 12:21:17	273	221.7.8.91(新疆-乌鲁木齐)	微信	20	2	1	2	2	2	2	2	2	2	2	2	2	2	2	2	2	2	2	2	2	2	2	2	2	2	2	2	2	2	2	2	2	2	2	2	2	2	2	2	2	2	2	2	2
2616	2018-11-05 12:21:36	1161	222.82.239.150(新疆-乌鲁木齐)	微信	21	2	3	3	3	1	1	1	1	1	3	2	1	2	4	2	1	1	1	1	1	1	1	2	1	1	1	1	1	1	1	1	3	3	2	2	1	2	2	1	2	2	3	2	2
2618	2018-11-05 12:21:47	531	61.138.251.149(新疆-乌鲁木齐)	微信	19	2	3	2	2	2	2	2	2	2	2	2	2	2	2	2	2	2	2	2	2	2	2	2	2	2	2	2	1	1	1	1	1	1	1	3	1	3	3	1	4	4	1	1	4
2620	2018-11-05 12:22:10	410	221.7.8.3(新疆-乌鲁木齐)	微信	24	1	1	5	5	5	5	5	5	5	5	5	5	5	5	5	5	5	5	5	5	5	5	5	5	5	5	5	3	3	2	3	2	2	3	3	3	3	3	3	3	3	3	3	3
2624	2018-11-05 12:22:50	205	36.108.114.152(新疆-未知)	微信	20	1	3	3	3	3	3	3	1	1	1	1	1	1	1	1	1	1	1	1	3	3	3	3	3	3	3	3	3	3	3	3	3	3	3	3	3	3	3	3	3	3	3	3	3
2625	2018-11-05 12:22:51	789	222.82.239.146(新疆-乌鲁木齐)	手机提交	19	1	3	2	4	3	3	1	3	3	3	3	3	2	2	3	3	2	2	2	2	3	2	4	2	3	2	4	1	1	3	1	1	1	1	4	1	4	4	1	3	4	2	1	4
2626	2018-11-05 12:23:02	585	222.82.239.146(新疆-乌鲁木齐)	微信	20	1	2	4	4	3	3	5	2	5	2	5	2	2	4	4	4	3	3	3	3	3	3	4	4	4	4	4	2	1	1	1	1	1	1	4	2	3	3	2	3	3	2	2	3
2627	2018-11-05 12:23:05	689	36.108.111.223(新疆-塔城)	微信	19	1	1	3	3	2	4	3	4	4	2	4	1	3	2	1	3	2	1	2	1	1	1	2	2	2	2	2	2	1	2	2	1	2	3	3	2	3	2	2	3	2	2	2	3
2632	2018-11-05 12:23:45	947	221.7.7.76(新疆-乌鲁木齐)	手机提交	19	2	1	2	1	3	3	2	2	2	2	2	3	1	4	3	2	3	2	2	2	2	2	3	2	2	1	1	2	2	1	3	2	4	2	2	2	2	2	2	2	2	3	2	2
2634	2018-11-05 12:23:46	207	110.156.237.82(新疆-乌鲁木齐)	手机提交	21	2	3	1	3	3	2	4	2	4	1	5	2	4	2	2	2	5	2	4	2	1	2	5	2	3	2	2	1	2	1	1	3	2	3	1	3	2	3	3	2	2	4	1	3
2635	2018-11-05 12:23:49	378	124.117.239.38(新疆-乌鲁木齐)	手机提交	19	2	3	3	4	3	1	3	3	3	3	3	3	3	3	3	3	3	3	3	3	3	3	3	3	3	3	3	2	2	2	2	2	2	2	2	2	2	2	2	2	2	2	2	2
2638	2018-11-05 12:24:10	318	221.7.7.46(新疆-乌鲁木齐)	微信	24	1	3	5	5	5	3	3	3	3	3	2	2	2	2	3	3	2	2	3	3	4	2	1	1	3	2	2	3	2	3	3	3	3	3	3	3	2	2	2	2	3	3	3	2
2641	2018-11-05 12:24:33	905	110.156.240.53(新疆-乌鲁木齐)	手机提交	22	2	2	1	2	3	2	2	2	2	3	3	2	2	2	2	1	2	1	1	2	1	1	1	1	1	1	1	2	1	1	2	1	2	2	4	2	2	3	2	3	2	2	3	2
2644	2018-11-05 12:24:43	863	36.108.115.43(新疆-未知)	手机提交	21	1	3	2	3	5	1	3	5	5	5	5	5	1	3	3	3	3	1	3	2	2	1	3	3	3	3	1	3	1	3	3	1	3	2	4	2	3	4	2	3	3	1	2	3
2647	2018-11-05 12:25:42	921	117.136.26.48(新疆-未知)	手机提交	21	2	2	2	3	3	2	2	1	3	3	2	2	2	3	3	3	3	3	3	2	2	2	3	3	2	2	2	1	1	2	2	1	2	2	3	2	2	3	2	4	3	1	2	3
2650	2018-11-05 12:26:07	1540	221.7.8.15(新疆-乌鲁木齐)	手机提交	19	2	2	2	1	1	2	2	3	3	3	3	3	2	5	5	3	2	4	2	3	3	3	2	3	3	3	3	1	1	1	2	2	2	1	3	2	2	2	2	2	2	2	2	2
2654	2018-11-05 12:26:46	320	116.178.128.181(新疆-乌鲁木齐)	手机提交	20	2	3	1	2	2	1	2	2	2	3	1	2	1	2	2	3	2	3	1	3	3	2	2	2	2	2	2	3	1	2	2	2	2	2	2	2	2	2	2	2	2	2	2	2
2657	2018-11-05 12:27:28	1179	221.7.7.109(新疆-乌鲁木齐)	手机提交	21	2	2	2	1	2	2	2	2	2	2	2	2	2	2	2	2	2	1	1	1	2	1	2	1	1	2	2	1	1	1	1	1	1	1	2	3	2	2	2	2	2	2	2	2
2660	2018-11-05 12:28:08	586	221.7.8.42(新疆-乌鲁木齐)	手机提交	21	2	3	2	2	2	2	2	2	2	2	2	2	2	2	2	2	2	2	2	2	2	2	2	2	2	2	2	1	1	1	1	1	1	1	3	2	2	2	2	3	2	2	2	2
2663	2018-11-05 12:28:24	701	221.7.8.4(新疆-乌鲁木齐)	手机提交	19	2	1	2	1	2	1	2	3	2	2	2	2	1	3	2	2	3	2	1	2	3	1	2	1	2	2	2	2	1	1	1	1	1	1	4	1	4	3	1	4	4	1	1	3
2665	2018-11-05 12:28:29	1095	223.104.30.84(新疆-未知)	手机提交	19	2	3	2	1	3	1	2	1	3	3	2	3	3	3	3	3	2	1	1	2	4	1	1	1	3	2	1	2	2	1	2	1	1	2	3	2	2	3	1	3	2	2	2	2
2673	2018-11-05 12:30:01	943	36.108.111.142(新疆-塔城)	手机提交	19	2	1	2	2	2	1	1	1	1	2	1	1	1	1	2	3	1	1	1	1	2	1	1	1	2	1	1	1	1	1	1	1	1	1	4	2	4	4	2	4	4	1	2	4
2674	2018-11-05 12:30:22	732	36.108.123.70(新疆-未知)	手机提交	20	2	1	1	1	1	1	1	1	1	1	2	2	2	1	2	2	2	2	2	2	2	2	2	2	1	1	1	1	1	1	1	1	1	1	4	1	4	2	1	4	4	2	1	4
2675	2018-11-05 12:30:32	1340	117.136.26.7(新疆-未知)	手机提交	19	2	3	2	2	2	1	2	2	3	3	2	2	2	2	1	2	2	1	1	1	1	1	2	2	2	2	1	3	1	2	2	1	1	1	4	2	3	3	1	3	3	3	1	3
2682	2018-11-05 12:31:43	1015	124.117.239.38(新疆-乌鲁木齐)	手机提交	19	2	3	3	2	3	2	2	2	2	4	3	4	3	3	3	3	3	3	3	3	3	3	3	3	3	3	3	1	1	2	1	1	2	1	3	2	3	3	2	3	3	2	2	3
2684	2018-11-05 12:32:07	261	221.7.8.103(新疆-乌鲁木齐)	手机提交	19	2	1	2	2	2	2	2	2	2	2	2	2	2	2	2	2	2	2	2	2	2	2	2	2	2	2	2	1	1	1	1	1	1	1	1	1	1	1	1	1	1	1	1	1
2686	2018-11-05 12:32:13	1437	221.7.8.37(新疆-乌鲁木齐)	手机提交	20	2	1	2	2	2	2	2	2	2	2	2	2	2	2	2	2	2	2	2	2	2	2	2	2	2	2	2	2	2	2	2	2	2	1	3	2	3	3	2	3	3	2	2	3
2688	2018-11-05 12:33:05	1344	221.7.8.26(新疆-乌鲁木齐)	手机提交	20	2	2	1	1	1	1	1	2	3	2	2	2	2	2	2	2	2	2	2	2	2	2	2	2	2	2	2	1	1	1	1	1	1	1	3	2	3	3	2	3	3	2	2	2
2690	2018-11-05 12:33:15	365	117.136.26.37(新疆-未知)	手机提交	19	2	2	5	5	3	3	5	5	5	5	5	2	2	3	3	3	3	5	3	3	5	3	4	3	4	4	4	4	4	4	4	4	4	2	4	4	3	3	3	1	1	4	4	4
2698	2018-11-05 12:35:18	1562	36.108.125.162(新疆-未知)	手机提交	20	2	1	1	2	3	3	2	3	3	1	1	1	3	1	1	1	3	1	3	3	1	3	3	3	1	1	1	2	2	2	2	2	2	2	2	3	1	2	2	2	1	2	2	1
2702	2018-11-05 12:36:16	558	222.82.239.150(新疆-乌鲁木齐)	手机提交	21	2	2	2	2	2	1	2	1	1	2	1	2	2	2	2	2	2	2	2	2	2	2	2	2	2	2	2	1	1	1	1	1	1	1	4	1	3	3	1	3	3	1	1	3
2703	2018-11-05 12:36:38	927	221.7.7.29(新疆-乌鲁木齐)	手机提交	20	2	3	2	1	1	1	1	2	2	2	1	1	1	2	1	1	1	1	1	1	2	1	1	2	1	1	1	1	1	1	1	1	1	1	3	2	3	3	2	3	3	2	2	3
2704	2018-11-05 12:36:54	1232	117.136.26.57(新疆-未知)	微信	24	2	2	5	5	5	1	4	5	4	5	5	5	5	4	4	4	4	4	4	4	4	4	4	4	4	4	4	3	2	3	3	3	3	3	4	3	2	2	2	3	3	2	2	3
2710	2018-11-05 12:38:33	577	221.7.8.73(新疆-乌鲁木齐)	微信	24	1	2	3	2	3	3	3	3	3	4	2	4	2	2	3	3	4	4	3	3	3	3	3	3	3	3	3	2	1	1	1	1	1	1	4	2	3	3	3	4	3	1	2	2
2712	2018-11-05 12:38:39	742	116.178.130.116(新疆-乌鲁木齐)	手机提交	20	2	1	2	1	1	2	1	2	2	2	2	1	2	3	2	2	1	1	2	1	1	2	1	1	1	1	2	2	1	1	1	1	1	1	4	1	3	4	2	4	3	2	1	4
2714	2018-11-05 12:39:02	1470	117.136.26.62(新疆-未知)	手机提交	19	2	1	2	2	2	2	2	3	3	2	3	2	2	3	2	2	1	1	1	1	1	1	1	1	1	1	1	1	1	1	2	1	2	1	4	1	3	3	2	4	3	2	2	2
2716	2018-11-05 12:39:45	1704	221.7.7.28(新疆-乌鲁木齐)	手机提交	20	2	2	3	2	2	2	2	1	5	3	2	2	2	3	2	2	2	3	2	3	3	2	2	2	5	3	1	1	2	1	1	2	2	1	2	1	2	2	2	2	2	1	2	3
2717	2018-11-05 12:39:50	373	221.7.7.29(新疆-乌鲁木齐)	手机提交	22	1	1	2	2	2	1	2	1	1	1	1	2	1	1	1	2	1	2	1	1	1	1	1	1	1	2	2	2	1	1	1	1	1	1	3	2	3	3	2	3	3	2	2	3
2719	2018-11-05 12:41:16	205	117.136.26.25(新疆-未知)	微信	21	2	1	1	1	2	2	2	2	2	2	1	1	1	2	2	2	2	2	2	2	2	2	2	1	2	1	2	2	2	2	2	2	2	3	2	3	3	2	2	3	2	2	2	2
2721	2018-11-05 12:41:23	687	117.136.26.36(新疆-未知)	手机提交	20	2	2	2	2	2	2	2	3	2	3	3	3	1	1	2	1	2	1	1	1	1	1	1	1	1	1	1	1	1	1	1	1	1	1	3	1	1	3	1	3	2	1	1	2
2722	2018-11-05 12:41:35	1271	49.117.255.85(新疆-乌鲁木齐)	手机提交	19	2	1	2	1	1	1	1	1	1	2	1	1	1	1	1	1	1	1	1	1	1	1	1	1	1	1	1	2	1	2	2	1	1	1	3	2	3	3	1	3	3	2	1	3
2725	2018-11-05 12:41:44	744	117.136.26.42(新疆-未知)	手机提交	20	2	1	1	1	3	1	1	5	5	5	3	5	1	3	1	3	1	1	1	1	1	1	1	1	3	3	3	1	1	1	1	1	2	1	4	1	4	4	1	4	4	1	1	4
2726	2018-11-05 12:41:52	1096	116.178.130.146(新疆-乌鲁木齐)	手机提交	21	2	2	2	2	3	1	1	1	2	3	1	3	2	3	2	2	2	2	2	2	2	2	2	2	2	2	2	1	1	1	1	2	1	1	4	4	4	4	4	4	4	4	4	4
2731	2018-11-05 12:42:50	1454	223.104.30.172(新疆-未知)	微信	18	2	1	3	2	1	1	2	2	3	2	1	1	1	2	1	2	2	1	2	2	3	1	1	1	1	2	1	1	1	1	1	1	1	1	3	2	3	4	1	3	4	2	1	4
2734	2018-11-05 12:43:41	1144	222.82.239.150(新疆-乌鲁木齐)	微信	21	1	3	2	1	2	2	1	1	3	2	2	3	1	2	1	2	2	2	1	2	2	1	2	2	4	4	2	2	1	1	3	1	2	1	3	2	2	3	3	2	2	2	2	2
2735	2018-11-05 12:43:54	249	222.82.239.150(新疆-乌鲁木齐)	微信	20	1	1	2	3	4	2	4	3	3	3	3	4	3	4	3	3	4	4	2	3	3	3	3	3	3	3	3	2	2	2	2	2	2	3	3	2	3	2	3	2	3	2	3	2
2737	2018-11-05 12:44:05	883	221.7.7.120(新疆-乌鲁木齐)	手机提交	19	2	2	2	2	2	2	2	1	2	2	2	5	2	5	5	3	3	2	2	2	3	2	3	3	3	2	2	1	1	1	2	2	2	1	3	2	2	3	2	3	3	2	2	2
2741	2018-11-05 12:45:37	1038	49.117.254.103(新疆-乌鲁木齐)	手机提交	19	2	2	3	2	3	3	4	2	1	1	2	2	2	2	3	2	3	2	2	2	3	3	2	2	2	1	1	1	1	1	2	1	1	1	3	2	2	2	2	2	2	2	2	2
2744	2018-11-05 12:46:49	1545	116.178.131.207(新疆-乌鲁木齐)	微信	20	2	1	3	2	3	1	3	3	4	3	3	3	2	3	3	3	2	3	3	3	2	2	3	3	3	3	3	2	1	1	3	1	2	1	3	2	2	2	4	2	1	4	4	2
2745	2018-11-05 12:47:11	1660	116.178.129.221(新疆-乌鲁木齐)	手机提交	22	2	2	3	1	1	1	1	2	1	5	1	1	1	1	3	2	1	1	1	1	1	1	1	1	3	1	1	1	1	1	1	1	1	1	4	4	4	4	4	4	4	4	4	4
2752	2018-11-05 12:48:59	851	221.7.7.37(新疆-乌鲁木齐)	手机提交	21	1	3	2	2	2	1	2	2	3	3	3	3	1	3	1	3	2	2	2	2	2	2	2	2	2	2	2	2	1	1	1	1	1	1	4	2	3	3	2	3	3	2	2	2
2754	2018-11-05 12:49:07	660	222.82.239.150(新疆-乌鲁木齐)	微信	19	1	3	3	4	2	4	4	3	3	3	1	4	2	3	2	3	3	3	3	1	4	1	2	1	2	2	2	2	1	1	3	1	1	1	4	4	4	3	2	3	4	3	1	4
2761	2018-11-05 12:50:37	591	221.7.7.43(新疆-乌鲁木齐)	手机提交	19	2	1	3	1	2	2	2	2	2	2	2	2	2	2	2	2	2	2	2	2	2	2	2	2	2	2	2	1	1	1	2	1	1	1	4	2	3	3	3	4	4	2	2	3
2773	2018-11-05 12:53:54	665	110.156.94.52(新疆-乌鲁木齐)	手机提交	20	2	1	2	3	1	1	3	2	2	2	4	4	2	3	1	2	2	4	3	4	2	1	4	4	1	1	1	2	3	4	3	3	2	3	2	3	2	2	4	2	1	4	4	1
2774	2018-11-05 12:54:08	581	221.7.7.54(新疆-乌鲁木齐)	手机提交	19	2	1	2	2	1	1	2	2	2	2	2	2	2	2	2	2	2	2	2	2	2	3	1	2	2	3	1	1	1	1	1	1	1	1	3	1	2	3	1	2	2	1	1	2
2776	2018-11-05 12:54:58	885	221.7.8.71(新疆-乌鲁木齐)	手机提交	22	2	1	2	2	3	1	2	2	2	2	2	2	2	2	2	2	2	2	2	2	2	2	2	2	1	2	2	2	1	2	2	2	2	2	3	2	3	3	2	3	3	3	2	3
2777	2018-11-05 12:55:11	1030	110.156.240.112(新疆-乌鲁木齐)	微信	19	2	1	3	1	3	1	1	1	1	3	1	1	1	3	2	3	3	1	1	1	3	1	1	1	4	4	1	1	1	1	1	1	1	1	4	2	3	3	2	4	3	1	1	4
2778	2018-11-05 12:56:03	949	36.108.123.15(新疆-未知)	手机提交	20	2	3	2	3	3	1	2	2	2	2	2	2	2	3	2	2	1	2	1	1	2	1	2	2	1	1	1	1	2	1	1	2	1	1	3	1	2	2	2	3	2	2	2	3
2781	2018-11-05 12:57:18	1058	61.138.251.155(新疆-乌鲁木齐)	手机提交	20	2	1	3	3	2	1	2	2	4	3	3	3	2	3	3	3	3	3	2	3	3	2	3	3	2	2	2	1	1	2	1	1	2	1	3	2	2	3	2	3	2	2	2	2
2782	2018-11-05 12:57:23	1063	221.7.7.34(新疆-乌鲁木齐)	手机提交	22	1	1	2	2	1	1	2	2	2	2	2	2	1	2	2	2	2	2	1	2	2	2	2	2	2	1	1	1	1	1	1	1	1	1	2	1	3	3	2	3	3	1	2	3
2791	2018-11-05 13:00:41	437	49.119.232.104(新疆-乌鲁木齐)	手机提交	20	2	3	3	1	5	1	1	3	3	3	3	3	3	3	3	3	3	3	3	3	1	5	5	5	1	1	1	1	1	1	1	1	1	1	3	2	3	3	1	3	3	1	1	3
2795	2018-11-05 13:01:18	1384	221.7.8.49(新疆-乌鲁木齐)	手机提交	22	1	1	3	2	1	1	2	2	2	3	2	3	2	4	2	4	2	1	2	3	1	1	1	2	1	1	2	2	1	1	1	1	2	1	3	2	2	3	2	3	3	2	2	3
2797	2018-11-05 13:01:50	556	36.108.123.161(新疆-未知)	微信	20	2	1	4	3	1	1	2	2	2	4	3	3	3	4	3	3	1	1	1	1	1	1	2	1	1	1	1	2	1	1	1	1	1	1	3	2	3	3	2	2	2	2	2	3
2808	2018-11-05 13:02:34	404	222.82.239.146(新疆-乌鲁木齐)	手机提交	21	2	3	5	5	3	1	1	1	1	1	3	1	1	4	3	4	2	3	3	3	3	3	3	3	3	2	4	4	3	3	3	3	2	3	1	2	2	3	3	3	2	3	4	3
2814	2018-11-05 13:03:28	1049	36.108.110.21(新疆-塔城)	手机提交	20	2	1	3	3	1	1	2	3	3	3	3	2	3	2	3	3	2	3	4	3	1	3	2	2	2	2	1	1	1	1	3	1	1	1	2	3	2	2	3	2	2	3	3	1
2818	2018-11-05 13:03:49	548	221.7.7.63(新疆-乌鲁木齐)	手机提交	23	2	3	5	3	2	1	2	4	2	5	1	2	1	5	2	2	1	1	1	1	1	1	2	1	1	1	1	2	2	2	2	2	2	2	2	3	2	2	2	2	2	2	2	2
2834	2018-11-05 13:05:20	658	221.7.8.103(新疆-乌鲁木齐)	手机提交	24	2	2	2	2	2	2	1	2	2	4	3	3	3	3	3	3	3	3	3	3	3	3	3	3	3	3	3	2	2	2	2	2	2	2	3	2	3	3	2	4	4	2	2	3
2839	2018-11-05 13:05:59	277	221.7.7.11(新疆-乌鲁木齐)	手机提交	20	1	2	3	3	3	3	3	3	3	3	3	3	3	3	3	3	3	3	3	3	3	3	3	3	3	3	3	2	2	2	2	2	2	2	2	2	2	2	2	2	2	2	2	2
2850	2018-11-05 13:06:57	528	221.7.7.117(新疆-乌鲁木齐)	微信	20	2	1	3	3	4	4	4	3	4	3	4	3	2	3	3	3	2	3	3	4	3	4	3	3	3	3	2	2	2	3	2	3	3	2	2	2	2	3	3	2	2	2	3	3
2857	2018-11-05 13:07:39	367	221.7.7.43(新疆-乌鲁木齐)	手机提交	21	2	1	3	2	2	1	3	3	3	3	3	3	1	2	2	2	2	2	3	2	3	3	2	2	2	3	2	2	2	2	3	3	2	2	2	3	3	2	3	3	2	2	3	3
2859	2018-11-05 13:07:50	284	36.108.113.52(新疆-未知)	手机提交	19	2	1	2	2	2	2	2	2	2	2	2	2	2	3	3	3	2	2	2	2	2	2	2	3	2	2	2	2	2	2	2	2	2	2	4	3	3	3	3	3	3	3	3	3
2867	2018-11-05 13:08:29	276	221.7.7.98(新疆-乌鲁木齐)	手机提交	21	2	2	2	3	2	3	2	3	2	3	2	3	4	2	3	3	3	3	3	3	3	2	3	2	2	3	2	2	2	3	3	3	2	3	3	3	2	3	2	3	3	3	3	2
2870	2018-11-05 13:08:57	467	221.7.8.72(新疆-乌鲁木齐)	微信	20	2	2	4	3	3	2	4	3	4	4	4	4	3	3	4	4	3	3	3	3	3	3	3	3	3	3	3	2	2	3	2	2	1	2	4	3	4	3	3	3	3	3	3	3
2871	2018-11-05 13:09:05	508	36.108.125.147(新疆-未知)	手机提交	19	2	3	3	3	3	3	3	3	3	3	3	3	3	3	3	3	3	3	3	3	3	3	3	3	3	3	3	1	1	1	1	1	1	2	3	3	3	3	3	3	3	3	2	2
2876	2018-11-05 13:09:08	390	221.7.7.127(新疆-乌鲁木齐)	手机提交	22	2	3	3	3	4	3	2	3	3	3	2	3	1	3	1	1	1	1	1	1	1	1	2	1	1	1	1	1	1	1	1	1	1	1	4	4	4	4	4	4	4	4	4	4
2880	2018-11-05 13:09:19	500	221.7.8.54(新疆-乌鲁木齐)	手机提交	19	1	3	3	3	2	2	4	4	3	3	3	4	3	3	3	3	3	3	3	3	3	3	3	3	3	3	3	2	2	2	2	2	2	2	3	2	3	3	2	3	3	3	2	3
2881	2018-11-05 13:09:25	545	221.7.8.104(新疆-乌鲁木齐)	微信	20	2	3	3	3	3	1	2	1	1	1	1	1	1	3	4	3	3	3	3	3	4	2	3	4	2	1	1	2	1	1	1	1	1	1	3	3	3	3	3	3	3	3	3	3
2883	2018-11-05 13:09:43	607	221.7.7.22(新疆-乌鲁木齐)	微信	20	2	3	3	1	3	2	2	2	2	2	4	4	1	3	1	2	1	2	2	2	2	2	4	4	1	2	2	1	2	2	1	3	1	1	3	2	1	2	1	2	2	1	2	1
2893	2018-11-05 13:10:21	812	49.119.230.192(新疆-乌鲁木齐)	微信	20	2	1	2	2	1	2	2	2	2	3	3	2	1	2	1	2	1	1	1	1	1	1	1	2	3	3	2	1	1	1	2	1	1	1	4	2	3	3	1	3	3	2	1	3
2894	2018-11-05 13:10:22	342	221.7.7.25(新疆-乌鲁木齐)	手机提交	20	2	3	1	3	4	4	2	1	1	4	1	3	4	2	4	2	4	4	2	3	3	2	2	2	4	3	4	4	2	3	2	3	4	1	3	4	2	4	2	3	3	2	3	2
2898	2018-11-05 13:10:28	365	223.104.30.178(新疆-未知)	微信	20	2	3	2	2	2	2	2	2	1	1	2	1	2	2	1	2	2	1	1	1	1	2	2	1	1	1	1	2	1	1	1	1	1	1	1	1	3	4	1	4	4	4	2	4
2901	2018-11-05 13:10:42	272	110.156.234.239(新疆-乌鲁木齐)	手机提交	22	2	3	3	3	3	3	3	3	3	3	3	3	3	3	3	3	3	3	3	3	3	3	3	3	3	3	3	3	3	3	3	3	3	3	4	4	4	4	4	4	4	4	4	4
2910	2018-11-05 13:11:59	385	221.7.8.6(新疆-乌鲁木齐)	手机提交	19	2	2	2	1	1	1	1	1	1	2	2	2	1	1	1	2	2	2	1	1	1	1	2	2	1	1	1	1	1	1	1	1	1	1	3	2	3	3	2	3	3	2	2	3
2911	2018-11-05 13:12:10	488	116.178.129.160(新疆-乌鲁木齐)	手机提交	19	2	3	2	2	2	2	2	2	3	3	3	2	2	4	4	4	4	4	2	2	2	3	4	4	2	2	1	1	1	1	1	1	1	1	4	2	4	4	2	4	4	1	2	4
2912	2018-11-05 13:12:12	428	221.7.8.94(新疆-乌鲁木齐)	手机提交	23	2	3	5	4	1	1	4	4	4	4	3	1	1	1	3	4	4	4	3	1	1	4	3	4	1	1	4	2	1	2	2	2	1	1	2	3	2	3	2	2	3	3	3	2
2915	2018-11-05 13:12:52	463	116.178.129.100(新疆-乌鲁木齐)	手机提交	21	2	3	3	2	2	2	2	2	4	2	1	3	2	2	4	2	2	3	2	4	2	4	2	2	2	2	2	2	2	2	1	2	1	1	1	1	1	1	1	1	2	1	2	1
2918	2018-11-05 13:13:17	253	221.7.7.59(新疆-乌鲁木齐)	手机提交	20	1	3	4	5	5	5	5	4	3	3	4	3	4	3	3	4	4	4	4	4	4	3	2	3	3	3	3	3	3	3	3	2	3	3	2	2	2	2	2	2	2	2	2	3
2919	2018-11-05 13:13:33	876	117.136.26.28(新疆-未知)	手机提交	19	2	2	1	1	1	1	1	1	1	1	1	2	1	2	2	2	1	1	1	1	1	1	2	1	1	1	1	2	2	1	1	1	2	2	3	1	3	3	2	3	3	2	1	3
2920	2018-11-05 13:13:35	245	117.136.78.159(山东-未知)	微信	20	2	2	2	2	2	2	2	2	2	2	2	2	2	2	2	2	2	2	2	2	2	2	2	2	2	2	2	3	1	1	1	3	3	3	3	2	1	2	1	1	3	3	1	1
2923	2018-11-05 13:14:58	576	36.108.114.76(新疆-未知)	微信	20	2	1	3	3	2	2	2	2	2	2	2	2	2	2	2	2	2	2	2	2	2	2	2	2	2	2	2	2	2	2	2	2	2	2	2	2	2	2	2	2	2	2	2	2
2931	2018-11-05 13:15:47	643	116.178.128.19(新疆-乌鲁木齐)	手机提交	21	2	3	3	2	3	2	2	3	2	1	3	2	2	2	3	2	2	2	2	2	2	2	2	2	2	2	2	2	2	2	2	2	1	2	2	1	2	3	2	2	3	2	2	2
2934	2018-11-05 13:16:04	501	116.178.131.236(新疆-乌鲁木齐)	微信	23	2	2	3	3	2	4	2	3	3	3	3	3	3	3	3	3	3	3	3	3	3	3	3	3	3	3	3	2	2	2	2	2	2	2	2	2	2	2	2	2	2	2	2	2
2939	2018-11-05 13:16:44	203	223.104.30.186(新疆-未知)	微信	23	2	3	2	2	3	2	2	3	2	2	2	3	2	3	3	2	2	3	2	2	2	2	2	2	3	3	3	2	2	2	2	2	2	2	2	3	2	2	2	2	2	2	2	2
2942	2018-11-05 13:16:58	819	49.117.249.51(新疆-乌鲁木齐)	手机提交	18	2	1	2	4	4	3	4	4	4	2	4	2	2	2	2	2	4	5	1	5	2	2	3	5	4	3	1	1	2	4	3	2	3	3	3	2	3	3	2	4	3	2	2	2
2944	2018-11-05 13:17:16	632	117.136.26.61(新疆-未知)	手机提交	19	2	1	2	2	1	1	2	1	3	2	2	2	1	2	2	1	1	2	1	2	1	1	2	2	1	1	1	1	1	1	1	1	2	1	4	2	2	2	4	2	3	4	4	3
2950	2018-11-05 13:17:38	805	221.7.8.14(新疆-乌鲁木齐)	手机提交	20	2	1	2	2	2	3	1	3	3	2	1	2	2	2	2	2	2	1	1	1	1	2	1	2	2	2	2	1	1	1	2	2	2	1	2	2	2	2	2	2	2	2	2	2
2951	2018-11-05 13:17:42	941	116.178.131.226(新疆-乌鲁木齐)	手机提交	20	2	3	2	2	2	2	2	2	2	2	2	2	2	2	2	2	2	2	2	2	2	2	2	2	2	2	2	2	2	2	2	2	2	2	3	2	3	3	3	3	3	2	2	3
2952	2018-11-05 13:17:43	715	222.82.239.150(新疆-乌鲁木齐)	微信	19	2	2	3	1	3	1	3	2	2	3	1	3	2	1	1	2	1	1	1	1	3	3	1	3	1	1	1	3	2	2	2	1	2	1	3	2	3	3	2	3	3	2	1	3
2956	2018-11-05 13:17:54	748	124.117.153.173(新疆-乌鲁木齐)	微信	20	2	1	2	1	1	3	1	1	1	3	1	3	1	2	2	2	1	2	1	1	2	3	3	2	2	3	1	1	1	1	2	1	1	1	4	2	4	4	4	4	4	1	1	4
2958	2018-11-05 13:18:26	789	116.178.131.223(新疆-乌鲁木齐)	微信	23	2	3	4	4	4	2	3	4	3	4	3	3	4	4	3	3	2	3	3	3	4	3	2	3	4	3	2	3	3	3	2	3	3	3	3	2	3	3	2	3	3	3	2	3
2959	2018-11-05 13:18:27	798	124.117.239.38(新疆-乌鲁木齐)	手机提交	19	2	1	3	3	3	1	4	5	5	5	5	5	2	2	4	5	5	1	2	2	5	1	3	4	5	5	1	1	1	1	1	2	2	2	2	3	2	2	2	3	2	3	2	2
2962	2018-11-05 13:18:38	507	36.108.110.236(新疆-塔城)	手机提交	21	1	2	2	4	3	2	4	3	3	3	3	3	2	2	1	2	2	2	2	2	2	1	2	2	2	2	1	2	2	2	3	3	3	3	2	2	2	2	2	2	2	2	2	2
2964	2018-11-05 13:18:57	504	221.7.8.2(新疆-乌鲁木齐)	手机提交	21	2	3	3	3	3	1	3	2	3	3	3	3	3	3	3	3	3	3	3	3	3	3	3	3	3	3	3	3	3	2	3	3	2	2	3	3	2	2	2	2	2	2	2	2
2968	2018-11-05 13:19:29	658	49.119.230.17(新疆-乌鲁木齐)	手机提交	21	2	2	4	2	2	3	2	2	2	2	2	2	2	3	2	2	2	2	2	2	2	2	3	2	2	2	2	1	2	2	3	2	2	2	3	2	3	2	1	3	3	2	2	3
2973	2018-11-05 13:19:47	285	222.82.239.146(新疆-乌鲁木齐)	手机提交	22	2	1	5	5	5	3	3	3	3	3	3	3	3	3	3	3	3	3	3	3	3	3	3	3	3	3	3	2	2	2	2	2	2	2	4	2	2	2	2	2	2	2	2	2
2976	2018-11-05 13:20:01	1035	221.7.8.40(新疆-乌鲁木齐)	手机提交	20	1	3	3	3	4	2	2	2	2	2	2	1	1	2	3	3	1	1	1	1	1	1	1	1	1	1	1	1	1	1	1	1	1	1	3	3	2	3	3	2	3	3	1	2
2981	2018-11-05 13:21:02	1186	117.136.26.41(新疆-未知)	手机提交	19	2	1	3	4	5	2	3	4	4	4	4	4	2	4	4	4	4	4	4	4	4	4	3	4	3	3	1	1	1	2	2	1	2	2	3	2	2	2	1	3	2	3	2	2
2989	2018-11-05 13:22:09	1225	117.136.26.3(新疆-未知)	手机提交	20	2	2	2	1	1	2	2	1	2	3	2	2	3	3	2	1	3	1	3	2	2	1	1	2	2	2	1	1	1	1	2	2	2	2	3	2	2	2	2	2	2	2	2	2
2993	2018-11-05 13:22:35	743	36.108.115.40(新疆-未知)	手机提交	20	2	3	2	1	2	1	1	2	2	2	2	2	1	2	1	2	2	1	1	1	2	1	1	1	2	2	1	1	1	1	1	1	1	1	4	1	4	4	1	4	4	1	1	4
3000	2018-11-05 13:23:54	267	223.104.30.188(新疆-未知)	微信	24	2	2	2	2	3	2	3	2	3	3	4	2	3	3	3	3	3	3	3	3	3	2	3	3	2	3	4	2	3	2	3	3	3	3	2	3	2	3	2	3	3	2	2	3
3001	2018-11-05 13:24:03	1138	36.108.114.251(新疆-未知)	手机提交	18	1	1	3	3	2	2	2	1	2	2	1	2	2	3	2	3	2	2	1	2	2	1	4	2	2	2	2	2	2	2	3	2	2	1	2	1	3	2	3	2	2	3	3	2
3004	2018-11-05 13:24:09	1345	116.178.128.15(新疆-乌鲁木齐)	手机提交	21	2	2	3	1	1	1	1	1	1	2	1	1	1	2	1	2	1	1	1	2	2	1	1	1	1	1	1	1	1	1	1	1	1	1	4	2	2	2	1	4	2	2	1	4
3005	2018-11-05 13:24:24	207	49.118.167.118(新疆-乌鲁木齐)	微信	21	2	2	2	2	3	3	2	3	2	3	2	2	2	2	2	2	2	2	2	2	3	3	3	3	3	3	3	3	3	2	3	2	2	2	2	3	2	2	2	2	3	2	2	2
3008	2018-11-05 13:24:52	1134	221.7.7.54(新疆-乌鲁木齐)	手机提交	20	2	2	3	3	2	2	2	2	3	3	2	2	2	3	3	3	3	3	3	2	3	3	3	3	2	3	2	3	1	1	3	2	2	2	3	2	3	2	2	3	3	3	3	2
3013	2018-11-05 13:25:16	577	222.82.239.146(新疆-乌鲁木齐)	手机提交	20	2	2	3	2	1	4	3	3	3	3	3	3	3	3	3	3	3	3	3	3	3	3	3	3	3	3	3	2	1	2	2	2	1	1	2	2	2	2	2	2	2	2	2	2
3015	2018-11-05 13:25:23	284	116.178.129.32(新疆-乌鲁木齐)	微信	24	2	1	2	2	2	1	2	2	2	2	2	2	2	3	2	3	2	2	2	2	2	2	2	2	2	2	2	2	2	2	3	2	3	2	2	2	2	2	2	2	2	2	2	2
3018	2018-11-05 13:25:29	1111	36.108.115.7(新疆-未知)	手机提交	21	2	1	1	1	1	1	2	3	3	3	1	1	1	3	3	3	1	1	1	1	1	1	1	1	1	1	1	1	1	1	1	1	1	1	4	1	3	4	1	4	4	2	1	2
3020	2018-11-05 13:25:49	558	112.224.22.63(山东-济南)	手机提交	19	2	3	3	3	3	3	3	3	3	3	3	3	3	3	3	3	3	3	3	3	3	3	3	3	3	3	3	2	1	1	1	1	1	1	4	2	4	4	4	4	4	2	2	4
3022	2018-11-05 13:26:06	572	221.7.8.22(新疆-乌鲁木齐)	手机提交	19	2	3	3	3	3	3	3	3	3	3	3	3	3	3	3	3	3	3	3	3	3	3	3	3	3	3	3	2	1	2	2	1	1	1	3	3	3	3	2	3	2	2	2	2
3023	2018-11-05 13:26:18	1005	49.117.250.103(新疆-乌鲁木齐)	手机提交	22	2	3	1	2	3	1	2	3	2	3	3	2	2	3	2	2	2	2	1	1	2	1	1	2	1	1	1	2	1	1	1	1	1	1	3	2	2	2	1	3	3	2	2	3
3024	2018-11-05 13:26:36	1417	202.100.173.3(新疆-乌鲁木齐)	微信	21	1	1	3	3	2	1	2	1	2	1	1	2	1	1	1	2	1	1	1	1	2	1	1	1	1	1	1	1	1	1	1	1	1	1	3	2	3	3	2	4	2	2	1	3
3027	2018-11-05 13:26:44	1004	221.7.8.104(新疆-乌鲁木齐)	手机提交	20	2	1	3	3	3	4	2	2	2	3	2	2	2	3	1	2	2	2	1	2	1	2	2	1	1	1	2	1	1	2	1	1	1	1	3	2	3	2	2	3	2	2	3	3
3028	2018-11-05 13:26:50	803	49.119.232.79(新疆-乌鲁木齐)	手机提交	20	2	3	2	2	2	1	1	1	2	2	2	2	2	2	2	2	1	2	1	1	1	1	1	1	1	1	1	1	1	1	1	1	1	1	4	1	4	4	1	4	4	1	1	4
3031	2018-11-05 13:26:59	1026	221.7.8.93(新疆-乌鲁木齐)	手机提交	20	2	3	1	2	2	1	1	2	4	4	4	3	2	2	2	2	2	2	2	2	2	1	2	1	5	2	1	1	1	1	2	1	1	1	3	1	3	3	2	3	3	1	2	2
3040	2018-11-05 13:27:57	1537	223.104.30.185(新疆-未知)	微信	21	2	1	3	2	2	2	2	2	2	3	3	2	2	2	2	3	2	2	2	2	2	1	2	2	2	2	1	2	1	1	2	1	1	1	4	4	4	4	4	4	4	2	4	4
3041	2018-11-05 13:27:59	941	117.136.26.42(新疆-未知)	手机提交	20	2	1	1	1	2	1	1	5	5	5	1	5	1	5	1	5	1	1	1	1	1	1	5	2	2	2	2	1	1	1	1	1	1	1	4	1	4	4	1	4	4	1	1	4
3046	2018-11-05 13:28:59	1299	36.108.112.210(新疆-未知)	手机提交	21	2	1	2	2	1	1	3	3	2	3	2	2	2	3	2	2	2	2	1	2	2	1	1	2	1	2	1	2	1	2	2	2	1	1	3	2	2	2	2	3	3	2	2	2
3052	2018-11-05 13:29:50	248	221.7.8.7(新疆-乌鲁木齐)	微信	19	1	1	1	2	1	1	1	2	1	3	2	1	2	2	2	2	2	2	2	2	2	2	2	2	2	2	2	2	2	2	1	1	1	1	4	2	3	2	2	2	2	2	2	2
3054	2018-11-05 13:30:01	1359	221.7.8.14(新疆-乌鲁木齐)	手机提交	19	2	1	2	1	1	1	1	2	1	2	1	1	1	1	1	1	1	2	1	1	1	1	2	1	1	1	1	1	1	1	1	1	1	1	4	1	3	4	2	4	4	2	3	3
3059	2018-11-05 13:30:38	768	36.108.125.27(新疆-未知)	手机提交	20	2	3	3	3	2	2	2	2	4	2	2	2	2	3	2	2	2	2	2	2	3	2	2	2	2	2	2	2	1	1	1	1	2	1	4	2	2	3	3	3	2	2	2	3
3062	2018-11-05 13:30:47	747	221.7.8.49(新疆-乌鲁木齐)	手机提交	19	2	3	2	1	1	1	1	1	3	3	1	1	1	1	1	3	1	1	1	1	1	1	1	1	1	1	1	2	1	1	1	1	1	1	3	1	3	3	1	3	3	1	1	3
3064	2018-11-05 13:30:55	259	222.82.239.150(新疆-乌鲁木齐)	微信	18	1	3	2	2	2	2	2	2	2	2	2	2	2	2	2	2	2	2	2	2	2	2	2	2	2	2	2	2	2	2	2	2	2	2	2	2	2	2	2	2	2	2	2	2
3068	2018-11-05 13:31:03	342	222.82.239.150(新疆-乌鲁木齐)	手机提交	19	1	1	2	2	2	1	1	1	2	1	1	1	2	2	1	2	1	1	1	1	2	1	2	1	1	1	1	1	1	1	1	1	1	1	4	4	4	4	4	4	4	2	2	4
3073	2018-11-05 13:31:29	567	49.117.252.31(新疆-乌鲁木齐)	微信	20	2	1	1	1	1	1	1	1	1	1	1	1	2	2	1	2	2	2	2	2	1	2	1	1	1	1	1	3	2	1	3	1	1	1	4	2	2	2	2	4	3	1	1	2
3074	2018-11-05 13:31:31	507	49.119.232.97(新疆-乌鲁木齐)	手机提交	20	2	1	2	1	1	1	1	1	1	1	1	1	1	1	1	1	1	1	1	1	1	1	3	2	1	1	1	1	1	1	1	1	1	1	2	2	3	3	1	3	2	1	1	2
3077	2018-11-05 13:32:23	1091	36.108.122.22(新疆-未知)	微信	20	2	3	5	5	3	1	4	4	5	1	5	1	1	5	5	5	5	5	5	5	1	1	5	5	1	1	1	3	4	4	4	4	4	4	2	4	1	2	4	2	1	4	4	1
3083	2018-11-05 13:33:55	1665	49.117.253.96(新疆-乌鲁木齐)	手机提交	20	2	2	1	1	3	1	1	1	5	2	2	1	1	2	2	1	1	1	1	1	1	1	1	1	1	2	1	1	1	1	1	1	1	1	4	1	4	4	2	4	4	1	2	4
3085	2018-11-05 13:34:08	1739	36.108.109.215(新疆-克孜勒苏)	手机提交	19	2	1	3	3	2	1	2	3	3	3	3	3	2	4	1	4	1	3	1	2	2	2	2	2	2	2	2	1	1	1	1	1	2	3	3	2	3	3	1	3	3	1	2	2
3086	2018-11-05 13:34:14	1449	222.82.239.146(新疆-乌鲁木齐)	手机提交	22	2	1	5	5	5	2	5	5	5	1	4	1	1	1	4	4	3	5	1	1	5	1	1	5	2	2	3	4	4	4	4	4	4	4	2	3	2	1	3	2	2	3	3	2
3089	2018-11-05 13:35:00	814	61.138.251.153(新疆-乌鲁木齐)	手机提交	19	2	2	2	4	3	2	4	4	3	3	3	3	3	3	3	3	3	2	3	4	2	3	4	3	3	2	3	1	1	3	2	3	3	2	3	2	3	2	2	2	2	2	1	3
3091	2018-11-05 13:35:16	287	117.136.26.9(新疆-未知)	微信	23	2	1	2	3	3	2	3	3	2	3	3	3	3	2	3	3	2	3	2	3	3	3	3	3	3	2	3	2	2	2	2	2	3	3	2	3	3	3	2	2	3	3	3	3
3093	2018-11-05 13:35:57	539	222.82.239.150(新疆-乌鲁木齐)	手机提交	20	2	2	3	2	1	1	1	1	1	3	3	3	2	2	3	3	3	3	3	3	3	3	3	3	2	2	2	2	1	1	1	2	2	2	3	2	2	2	2	3	3	2	2	2
3096	2018-11-05 13:36:13	681	124.117.239.38(新疆-乌鲁木齐)	手机提交	21	1	3	3	1	1	1	2	1	2	2	2	2	1	1	1	2	1	1	1	1	1	1	1	1	1	1	1	1	1	1	1	1	1	1	2	2	2	3	2	2	2	4	1	2
3098	2018-11-05 13:36:16	276	222.82.239.150(新疆-乌鲁木齐)	手机提交	20	1	3	3	3	1	1	3	1	1	1	3	1	1	1	1	1	1	1	1	1	1	1	1	1	1	1	1	1	1	1	1	1	1	1	1	1	1	1	1	1	1	1	1	1
3100	2018-11-05 13:36:25	343	61.138.251.154(新疆-乌鲁木齐)	微信	20	1	3	2	1	1	2	1	1	2	2	1	1	1	1	1	1	1	1	1	1	1	1	1	1	1	1	1	2	2	2	1	1	1	1	4	1	3	3	3	3	3	3	1	3
3102	2018-11-05 13:36:58	754	117.136.26.60(新疆-未知)	手机提交	20	1	2	2	1	1	1	2	1	1	2	1	1	1	2	1	2	1	1	1	1	1	1	2	1	1	1	1	1	1	1	1	1	1	1	3	2	3	4	3	3	3	2	4	4
3105	2018-11-05 13:37:38	253	221.7.8.4(新疆-乌鲁木齐)	微信	22	2	3	5	3	1	3	2	4	2	3	2	3	2	3	3	3	3	2	3	3	3	3	2	3	3	2	2	2	2	2	2	2	2	2	2	3	2	2	3	2	2	3	3	2
3106	2018-11-05 13:37:55	691	36.108.115.87(新疆-未知)	手机提交	19	1	3	2	2	1	1	3	2	3	3	2	4	2	4	4	4	1	2	1	1	1	1	3	3	2	1	3	4	1	1	1	1	1	1	3	1	4	4	1	3	3	1	1	3
3110	2018-11-05 13:38:37	1570	36.108.115.104(新疆-未知)	手机提交	20	2	1	3	1	1	1	2	2	2	2	1	2	2	2	2	3	1	1	2	1	2	1	1	1	1	2	2	2	2	1	1	1	1	2	3	2	4	4	2	3	4	2	2	3
3111	2018-11-05 13:38:42	406	61.138.251.154(新疆-乌鲁木齐)	微信	22	2	3	2	2	3	3	2	3	3	2	2	3	2	3	3	3	2	3	3	3	2	2	3	3	2	2	3	2	3	3	3	2	3	2	3	2	2	3	3	2	3	3	2	2
3113	2018-11-05 13:38:52	428	124.117.239.38(新疆-乌鲁木齐)	手机提交	19	2	3	3	4	1	1	3	4	4	4	3	3	3	3	3	3	3	3	3	3	3	3	3	3	2	2	2	1	1	1	2	1	1	1	4	1	4	4	1	4	4	1	1	4
3116	2018-11-05 13:39:14	949	49.117.251.212(新疆-乌鲁木齐)	手机提交	20	2	3	2	3	2	1	2	2	4	2	2	2	1	3	2	3	1	1	2	1	1	1	1	2	2	3	2	1	1	1	1	1	1	1	3	2	3	3	2	3	3	2	2	3
3121	2018-11-05 13:40:20	1022	221.7.7.49(新疆-乌鲁木齐)	手机提交	20	2	1	4	5	2	1	4	5	5	4	4	3	4	4	4	5	3	3	2	3	4	3	3	4	4	2	2	2	1	2	2	1	1	1	4	1	3	3	1	4	3	1	1	3
3124	2018-11-05 13:40:40	642	222.82.239.146(新疆-乌鲁木齐)	手机提交	19	1	3	5	5	5	1	4	3	4	4	4	2	1	2	3	3	2	2	2	2	2	2	3	2	2	2	1	2	3	2	4	2	4	2	2	2	2	2	3	2	3	2	3	2
3129	2018-11-05 13:41:30	587	117.136.26.27(新疆-未知)	手机提交	19	1	2	3	5	5	2	3	2	4	3	2	2	3	2	3	3	5	4	2	2	1	2	2	2	2	5	1	2	2	1	2	2	2	2	4	1	2	4	3	3	2	2	2	3
3130	2018-11-05 13:41:43	592	110.156.217.35(新疆-乌鲁木齐)	微信	18	1	1	3	3	2	3	4	4	4	3	4	4	4	3	3	3	3	3	3	3	3	3	3	3	3	3	3	3	1	2	2	2	1	1	4	2	4	3	2	4	4	2	2	4
3133	2018-11-05 13:42:09	298	222.82.239.150(新疆-乌鲁木齐)	微信	22	2	3	2	2	2	2	2	2	2	2	2	2	2	2	3	4	3	2	3	3	3	3	4	4	3	4	2	3	3	3	2	2	1	2	3	3	2	3	3	2	2	2	2	2
3134	2018-11-05 13:42:14	630	110.156.248.33(新疆-乌鲁木齐)	手机提交	19	2	2	3	3	3	2	2	2	2	2	2	3	2	2	2	2	2	2	2	2	2	3	3	3	3	2	2	1	1	1	1	1	1	1	4	1	4	4	1	4	4	1	2	3
3135	2018-11-05 13:42:16	786	36.108.109.82(新疆-克孜勒苏)	手机提交	21	2	3	2	2	1	1	2	1	2	1	2	1	2	1	1	1	1	2	1	1	1	1	1	1	1	1	1	2	1	1	1	1	1	1	3	2	2	2	1	2	2	2	2	2
3136	2018-11-05 13:42:22	1583	221.7.8.107(新疆-乌鲁木齐)	手机提交	21	2	3	2	2	3	3	3	4	4	3	3	2	3	3	3	2	3	3	3	2	3	2	2	3	3	2	2	3	1	1	2	2	3	3	3	2	2	3	2	3	2	3	2	3
3137	2018-11-05 13:42:23	943	49.119.233.144(新疆-乌鲁木齐)	手机提交	19	2	3	3	2	2	1	2	3	3	3	2	3	3	3	2	4	2	1	1	1	3	2	1	2	2	2	2	1	1	1	1	2	1	1	2	2	2	3	2	3	2	2	1	2
3139	2018-11-05 13:42:39	643	49.118.162.64(新疆-乌鲁木齐)	手机提交	20	2	1	2	1	1	2	3	3	4	3	3	2	1	4	3	3	1	1	1	3	1	1	2	3	1	1	2	1	1	1	1	1	1	1	4	1	4	3	1	4	4	1	1	4
3142	2018-11-05 13:42:59	622	36.108.122.199(新疆-未知)	手机提交	20	2	2	3	3	3	1	4	4	2	4	2	2	2	3	3	3	3	3	3	2	3	2	3	2	3	2	2	2	2	2	2	1	2	1	3	2	3	3	2	3	3	2	2	3
3143	2018-11-05 13:43:28	298	223.104.30.92(新疆-未知)	微信	22	2	3	3	3	3	2	3	4	5	3	3	4	4	4	4	4	4	4	4	4	4	2	2	3	4	3	3	2	2	2	2	2	2	2	2	2	2	2	2	2	2	2	2	2
3149	2018-11-05 13:45:14	264	221.7.8.14(新疆-乌鲁木齐)	手机提交	20	2	2	3	3	1	1	3	5	4	1	3	3	3	2	3	3	2	2	4	2	4	2	2	3	3	3	3	2	3	3	3	2	3	2	2	3	3	2	4	2	3	2	3	3
3150	2018-11-05 13:45:20	848	223.104.30.174(新疆-未知)	手机提交	20	1	3	2	5	2	2	4	4	5	4	5	4	2	2	5	4	5	5	2	4	4	2	2	5	3	2	2	3	2	2	3	4	4	3	2	3	2	2	2	2	2	3	2	1
3151	2018-11-05 13:45:28	314	117.136.26.28(新疆-未知)	手机提交	21	1	1	2	2	2	2	2	2	2	2	2	2	2	2	2	2	2	2	2	2	2	2	2	2	2	2	2	2	2	2	2	2	2	2	2	2	2	2	2	2	2	2	2	2
3155	2018-11-05 13:46:04	859	49.119.232.220(新疆-乌鲁木齐)	手机提交	21	2	3	2	2	3	2	2	3	3	3	2	2	2	3	2	2	2	2	2	2	3	2	2	2	2	2	2	1	1	1	1	1	1	1	4	2	3	4	2	4	4	2	2	3
3162	2018-11-05 13:47:17	732	117.136.26.30(新疆-未知)	手机提交	21	1	3	2	2	3	3	2	3	3	3	3	2	3	4	3	3	3	2	4	3	3	3	4	3	3	3	3	2	2	2	2	2	2	3	3	3	2	2	3	3	3	2	2	3
3163	2018-11-05 13:47:21	1029	221.7.8.26(新疆-乌鲁木齐)	微信	21	2	1	3	4	3	3	4	4	4	3	3	3	3	2	2	3	3	2	2	2	2	3	2	3	2	3	2	2	2	3	3	2	2	2	2	2	2	2	3	2	2	2	3	2
3165	2018-11-05 13:47:24	1435	221.7.8.105(新疆-乌鲁木齐)	手机提交	19	2	1	1	1	2	1	1	2	4	3	3	3	2	4	4	4	3	3	1	3	3	1	1	1	1	1	1	1	1	1	1	1	1	1	3	1	3	3	1	3	3	1	1	3
3170	2018-11-05 13:47:41	877	223.104.30.187(新疆-未知)	手机提交	19	2	1	3	3	2	1	2	2	4	3	4	2	2	4	3	3	2	3	3	3	2	2	3	3	2	2	3	3	1	2	2	2	2	1	3	2	2	2	3	3	2	2	3	2
3173	2018-11-05 13:48:27	648	223.104.30.164(新疆-未知)	手机提交	19	2	1	4	4	4	1	4	4	5	5	5	4	3	4	4	4	3	5	3	5	4	1	4	5	5	5	1	3	3	2	4	4	2	4	3	4	2	2	4	2	1	4	4	2
3175	2018-11-05 13:48:42	1365	222.82.239.146(新疆-乌鲁木齐)	手机提交	19	2	1	4	2	1	1	4	5	5	5	5	5	5	5	5	5	3	5	5	5	4	1	5	5	4	4	3	1	1	1	2	3	1	2	2	3	2	2	2	2	2	3	2	2
3188	2018-11-05 13:50:58	403	36.108.115.169(新疆-未知)	手机提交	19	2	3	3	3	3	1	2	4	4	4	4	2	3	5	5	3	3	3	3	3	3	3	3	3	3	3	3	1	1	1	1	1	1	1	2	2	2	1	1	4	4	1	1	3
3189	2018-11-05 13:51:13	513	49.117.252.218(新疆-乌鲁木齐)	微信	20	1	2	3	4	4	4	3	3	4	4	4	4	4	4	3	3	4	4	4	4	4	4	4	4	4	4	4	1	1	2	3	3	2	1	3	1	2	2	3	3	3	2	2	2
3191	2018-11-05 13:51:30	698	223.104.30.67(新疆-未知)	手机提交	20	2	2	3	3	3	3	3	3	3	3	3	3	3	3	3	3	3	3	3	3	3	3	3	3	3	3	3	2	1	2	2	2	2	2	2	2	2	1	3	2	2	3	3	1
3192	2018-11-05 13:51:45	1016	221.7.7.55(新疆-乌鲁木齐)	微信	20	2	1	2	2	2	1	1	2	1	2	1	3	2	2	2	2	1	1	1	1	1	1	1	1	1	1	1	1	1	2	1	1	1	1	4	1	4	4	1	4	3	1	1	3
3196	2018-11-05 13:52:10	721	221.7.8.66(新疆-乌鲁木齐)	手机提交	18	2	3	3	3	3	1	2	4	4	4	4	4	4	5	4	3	2	4	2	3	3	2	4	4	4	3	1	2	1	1	1	1	1	1	3	2	2	3	2	3	2	2	2	3
3199	2018-11-05 13:52:20	1352	110.156.216.26(新疆-乌鲁木齐)	手机提交	21	2	3	3	3	1	1	2	4	2	5	2	4	1	4	2	5	1	3	2	3	2	1	2	2	1	1	2	2	1	1	2	3	1	1	4	1	4	4	1	4	4	1	3	4
3200	2018-11-05 13:52:21	1234	221.7.8.98(新疆-乌鲁木齐)	手机提交	19	2	1	4	3	1	1	1	1	3	1	2	1	1	3	3	5	1	1	1	1	1	1	1	3	1	1	1	1	1	1	1	1	1	1	3	1	3	3	1	4	4	1	1	4
3206	2018-11-05 13:53:02	1253	110.156.94.48(新疆-乌鲁木齐)	微信	21	2	1	2	3	2	1	2	4	2	4	1	2	3	4	2	3	1	1	1	1	1	1	2	1	1	1	1	1	1	1	1	1	1	1	4	1	2	2	1	4	4	1	1	4
3208	2018-11-05 13:53:31	1183	49.119.230.82(新疆-乌鲁木齐)	手机提交	19	2	3	2	3	3	2	3	4	3	3	2	3	3	2	1	2	3	3	4	4	3	3	5	2	3	3	4	1	2	3	1	2	3	2	2	3	2	2	2	2	2	2	2	2
3210	2018-11-05 13:53:43	772	36.108.113.93(新疆-未知)	手机提交	20	2	3	3	5	4	3	5	5	5	4	5	5	2	5	5	5	4	5	3	5	4	4	5	5	1	1	2	2	1	2	2	1	1	2	2	2	2	2	2	2	2	1	1	1
3212	2018-11-05 13:54:16	1435	36.108.112.202(新疆-未知)	微信	20	2	1	3	2	2	1	2	5	5	5	4	5	3	5	3	5	1	2	2	2	1	1	1	1	1	1	1	2	1	1	2	1	2	1	3	2	3	3	1	3	3	1	1	4
3215	2018-11-05 13:54:26	548	221.7.8.71(新疆-乌鲁木齐)	微信	20	2	1	2	2	2	2	2	2	2	2	2	2	2	2	2	2	2	2	2	2	2	1	3	2	2	2	2	1	1	1	2	2	2	2	2	2	2	2	2	2	2	2	2	2
3216	2018-11-05 13:54:32	254	124.117.239.38(新疆-乌鲁木齐)	手机提交	21	1	1	3	3	3	3	3	3	3	3	3	3	3	3	3	3	3	3	3	3	3	3	3	3	3	3	3	2	3	3	3	3	2	2	3	3	2	3	2	3	2	3	2	3
3219	2018-11-05 13:54:45	427	223.104.30.181(新疆-未知)	手机提交	20	2	1	2	2	2	2	2	2	2	2	2	2	2	2	2	2	2	2	2	2	2	2	2	2	2	2	2	2	1	1	1	2	2	1	4	2	2	2	3	3	2	2	3	2
3220	2018-11-05 13:55:12	263	116.178.131.146(新疆-乌鲁木齐)	微信	23	2	2	3	3	3	3	3	3	3	3	3	2	3	3	3	3	3	3	3	3	3	3	3	3	3	3	3	2	2	3	3	3	2	3	3	3	4	4	3	4	4	4	3	4
3221	2018-11-05 13:55:13	1299	221.7.7.116(新疆-乌鲁木齐)	手机提交	18	2	1	2	3	1	1	2	1	3	1	1	3	1	5	3	2	1	1	1	1	2	2	1	1	3	1	1	1	1	1	1	1	1	1	3	1	2	2	1	4	2	2	1	2
3222	2018-11-05 13:55:14	1275	61.138.251.152(新疆-乌鲁木齐)	微信	22	2	3	3	1	1	1	1	4	3	3	1	1	1	3	1	1	1	2	2	1	1	1	3	1	3	3	1	1	1	1	1	1	1	1	3	1	2	3	1	3	2	1	2	3
3223	2018-11-05 13:55:15	993	116.178.131.254(新疆-乌鲁木齐)	手机提交	19	2	3	3	3	3	2	2	4	3	3	2	3	2	2	3	3	1	1	1	2	3	1	1	1	2	2	1	1	1	1	2	1	1	2	4	2	2	2	1	4	3	2	2	3
3224	2018-11-05 13:55:18	355	117.136.26.50(新疆-未知)	手机提交	21	1	2	3	3	3	3	3	3	3	3	3	3	3	3	3	3	3	3	3	3	3	3	3	3	3	3	3	2	2	2	2	2	2	1	1	1	1	1	1	2	4	1	1	1
3228	2018-11-05 13:55:56	414	221.7.8.67(新疆-乌鲁木齐)	手机提交	19	2	1	2	2	2	2	2	2	2	2	2	1	2	1	2	2	1	2	2	2	2	2	2	2	2	1	1	2	2	2	2	2	2	2	3	3	3	3	3	3	3	3	2	3
3229	2018-11-05 13:56:00	295	36.108.111.9(新疆-塔城)	手机提交	20	2	3	2	2	1	2	3	3	3	3	2	3	3	3	3	3	3	3	3	3	3	3	3	3	3	3	3	2	2	2	2	2	2	2	2	2	2	2	2	2	2	2	2	2
3230	2018-11-05 13:56:06	1061	117.136.26.49(新疆-未知)	手机提交	20	2	2	3	1	2	2	2	1	2	2	2	1	1	3	1	3	1	1	1	1	1	1	1	1	1	1	1	1	1	1	2	1	1	1	4	2	3	3	2	4	4	2	2	4
3231	2018-11-05 13:56:14	638	221.7.8.118(新疆-乌鲁木齐)	微信	20	2	1	4	4	4	2	2	2	2	2	2	4	1	3	2	2	1	1	1	1	1	1	1	1	1	2	1	2	1	1	3	1	1	1	4	2	3	3	1	4	3	2	2	2
3232	2018-11-05 13:56:22	513	223.104.30.69(新疆-未知)	手机提交	20	2	1	2	2	3	2	2	2	2	2	2	2	2	2	2	2	2	2	2	2	2	2	2	2	2	2	2	1	1	1	1	1	1	1	2	2	2	2	2	4	4	4	2	3
3234	2018-11-05 13:56:26	571	117.191.16.8(新疆-乌鲁木齐)	手机提交	20	2	1	3	3	3	1	4	4	2	3	4	4	3	4	4	3	4	2	1	3	3	3	4	4	4	3	1	2	1	1	1	1	1	1	4	2	4	4	2	4	4	2	2	3
3238	2018-11-05 13:57:38	1015	117.191.16.42(新疆-乌鲁木齐)	微信	23	1	2	3	3	2	1	3	4	4	4	4	5	3	4	5	5	3	3	3	3	3	3	3	3	3	3	3	1	1	1	1	1	1	1	4	4	4	4	4	4	4	4	4	4
3239	2018-11-05 13:57:50	916	221.7.8.27(新疆-乌鲁木齐)	微信	20	2	1	3	3	3	1	3	4	4	3	3	3	2	3	3	3	3	3	3	3	3	3	3	3	1	1	1	3	2	2	2	2	2	1	3	2	3	2	2	3	3	2	2	2
3240	2018-11-05 13:57:55	687	124.117.239.38(新疆-乌鲁木齐)	手机提交	20	1	3	2	2	1	1	2	2	2	3	1	1	2	2	2	1	1	1	1	1	1	1	1	1	1	1	1	3	1	2	1	1	1	1	4	2	4	4	1	4	4	2	1	4
3241	2018-11-05 13:57:59	1620	222.82.239.146(新疆-乌鲁木齐)	手机提交	20	2	2	4	3	3	1	2	3	2	3	1	2	3	3	1	3	2	2	2	1	2	2	3	3	2	2	1	1	1	1	1	1	1	1	3	2	3	3	2	3	3	2	2	2
3246	2018-11-05 13:58:21	204	117.191.16.23(新疆-乌鲁木齐)	微信	22	2	1	3	4	3	3	5	5	3	2	4	3	3	3	3	4	3	3	3	3	3	3	3	3	3	3	3	2	3	3	3	2	4	4	4	4	4	4	4	4	4	4	4	4
3247	2018-11-05 13:58:24	1023	116.178.130.22(新疆-乌鲁木齐)	手机提交	20	2	3	3	3	2	1	2	3	4	2	4	2	1	4	3	4	1	2	1	4	2	2	1	2	1	1	1	2	1	1	1	2	2	1	3	1	2	2	2	3	3	2	2	2
3248	2018-11-05 13:58:25	465	36.108.115.59(新疆-未知)	手机提交	20	2	1	2	3	5	1	2	4	4	4	3	4	3	2	2	2	5	2	2	2	2	2	1	1	2	2	2	1	1	1	2	1	2	1	4	3	3	2	2	3	3	3	3	3
3256	2018-11-05 13:58:50	526	222.82.239.150(新疆-乌鲁木齐)	手机提交	20	2	1	3	4	3	2	3	3	3	3	3	3	2	3	2	3	3	2	1	3	3	2	3	3	3	2	1	2	2	2	2	2	2	2	3	2	3	2	3	2	3	2	3	2
3261	2018-11-05 14:00:03	321	221.7.8.122(新疆-乌鲁木齐)	手机提交	20	1	2	1	1	1	5	1	3	1	1	1	1	1	2	2	2	2	2	2	2	2	2	2	2	2	2	2	3	3	3	3	3	3	3	3	3	3	3	3	3	3	3	3	3
3262	2018-11-05 14:00:04	298	221.7.8.17(新疆-乌鲁木齐)	手机提交	20	2	3	2	2	2	2	2	2	2	2	2	2	2	2	2	2	2	2	2	2	2	2	2	2	2	2	2	2	1	1	2	1	1	1	2	2	2	2	2	2	2	2	2	2
3264	2018-11-05 14:00:14	394	36.108.109.249(新疆-克孜勒苏)	微信	20	2	2	3	3	2	1	4	3	3	3	3	3	3	3	3	3	3	3	3	3	3	3	3	3	3	3	3	2	2	2	2	2	2	3	3	2	3	3	2	2	2	2	2	2
3265	2018-11-05 14:00:30	208	221.7.7.40(新疆-乌鲁木齐)	手机提交	20	1	3	1	3	3	3	3	3	3	3	3	3	3	3	3	3	3	3	3	3	3	3	3	3	3	3	3	1	1	2	2	2	2	2	3	3	3	3	2	2	2	2	2	2
3269	2018-11-05 14:00:48	983	61.138.251.158(新疆-乌鲁木齐)	微信	22	2	3	2	2	2	5	2	3	4	3	2	3	2	3	4	2	2	2	2	2	2	2	2	2	2	2	2	2	2	1	2	2	2	2	2	2	2	2	2	2	2	2	2	2
3272	2018-11-05 14:01:11	514	124.117.239.38(新疆-乌鲁木齐)	手机提交	19	2	1	5	3	3	3	3	3	3	3	3	3	3	3	3	3	2	3	3	3	2	3	3	3	3	3	3	1	1	1	2	2	2	1	2	2	2	3	3	2	2	2	2	2
3273	2018-11-05 14:01:17	286	110.156.222.242(新疆-乌鲁木齐)	手机提交	19	2	2	3	4	3	3	3	2	2	2	2	3	2	3	2	3	2	3	2	3	2	3	3	3	2	2	2	1	3	2	2	2	2	2	2	3	3	3	3	2	3	3	3	3
3274	2018-11-05 14:01:20	478	110.156.192.7(新疆-乌鲁木齐)	手机提交	20	2	1	1	3	3	1	3	4	4	3	2	3	3	3	2	4	3	4	4	3	3	2	3	4	2	3	2	3	2	3	2	2	2	2	3	1	3	3	2	3	2	3	2	3
3275	2018-11-05 14:01:27	390	222.82.239.146(新疆-乌鲁木齐)	手机提交	21	1	1	3	2	1	3	3	2	2	2	2	4	3	3	3	3	3	3	3	3	3	3	3	3	3	3	3	1	1	1	1	1	1	1	4	2	4	3	2	3	4	2	2	3
3279	2018-11-05 14:01:51	287	124.117.239.38(新疆-乌鲁木齐)	微信	21	2	1	3	4	3	2	2	3	3	3	3	3	3	3	3	3	3	3	3	3	3	3	3	3	3	3	3	3	1	2	2	2	2	2	2	2	2	2	2	2	2	2	2	2
3280	2018-11-05 14:01:58	970	36.108.122.79(新疆-未知)	手机提交	19	2	1	4	5	4	2	2	5	5	5	5	2	3	3	3	4	3	4	2	4	3	3	2	4	5	3	2	1	1	1	2	1	2	1	3	2	3	3	2	3	3	2	2	3
3286	2018-11-05 14:02:08	346	124.117.239.38(新疆-乌鲁木齐)	手机提交	22	2	3	3	4	4	2	2	3	5	5	4	5	3	4	2	4	2	4	3	4	2	4	4	3	4	3	5	2	1	2	2	1	2	1	2	2	1	2	1	1	2	1	2	1
3287	2018-11-05 14:02:10	645	221.7.8.64(新疆-乌鲁木齐)	手机提交	19	2	2	2	2	2	2	2	2	2	2	2	2	2	2	2	2	2	2	2	2	2	2	2	2	2	2	2	1	1	1	1	1	1	1	3	2	2	3	2	3	2	2	2	3
3288	2018-11-05 14:02:33	324	221.7.8.40(新疆-乌鲁木齐)	微信	21	2	2	5	5	5	5	5	5	5	5	5	5	5	5	5	5	5	4	4	4	4	4	4	4	4	4	4	4	4	3	4	3	2	4	1	4	2	1	4	1	1	3	3	1
3290	2018-11-05 14:02:39	535	222.82.239.150(新疆-乌鲁木齐)	手机提交	19	2	2	3	3	3	3	3	3	3	3	3	3	3	3	3	3	3	3	3	3	3	3	3	3	3	3	3	1	1	3	2	3	1	1	2	2	2	2	2	2	2	2	2	3
3291	2018-11-05 14:02:42	415	110.156.252.26(新疆-乌鲁木齐)	微信	21	2	3	2	3	3	2	2	3	3	3	2	2	4	4	4	2	2	2	2	2	2	2	2	2	2	2	2	2	2	2	3	2	2	3	3	3	3	3	2	3	3	2	2	3
3292	2018-11-05 14:02:48	1325	36.108.109.46(新疆-克孜勒苏)	微信	21	2	3	2	2	2	1	1	1	2	1	1	2	1	1	1	2	1	2	1	1	1	1	2	2	2	2	1	1	1	1	1	1	1	1	3	2	2	3	2	2	2	3	2	2
3294	2018-11-05 14:03:11	1203	36.108.109.153(新疆-克孜勒苏)	手机提交	20	2	3	2	2	1	1	1	1	2	1	1	1	3	3	3	2	1	1	3	1	1	2	2	1	1	1	3	2	2	2	3	3	4	1	2	3	2	2	3	2	1	3	3	2
3298	2018-11-05 14:03:16	1371	221.7.8.88(新疆-乌鲁木齐)	手机提交	20	2	3	3	3	3	3	3	2	3	2	4	3	3	2	4	1	5	1	3	2	4	4	2	3	3	2	3	4	1	3	3	3	1	1	3	3	2	2	2	3	2	2	2	2
3300	2018-11-05 14:03:29	670	223.104.30.69(新疆-未知)	手机提交	20	2	2	3	2	2	2	3	2	2	2	2	2	1	2	2	2	2	2	2	2	2	2	2	2	2	2	1	2	1	2	1	1	1	1	3	2	2	3	2	4	3	2	2	3
3310	2018-11-05 14:04:06	383	36.108.123.171(新疆-未知)	手机提交	20	2	3	3	2	1	1	2	1	3	3	2	4	2	5	2	3	2	3	3	3	3	3	3	3	3	3	4	2	2	1	2	1	1	1	3	1	4	4	2	3	3	2	2	3
3312	2018-11-05 14:04:18	756	36.108.124.46(新疆-未知)	手机提交	19	2	1	5	2	3	1	4	5	3	3	3	3	3	3	3	3	3	3	3	3	3	3	3	3	3	3	3	1	2	3	3	3	1	1	4	2	2	2	2	4	4	4	2	4
3314	2018-11-05 14:04:28	371	116.178.131.120(新疆-乌鲁木齐)	微信	21	2	3	2	2	2	2	2	2	2	2	2	2	2	2	2	2	2	2	2	2	2	2	2	2	2	2	2	2	2	2	2	2	2	2	2	2	2	2	2	2	2	2	2	2
3315	2018-11-05 14:04:34	258	36.108.112.236(新疆-未知)	微信	21	2	3	3	4	2	2	3	4	3	3	4	2	2	2	2	2	2	3	3	3	2	3	2	2	2	2	2	2	3	2	2	3	4	4	2	2	2	2	2	2	2	2	2	2
3327	2018-11-05 14:06:12	530	124.117.239.38(新疆-乌鲁木齐)	微信	20	2	2	5	5	5	4	5	5	5	5	5	4	3	5	5	5	5	5	5	5	5	5	4	4	4	4	4	4	4	3	4	4	4	4	2	3	2	2	2	3	2	1	2	2
3329	2018-11-05 14:06:23	890	221.7.8.85(新疆-乌鲁木齐)	手机提交	20	2	3	3	3	3	3	2	4	3	4	3	3	3	3	3	3	3	3	3	3	3	3	3	3	3	3	3	2	1	1	1	1	1	2	4	4	4	4	4	4	4	3	4	4
3331	2018-11-05 14:06:45	1025	222.82.239.146(新疆-乌鲁木齐)	微信	21	2	2	5	5	3	2	3	5	3	3	2	4	3	4	3	2	4	5	3	4	5	1	4	4	4	4	4	2	3	2	1	2	2	2	4	2	3	3	3	4	3	3	2	3
3333	2018-11-05 14:06:49	887	124.117.239.38(新疆-乌鲁木齐)	手机提交	19	2	3	3	1	1	1	3	1	1	1	1	1	1	3	1	3	1	1	1	1	1	1	1	1	1	1	1	1	1	1	1	1	1	1	3	1	2	2	1	2	2	2	2	2
3336	2018-11-05 14:07:01	402	221.7.7.80(新疆-乌鲁木齐)	微信	21	2	1	3	3	3	3	3	3	3	3	5	3	3	3	3	4	2	2	2	3	2	2	3	4	3	3	3	3	3	2	4	2	2	2	3	2	2	2	2	3	3	1	1	3
3341	2018-11-05 14:07:45	597	124.117.239.38(新疆-乌鲁木齐)	手机提交	20	2	1	2	2	3	2	3	3	3	3	2	2	2	2	3	2	2	2	2	2	2	2	2	2	3	2	2	2	1	1	1	1	1	1	4	1	3	3	2	3	3	2	2	4
3342	2018-11-05 14:08:10	261	222.82.239.150(新疆-乌鲁木齐)	手机提交	19	2	1	3	1	2	2	2	2	2	2	2	2	2	2	2	2	2	2	2	2	2	2	2	2	2	4	2	3	3	3	3	2	2	3	3	3	3	3	3	3	3	3	3	3
3347	2018-11-05 14:08:35	217	221.7.7.124(新疆-乌鲁木齐)	手机提交	21	2	1	3	2	3	1	4	5	4	5	4	5	4	3	4	3	4	3	4	3	3	3	3	3	3	3	3	2	2	2	2	2	3	3	2	3	3	3	4	4	3	4	4	3
3360	2018-11-05 14:10:23	593	117.136.26.61(新疆-未知)	微信	23	2	2	1	3	5	2	5	4	5	5	5	5	1	5	5	5	5	5	1	5	5	1	5	5	5	3	2	2	2	2	2	3	2	1	3	3	2	2	2	2	2	2	2	2
3361	2018-11-05 14:10:24	1532	221.7.8.7(新疆-乌鲁木齐)	手机提交	21	1	1	2	2	2	1	2	1	2	2	1	2	2	2	2	2	2	1	1	2	2	2	2	2	1	2	2	1	1	1	1	1	1	1	3	2	2	3	1	3	2	2	1	2
3362	2018-11-05 14:10:24	214	221.7.8.23(新疆-乌鲁木齐)	微信	21	1	1	2	2	2	2	2	2	2	2	2	2	2	2	2	2	2	2	2	2	2	2	2	2	2	2	2	2	2	2	2	2	2	2	2	2	2	2	2	2	2	2	2	2
3363	2018-11-05 14:10:30	391	222.82.239.150(新疆-乌鲁木齐)	手机提交	22	2	2	3	1	1	1	1	1	1	1	5	1	3	1	1	1	1	1	1	1	1	1	1	1	1	1	1	1	1	1	1	1	1	1	2	2	2	2	2	2	2	2	2	2
3366	2018-11-05 14:10:34	341	36.108.114.80(新疆-未知)	手机提交	22	2	3	3	1	2	2	2	2	2	2	1	1	2	2	2	2	2	2	2	2	2	2	2	2	2	2	2	2	2	2	2	2	1	2	3	2	3	3	2	3	3	2	2	3
3368	2018-11-05 14:10:38	454	117.191.16.80(新疆-乌鲁木齐)	微信	22	2	2	3	3	3	3	2	2	3	3	2	2	2	3	2	2	2	2	3	3	3	2	3	3	2	3	3	3	3	3	3	1	2	3	3	3	2	3	2	3	2	3	2	3
3369	2018-11-05 14:10:40	528	222.82.239.150(新疆-乌鲁木齐)	手机提交	21	2	1	2	2	3	1	3	2	2	2	2	2	2	2	2	2	2	2	2	2	2	2	2	2	2	2	2	1	1	1	1	1	1	1	3	2	2	2	2	3	3	2	2	2
3370	2018-11-05 14:10:42	555	221.7.8.64(新疆-乌鲁木齐)	微信	20	2	1	2	1	4	1	3	3	1	4	5	1	1	4	3	3	2	2	2	2	3	2	3	2	2	3	2	2	2	2	2	2	1	1	3	2	2	3	3	3	3	3	3	4
3374	2018-11-05 14:10:57	520	49.117.251.193(新疆-乌鲁木齐)	手机提交	20	2	3	4	2	1	1	2	4	1	3	2	2	2	2	2	2	2	2	2	2	2	2	2	2	2	2	2	2	1	2	2	1	1	1	3	1	2	4	2	3	2	2	1	1
3377	2018-11-05 14:11:16	752	221.7.7.83(新疆-乌鲁木齐)	手机提交	20	2	3	1	1	1	2	2	2	2	2	2	2	2	2	2	2	2	2	2	2	2	2	2	2	2	2	2	1	1	1	1	1	1	1	1	1	1	1	2	4	4	1	2	2
3378	2018-11-05 14:11:16	395	49.117.255.123(新疆-乌鲁木齐)	微信	19	1	3	2	3	3	3	3	3	3	3	3	3	3	3	3	3	3	3	3	3	3	3	3	3	3	3	3	2	2	2	2	2	2	2	2	2	2	2	2	2	2	2	2	2
3379	2018-11-05 14:11:18	873	110.156.238.41(新疆-乌鲁木齐)	手机提交	21	2	1	2	1	2	2	2	2	2	2	2	2	2	2	2	2	2	2	2	2	2	2	2	2	2	2	2	2	2	1	2	1	1	2	3	2	2	3	2	3	3	2	2	3
3381	2018-11-05 14:11:24	370	36.108.110.29(新疆-塔城)	手机提交	20	2	2	2	2	2	1	2	2	2	2	2	2	2	2	2	2	2	1	1	1	1	1	1	1	1	1	1	1	1	1	1	1	1	1	4	1	4	3	3	3	4	1	2	4
3382	2018-11-05 14:11:30	378	221.7.7.2(新疆-乌鲁木齐)	手机提交	18	2	1	3	2	2	2	2	2	2	2	1	1	2	2	2	2	2	2	2	2	2	2	2	2	2	2	2	1	1	1	1	1	1	1	4	1	4	4	1	4	4	4	1	4
3383	2018-11-05 14:11:43	316	124.117.28.74(新疆-乌鲁木齐)	手机提交	24	2	3	3	2	2	2	3	1	1	1	2	3	2	3	3	3	2	3	2	2	2	2	1	1	2	2	2	2	2	2	2	1	1	1	3	3	2	2	3	2	3	3	3	3
3387	2018-11-05 14:11:56	203	124.117.239.38(新疆-乌鲁木齐)	手机提交	22	2	1	1	1	1	1	1	1	1	1	2	2	2	2	2	2	2	2	1	1	1	2	2	1	1	2	2	1	2	1	1	2	1	2	2	2	1	2	2	1	2	1	2	1
3388	2018-11-05 14:11:58	656	221.7.8.72(新疆-乌鲁木齐)	手机提交	20	2	3	2	1	1	1	2	2	2	2	2	2	1	2	2	2	1	2	2	2	2	2	2	2	2	2	1	2	2	1	2	2	2	2	3	2	2	2	2	2	2	2	2	2
3389	2018-11-05 14:12:03	1673	49.119.231.62(新疆-乌鲁木齐)	微信	20	2	3	2	2	4	2	2	2	2	2	2	2	2	2	2	2	2	2	2	2	2	2	2	2	2	2	1	2	2	2	2	2	2	2	4	1	4	3	2	3	3	2	2	3
3391	2018-11-05 14:12:13	676	110.156.232.43(新疆-乌鲁木齐)	微信	21	2	3	5	4	3	1	1	4	4	3	3	3	2	2	3	4	3	3	3	2	3	2	2	3	2	2	3	2	2	2	2	1	1	2	3	2	2	3	2	2	2	2	4	3
3393	2018-11-05 14:12:18	475	49.117.250.2(新疆-乌鲁木齐)	手机提交	18	1	1	3	2	3	3	2	3	2	4	3	4	4	4	4	3	3	3	3	3	3	3	4	3	2	3	2	2	1	2	2	1	2	1	4	2	4	4	3	3	3	1	2	3
3395	2018-11-05 14:12:41	338	124.117.84.189(新疆-乌鲁木齐)	手机提交	24	2	1	4	3	3	3	3	3	3	3	3	3	3	3	3	3	3	3	3	3	3	3	3	3	3	3	3	2	2	2	2	2	2	2	2	2	2	2	2	2	2	2	2	2
3398	2018-11-05 14:13:08	562	36.108.113.15(新疆-未知)	手机提交	21	2	2	3	2	3	2	2	3	2	2	3	2	3	3	3	2	2	2	2	3	3	3	3	3	2	2	3	2	3	2	1	2	2	1	4	1	2	3	3	3	3	2	2	3
3400	2018-11-05 14:13:12	538	222.82.239.150(新疆-乌鲁木齐)	手机提交	20	2	2	3	1	2	1	2	2	2	2	1	1	1	2	1	1	1	1	1	1	1	1	1	1	1	1	1	1	1	1	1	1	1	1	3	1	3	3	1	4	3	1	1	2
3402	2018-11-05 14:13:28	766	36.108.111.60(新疆-塔城)	手机提交	20	2	1	2	2	1	1	1	2	2	2	2	2	1	3	2	2	1	1	1	2	2	1	2	2	1	1	1	1	1	1	1	1	1	1	4	1	3	2	2	3	3	2	1	3
3404	2018-11-05 14:13:56	891	117.191.16.12(新疆-乌鲁木齐)	微信	23	2	1	2	2	1	2	2	2	2	2	2	2	2	2	2	2	2	1	1	1	1	1	1	1	1	1	2	2	1	2	2	2	1	1	3	1	2	2	1	2	2	2	1	2
3409	2018-11-05 14:14:14	822	110.156.240.192(新疆-乌鲁木齐)	手机提交	21	2	1	3	3	3	3	2	2	2	3	3	3	3	3	3	3	3	3	3	3	3	3	3	3	3	3	3	1	1	1	1	1	1	1	4	1	3	3	1	3	3	2	1	3
3410	2018-11-05 14:14:27	501	49.119.232.243(新疆-乌鲁木齐)	手机提交	20	1	3	5	3	4	5	3	3	3	3	3	3	3	3	3	3	3	3	3	3	3	3	3	3	3	3	3	2	2	2	2	2	2	3	2	3	2	3	2	3	2	3	2	3
3412	2018-11-05 14:14:38	702	222.82.239.146(新疆-乌鲁木齐)	微信	21	2	1	2	2	2	2	3	3	4	3	2	2	1	3	3	3	3	3	1	2	3	1	2	2	2	2	1	2	2	2	2	2	1	1	3	1	2	2	1	2	2	2	2	2
3423	2018-11-05 14:15:36	805	49.117.255.63(新疆-乌鲁木齐)	微信	21	2	1	3	3	1	1	2	3	4	4	4	4	2	5	3	4	1	2	1	2	1	1	4	4	1	1	1	1	1	1	1	1	1	1	4	2	4	4	2	4	4	2	1	4
3427	2018-11-05 14:16:10	940	117.136.26.40(新疆-未知)	微信	23	2	3	2	1	1	1	1	1	1	1	1	1	2	1	1	5	1	1	1	1	1	1	1	1	1	1	1	1	1	1	1	1	1	1	2	2	2	3	3	3	2	2	2	2
3429	2018-11-05 14:16:32	770	221.7.7.26(新疆-乌鲁木齐)	手机提交	21	2	3	3	3	3	3	2	3	3	3	4	3	3	3	3	3	3	3	3	3	3	3	3	3	3	3	3	1	2	2	2	1	2	1	3	1	3	3	1	3	3	2	2	3
3431	2018-11-05 14:16:40	835	218.26.55.30(山西-未知)	手机提交	19	2	1	1	1	1	1	1	1	1	1	1	2	1	2	1	1	1	1	1	1	1	1	1	1	1	1	1	1	1	1	1	1	1	1	4	1	4	4	1	4	4	1	1	3
3432	2018-11-05 14:17:00	348	221.7.8.37(新疆-乌鲁木齐)	手机提交	23	1	1	3	3	3	3	3	3	3	3	3	3	3	3	3	3	3	3	3	3	3	3	3	3	3	3	3	1	1	1	1	1	1	1	3	3	3	3	3	3	3	3	3	3
3437	2018-11-05 14:17:32	1719	61.138.251.152(新疆-乌鲁木齐)	微信	22	2	3	2	1	2	3	2	3	3	2	2	3	1	3	2	2	2	3	2	2	2	2	1	2	2	1	2	1	1	2	1	2	2	2	4	2	3	3	2	3	3	2	2	3
3440	2018-11-05 14:17:57	414	110.156.94.217(新疆-乌鲁木齐)	微信	22	1	3	2	2	2	2	2	2	2	2	2	2	2	2	2	2	2	2	2	2	2	2	2	2	2	2	2	2	2	2	2	2	2	2	3	3	3	3	3	3	3	3	3	3
3442	2018-11-05 14:18:01	449	124.117.236.166(新疆-乌鲁木齐)	手机提交	20	2	2	2	1	1	4	1	1	1	3	2	4	2	3	1	2	2	2	2	2	2	2	2	2	2	2	2	2	2	2	2	1	1	1	4	1	4	4	3	4	4	2	4	4
3449	2018-11-05 14:18:48	1028	36.108.112.33(新疆-未知)	微信	18	2	1	2	2	2	1	2	2	2	2	2	3	1	2	1	1	1	1	1	1	1	1	2	1	2	2	1	2	1	1	1	1	1	1	4	1	4	3	1	4	4	1	1	4
3452	2018-11-05 14:18:56	1108	117.191.16.65(新疆-乌鲁木齐)	手机提交	21	2	3	2	2	2	1	2	2	2	2	2	3	1	2	2	2	2	2	1	2	2	2	2	2	2	2	1	1	1	1	2	2	1	1	2	2	2	3	2	2	2	2	2	2
3455	2018-11-05 14:19:00	1061	36.108.115.220(新疆-未知)	微信	20	2	3	3	2	2	2	2	2	2	2	2	2	2	2	2	2	2	1	1	1	2	1	1	1	2	2	2	2	1	1	1	1	1	1	3	1	2	3	1	2	2	2	1	2
3456	2018-11-05 14:19:03	596	221.7.7.99(新疆-乌鲁木齐)	手机提交	19	2	2	5	5	4	1	5	5	5	5	5	5	3	4	5	5	3	5	1	5	5	2	5	5	3	4	1	1	4	1	4	4	4	4	2	4	2	2	2	1	2	4	2	2
3473	2018-11-05 14:19:35	756	221.7.7.104(新疆-乌鲁木齐)	手机提交	19	1	2	2	2	2	2	3	2	2	2	1	1	1	3	1	2	3	1	1	1	1	1	1	1	1	1	1	1	1	1	1	1	1	1	3	3	4	3	3	3	3	3	3	3
3476	2018-11-05 14:19:41	797	222.82.239.150(新疆-乌鲁木齐)	手机提交	20	2	2	2	2	3	2	1	3	3	2	1	2	2	2	2	2	2	1	2	2	2	2	2	2	2	2	2	1	1	1	1	1	1	1	3	2	3	3	2	3	3	2	2	3
3480	2018-11-05 14:19:59	486	221.7.8.87(新疆-乌鲁木齐)	手机提交	20	2	1	1	1	3	1	1	3	2	2	2	2	2	2	2	2	1	1	1	1	2	1	1	1	1	1	1	1	1	1	1	1	1	1	3	2	2	3	2	3	3	2	2	3
3482	2018-11-05 14:20:03	735	221.7.8.58(新疆-乌鲁木齐)	微信	23	1	3	1	2	2	2	3	3	3	4	2	3	3	3	4	3	2	3	3	2	2	2	1	1	2	2	2	1	2	3	2	3	1	2	2	1	2	1	1	2	2	1	2	2
3483	2018-11-05 14:20:06	454	221.7.8.58(新疆-乌鲁木齐)	微信	20	1	3	4	4	2	2	3	2	4	2	5	2	2	3	3	3	1	1	1	1	1	1	3	1	1	1	1	1	1	1	1	1	1	1	3	3	3	3	3	3	3	3	3	3
3485	2018-11-05 14:20:19	836	49.119.240.154(新疆-和田)	手机提交	19	2	1	2	2	2	2	2	2	2	2	2	2	2	2	2	2	2	2	2	2	2	2	2	2	2	2	2	2	1	2	1	1	1	1	3	2	4	3	2	4	4	2	2	3
3487	2018-11-05 14:20:34	546	221.7.7.60(新疆-乌鲁木齐)	手机提交	20	1	2	3	1	1	1	1	3	2	2	1	1	1	1	1	3	1	1	1	1	1	1	2	2	2	1	2	1	1	2	1	1	1	1	4	2	3	3	2	3	3	3	2	3
3491	2018-11-05 14:20:53	836	49.117.254.191(新疆-乌鲁木齐)	微信	19	2	3	3	2	2	1	2	2	2	2	2	2	2	2	2	2	2	2	2	2	2	2	2	2	2	2	2	1	1	1	1	1	1	1	4	1	3	3	1	3	3	2	1	3
3492	2018-11-05 14:20:55	743	49.117.249.104(新疆-乌鲁木齐)	手机提交	18	2	3	5	4	3	3	3	3	3	3	3	3	3	3	3	3	3	2	2	2	2	2	2	2	2	2	2	1	1	2	1	1	1	1	4	1	4	4	1	4	4	1	1	3
3493	2018-11-05 14:21:05	348	36.108.112.24(新疆-未知)	微信	20	1	1	3	2	3	2	2	2	2	2	2	2	2	2	2	2	2	2	2	2	2	2	2	2	2	2	2	2	2	2	1	2	2	2	3	2	3	2	2	2	3	2	1	1
3498	2018-11-05 14:21:18	781	221.7.7.49(新疆-乌鲁木齐)	微信	21	2	3	2	2	2	3	3	3	3	3	2	2	2	3	3	3	3	3	3	3	3	3	3	3	3	3	3	2	2	2	2	2	3	2	3	2	2	2	2	2	2	2	2	2
3501	2018-11-05 14:21:43	486	49.117.249.162(新疆-乌鲁木齐)	手机提交	20	2	2	3	2	3	3	3	2	3	3	3	3	1	3	2	3	3	3	3	3	3	3	3	3	3	3	3	2	2	2	2	2	2	2	2	2	2	2	3	2	2	2	2	2
3503	2018-11-05 14:21:46	1116	221.7.7.65(新疆-乌鲁木齐)	手机提交	19	2	1	2	4	2	1	3	3	4	3	3	2	1	3	2	4	1	2	1	1	1	1	3	2	1	1	1	2	1	1	2	1	1	1	3	1	2	3	1	3	3	2	2	3
3505	2018-11-05 14:22:10	577	110.156.208.50(新疆-乌鲁木齐)	手机提交	21	2	3	4	3	1	1	5	5	3	5	3	5	5	4	4	5	1	3	3	3	3	3	3	3	3	3	3	2	1	2	2	2	2	2	2	2	2	2	2	2	2	2	2	2
3507	2018-11-05 14:22:14	690	116.178.128.248(新疆-乌鲁木齐)	手机提交	20	2	3	3	1	2	1	1	1	5	4	4	1	1	2	3	3	3	2	2	1	2	2	1	2	3	1	1	2	3	2	3	3	2	1	2	2	2	2	2	2	2	2	2	2
3508	2018-11-05 14:22:30	911	36.108.114.200(新疆-未知)	手机提交	19	2	1	3	3	4	1	4	4	4	4	4	4	2	4	4	4	4	4	1	4	4	1	3	4	1	4	1	3	1	1	2	1	2	1	3	1	3	3	2	3	3	2	1	3
3514	2018-11-05 14:22:53	728	116.178.128.174(新疆-乌鲁木齐)	手机提交	20	2	3	2	1	2	2	2	1	3	2	2	1	1	2	2	2	1	2	1	1	1	1	1	1	1	1	1	1	1	1	1	1	2	1	2	1	2	2	1	2	2	1	1	2
3520	2018-11-05 14:23:10	1319	36.108.109.44(新疆-克孜勒苏)	微信	20	1	1	4	3	3	2	4	4	4	4	4	4	3	4	4	4	3	2	2	3	3	2	4	4	2	2	4	2	3	3	2	4	3	1	3	2	2	2	2	2	2	4	3	2
3521	2018-11-05 14:23:11	347	117.136.26.99(新疆-未知)	微信	20	1	1	2	2	2	2	2	2	2	2	2	3	2	2	2	2	2	2	2	2	2	2	2	2	2	2	2	2	1	2	2	3	2	1	3	1	2	2	1	3	2	2	2	2
3526	2018-11-05 14:23:25	1156	117.136.26.2(新疆-未知)	手机提交	21	2	3	3	2	1	3	3	2	3	3	4	1	3	4	4	2	2	3	2	2	2	2	2	2	2	2	3	3	1	3	2	1	1	2	3	2	2	3	2	3	2	1	1	2
3534	2018-11-05 14:23:44	920	221.7.7.3(新疆-乌鲁木齐)	手机提交	19	2	1	4	4	2	2	5	3	5	3	5	5	4	5	5	5	1	4	3	5	3	1	5	5	1	1	1	1	3	4	4	4	3	1	3	1	3	2	1	3	3	1	1	1
3539	2018-11-05 14:24:03	796	36.108.124.7(新疆-未知)	手机提交	20	2	1	5	5	1	1	1	5	5	5	5	5	1	5	3	5	1	1	1	5	1	1	1	1	1	1	1	2	1	1	1	1	1	1	2	3	2	2	3	2	2	2	3	2
3542	2018-11-05 14:24:15	1247	110.156.214.240(新疆-乌鲁木齐)	手机提交	20	1	3	3	5	4	4	5	2	2	4	4	4	4	5	4	4	4	4	4	4	5	4	5	3	3	3	2	2	2	2	1	3	3	3	3	3	2	2	3	2	3	2	3	2
3544	2018-11-05 14:24:20	1206	49.119.231.186(新疆-乌鲁木齐)	手机提交	20	2	1	2	2	2	1	2	3	3	3	2	3	1	3	3	3	3	2	1	2	3	1	2	2	2	2	1	2	1	1	1	1	1	1	4	4	2	2	2	3	3	2	2	3
3545	2018-11-05 14:24:27	1143	221.7.7.67(新疆-乌鲁木齐)	手机提交	22	1	1	3	3	3	3	3	3	3	3	3	3	3	3	3	3	3	3	3	3	3	3	3	3	3	3	3	2	3	3	3	3	2	3	3	2	3	3	2	3	2	3	3	2
3547	2018-11-05 14:24:32	271	223.104.30.173(新疆-未知)	微信	22	2	3	3	3	3	3	3	3	3	3	3	3	3	3	3	3	3	3	3	3	3	3	2	2	3	3	3	1	2	2	2	2	2	2	2	2	2	2	2	2	2	2	2	2
3548	2018-11-05 14:24:33	1284	117.136.26.18(新疆-未知)	微信	20	1	3	2	2	2	1	2	4	3	2	2	3	2	3	2	2	2	2	2	2	1	1	4	2	2	1	1	1	1	1	3	2	2	1	2	3	2	2	4	2	2	1	4	2
3551	2018-11-05 14:24:44	756	36.108.115.22(新疆-未知)	手机提交	19	2	2	1	2	2	1	1	2	2	3	1	1	1	2	2	2	2	1	1	1	2	1	2	1	1	1	1	1	1	1	1	1	1	1	3	2	3	3	1	3	3	2	1	3
3553	2018-11-05 14:24:48	1132	221.7.8.118(新疆-乌鲁木齐)	微信	28	2	2	3	2	4	1	4	3	3	1	1	1	1	1	1	4	3	2	2	1	2	1	1	1	4	2	1	3	3	1	3	3	2	4	3	2	2	3	1	3	2	1	1	2
3556	2018-11-05 14:24:56	722	221.7.7.37(新疆-乌鲁木齐)	手机提交	20	2	1	3	4	2	4	4	3	2	2	2	4	4	5	4	3	1	2	1	1	1	1	5	2	1	1	1	1	1	1	2	2	1	2	3	1	2	2	1	3	3	1	1	3
3557	2018-11-05 14:24:57	907	124.117.239.38(新疆-乌鲁木齐)	手机提交	20	2	3	2	1	1	1	1	1	2	3	2	2	2	2	1	2	1	1	1	1	1	1	1	1	1	1	2	2	1	2	2	1	1	1	2	2	2	2	2	2	2	2	1	2
3559	2018-11-05 14:25:09	869	221.7.7.101(新疆-乌鲁木齐)	微信	20	2	2	2	2	1	1	3	2	3	3	1	2	2	3	2	2	2	2	1	1	2	2	2	2	1	1	1	3	1	1	2	2	1	1	3	1	2	3	1	4	2	1	1	3
3561	2018-11-05 14:25:18	1020	36.108.124.60(新疆-未知)	手机提交	20	2	2	3	4	1	1	5	5	4	4	5	4	5	4	4	5	2	5	5	5	4	5	5	5	2	2	4	3	3	3	3	1	4	2	2	4	1	2	4	2	1	4	4	2
3567	2018-11-05 14:25:34	247	221.7.7.96(新疆-乌鲁木齐)	微信	22	2	1	3	3	3	3	3	2	2	2	2	2	2	2	2	2	2	2	3	3	2	3	2	3	3	3	3	2	2	2	2	2	2	2	2	2	2	2	2	2	2	2	2	2
3572	2018-11-05 14:26:11	1245	223.104.30.86(新疆-未知)	微信	19	1	1	3	3	4	2	2	4	3	3	3	1	2	4	4	4	3	4	2	3	3	2	2	2	1	1	1	1	1	1	1	1	1	1	3	1	2	3	3	3	2	2	2	2
3575	2018-11-05 14:26:21	1376	223.104.30.186(新疆-未知)	手机提交	20	2	1	2	2	3	1	1	5	5	5	3	3	2	1	2	2	2	2	2	2	2	2	2	2	2	2	2	1	1	1	1	1	1	1	1	1	1	1	1	1	1	1	1	1
3576	2018-11-05 14:26:21	1216	221.7.8.55(新疆-乌鲁木齐)	微信	19	2	2	2	2	2	2	2	2	2	2	2	2	2	2	2	2	2	2	1	1	1	1	1	1	1	1	1	2	1	2	1	1	1	1	3	2	2	2	1	3	2	2	2	2
3588	2018-11-05 14:27:18	342	49.117.254.141(新疆-乌鲁木齐)	手机提交	22	1	3	2	2	2	2	2	2	2	2	2	2	2	2	2	2	2	2	2	2	2	2	2	2	4	4	2	1	1	1	2	1	1	1	3	2	3	3	3	3	3	2	2	3
3590	2018-11-05 14:27:20	1105	223.104.30.79(新疆-未知)	手机提交	20	2	2	2	1	1	1	2	2	2	2	2	2	1	2	1	2	2	1	2	1	2	1	1	1	1	1	1	2	2	2	2	2	2	2	2	2	2	2	2	2	2	2	2	2
3598	2018-11-05 14:27:58	1489	223.104.30.86(新疆-未知)	微信	22	2	3	3	2	1	2	3	3	3	3	3	3	3	3	3	3	2	2	2	2	2	2	3	3	2	3	2	3	1	3	2	2	2	2	2	2	2	2	2	2	3	1	2	2
3605	2018-11-05 14:28:14	830	222.82.239.146(新疆-乌鲁木齐)	手机提交	20	2	1	3	3	4	3	2	2	2	3	3	3	3	3	3	3	3	3	3	3	3	3	2	3	3	3	3	1	1	2	2	1	2	2	3	1	3	3	1	3	3	1	1	3
3611	2018-11-05 14:28:41	253	221.7.7.90(新疆-乌鲁木齐)	微信	20	1	3	3	3	3	3	3	3	3	3	3	3	3	3	3	3	3	3	3	3	3	3	3	3	3	3	3	3	3	3	3	3	3	2	3	2	3	2	3	2	3	2	3	2
3617	2018-11-05 14:29:19	991	221.7.8.26(新疆-乌鲁木齐)	微信	21	2	1	2	2	3	1	3	3	2	2	2	2	1	2	2	2	2	2	1	2	2	2	2	2	1	1	1	3	3	2	2	1	1	2	2	2	2	2	2	2	2	4	2	2
3618	2018-11-05 14:29:19	1095	171.220.57.12(四川-成都)	手机提交	22	2	3	2	2	1	2	2	3	2	3	4	5	4	5	2	5	4	5	5	5	2	5	5	5	2	2	1	1	1	1	1	3	1	1	3	2	2	3	2	3	3	2	2	3
3627	2018-11-05 14:30:11	936	223.104.30.169(新疆-未知)	手机提交	19	2	1	5	5	4	1	5	5	5	5	5	5	1	5	5	5	2	4	5	5	4	5	5	5	4	2	1	1	1	3	1	1	2	1	3	2	3	3	1	3	2	1	1	3
3632	2018-11-05 14:30:30	1065	223.104.30.70(新疆-未知)	手机提交	19	2	3	2	2	2	2	2	2	2	2	2	2	3	2	3	2	3	2	2	2	2	2	2	2	2	2	2	1	1	1	1	1	1	1	4	1	3	3	2	3	3	2	1	3
3635	2018-11-05 14:30:48	1148	221.7.7.50(新疆-乌鲁木齐)	手机提交	19	2	3	3	3	3	2	3	3	3	3	3	3	2	4	3	3	2	3	2	2	2	2	3	3	2	2	2	1	2	2	1	1	2	1	2	2	2	2	2	2	2	2	2	2
3636	2018-11-05 14:30:48	886	221.7.8.68(新疆-乌鲁木齐)	手机提交	19	2	1	2	2	3	1	2	3	3	2	3	3	1	3	2	2	2	2	2	2	2	2	2	2	2	2	2	2	1	1	2	2	2	3	2	2	4	3	2	3	3	2	2	3
3640	2018-11-05 14:31:03	1026	49.117.249.103(新疆-乌鲁木齐)	手机提交	20	2	1	2	1	1	1	1	1	2	2	2	1	1	2	1	1	1	1	1	1	1	1	1	1	1	1	1	1	1	1	1	1	1	1	4	1	3	3	2	3	3	2	1	4
3641	2018-11-05 14:31:09	732	36.108.112.209(新疆-未知)	手机提交	20	1	3	4	3	2	2	4	4	4	3	4	3	4	3	3	3	3	3	3	4	3	3	3	3	3	3	3	3	4	3	3	3	3	3	3	2	3	2	3	2	3	2	3	3
3654	2018-11-05 14:31:52	857	223.104.30.181(新疆-未知)	微信	22	2	2	4	4	1	1	2	1	3	3	3	3	1	2	4	4	1	3	3	3	2	2	2	2	1	1	1	4	4	2	2	3	4	4	2	2	2	2	2	2	2	3	2	2
3655	2018-11-05 14:31:54	886	221.7.7.107(新疆-乌鲁木齐)	微信	18	2	2	4	4	3	1	3	3	4	3	2	2	2	3	3	3	2	3	2	3	2	2	2	3	4	2	2	2	2	1	1	1	2	1	4	1	3	3	2	3	2	2	1	3
3670	2018-11-05 14:32:55	263	110.156.92.53(新疆-乌鲁木齐)	手机提交	19	2	1	5	2	5	5	5	4	5	4	4	4	5	3	3	3	4	3	4	3	4	3	2	3	3	4	3	2	2	2	2	2	3	3	3	3	2	3	2	3	2	3	2	3
3672	2018-11-05 14:33:00	1191	223.104.30.185(新疆-未知)	微信	22	2	2	2	2	2	2	2	2	2	2	2	2	2	2	2	2	2	2	2	2	2	2	2	2	2	2	2	2	2	2	2	2	2	2	3	3	3	3	3	3	3	3	3	3
3673	2018-11-05 14:33:02	216	49.117.255.90(新疆-乌鲁木齐)	手机提交	22	1	1	2	2	3	2	3	4	2	3	3	2	3	3	3	3	3	2	3	3	3	3	3	3	3	2	3	2	2	2	2	2	3	2	3	2	3	3	2	3	2	3	3	2
3677	2018-11-05 14:33:09	1230	221.7.8.83(新疆-乌鲁木齐)	手机提交	19	2	1	2	2	3	2	2	3	3	2	2	2	2	2	2	3	2	2	1	2	2	1	2	2	2	2	1	2	1	1	3	1	2	1	3	2	3	3	2	3	3	2	2	3
3683	2018-11-05 14:33:21	1089	223.104.30.186(新疆-未知)	手机提交	20	2	1	2	1	3	2	2	3	5	3	2	3	3	3	2	3	3	2	2	2	3	3	2	3	2	3	2	2	2	2	2	1	1	1	4	2	4	4	1	4	4	2	1	3
3684	2018-11-05 14:33:24	587	223.104.30.175(新疆-未知)	微信	19	2	2	2	2	1	1	1	4	1	2	4	4	1	3	1	2	2	1	2	1	1	2	1	2	1	2	1	2	3	2	3	3	3	2	3	4	2	2	3	1	1	4	4	1
3686	2018-11-05 14:33:28	296	221.7.8.117(新疆-乌鲁木齐)	微信	21	2	3	3	3	3	3	3	3	3	3	3	3	3	3	3	3	3	3	3	3	3	3	3	3	3	3	3	2	2	2	2	2	2	2	3	3	3	3	3	3	3	3	3	3
3692	2018-11-05 14:33:47	365	124.117.239.38(新疆-乌鲁木齐)	手机提交	20	1	1	2	2	2	2	2	2	2	2	2	2	2	2	2	2	1	2	2	2	2	2	2	2	2	2	2	1	1	1	2	1	1	1	4	2	4	2	3	4	4	2	2	2
3693	2018-11-05 14:33:53	1251	222.82.239.146(新疆-乌鲁木齐)	微信	21	2	3	3	3	2	2	3	2	2	2	1	2	2	2	3	3	1	1	1	2	2	1	2	2	1	1	1	3	1	1	2	1	2	1	3	2	3	3	2	2	2	2	1	2
3700	2018-11-05 14:34:04	827	124.117.239.38(新疆-乌鲁木齐)	手机提交	19	2	1	3	2	1	1	1	2	2	2	1	2	1	1	1	2	1	1	1	1	1	1	1	1	1	1	1	1	1	1	1	1	1	1	4	1	3	3	2	3	3	2	2	3
3702	2018-11-05 14:34:09	1040	221.7.8.21(新疆-乌鲁木齐)	微信	19	1	1	3	2	1	1	1	1	2	2	2	3	3	3	3	2	2	2	2	3	3	1	2	2	2	2	2	2	1	1	1	1	1	1	4	1	3	3	1	4	3	2	1	3
3712	2018-11-05 14:34:48	1068	222.82.239.150(新疆-乌鲁木齐)	微信	21	2	1	2	3	1	1	2	3	3	3	2	2	2	4	3	3	2	1	2	2	1	2	2	1	1	1	2	1	1	2	1	1	2	1	4	2	4	4	2	4	4	2	2	4
3713	2018-11-05 14:34:51	218	221.7.7.113(新疆-乌鲁木齐)	微信	21	2	3	3	3	3	3	3	3	3	3	3	3	3	3	3	3	3	3	3	3	3	3	3	3	3	3	3	3	2	2	2	2	2	2	2	2	2	2	2	2	2	2	2	2
3714	2018-11-05 14:34:51	397	223.104.30.81(新疆-未知)	微信	19	2	1	1	1	2	1	1	3	3	3	3	3	3	3	3	3	3	3	3	3	3	3	3	3	3	3	3	3	3	3	3	3	3	3	3	3	3	3	3	3	3	3	3	3
3734	2018-11-05 14:36:31	740	36.108.114.232(新疆-未知)	手机提交	20	2	1	1	1	1	1	2	1	3	2	3	1	2	2	1	3	1	1	1	1	1	1	3	1	1	2	4	1	1	1	2	2	1	1	2	2	2	2	2	2	2	2	2	1
3743	2018-11-05 14:36:56	375	110.156.208.66(新疆-乌鲁木齐)	微信	22	1	1	3	2	1	2	2	1	2	2	1	1	1	1	1	2	1	1	1	1	1	1	1	1	1	1	1	2	2	2	1	2	2	2	2	2	2	2	2	3	3	2	2	2
3754	2018-11-05 14:37:23	1327	49.117.255.158(新疆-乌鲁木齐)	手机提交	20	2	1	5	5	5	5	5	5	5	5	5	5	5	5	5	5	5	5	5	5	5	5	5	5	5	5	5	1	1	1	1	1	1	1	4	4	4	4	4	4	4	4	4	4
3772	2018-11-05 14:38:11	563	124.117.239.38(新疆-乌鲁木齐)	微信	19	2	1	1	1	3	1	1	1	1	2	1	1	1	3	2	1	1	1	1	1	1	1	1	1	1	1	1	1	1	1	1	1	1	1	4	1	4	4	1	4	4	1	1	4
3775	2018-11-05 14:38:17	391	49.117.249.137(新疆-乌鲁木齐)	微信	21	2	1	2	2	2	2	2	2	2	2	2	2	2	2	2	2	2	2	2	2	2	2	2	2	2	2	2	1	1	1	1	1	1	1	4	1	2	3	1	4	2	2	1	4
3785	2018-11-05 14:38:44	751	221.7.8.83(新疆-乌鲁木齐)	手机提交	20	2	1	2	3	1	1	3	3	3	3	3	3	3	3	3	3	3	3	3	3	3	3	3	3	3	3	3	2	2	1	2	2	2	2	2	2	2	2	2	3	2	2	2	2
3795	2018-11-05 14:39:19	543	36.108.114.255(新疆-未知)	手机提交	21	2	3	5	5	3	1	2	2	2	2	4	2	1	1	1	4	1	2	2	3	2	2	3	3	2	2	2	2	1	1	2	2	1	1	3	1	3	3	2	3	3	2	2	3
3798	2018-11-05 14:39:23	708	117.136.26.26(新疆-未知)	微信	20	2	3	3	1	1	1	2	1	4	3	2	2	1	2	2	1	2	1	2	1	2	1	2	1	2	1	2	1	1	1	1	1	1	2	1	2	1	2	1	2	1	2	1	2
3799	2018-11-05 14:39:27	363	223.104.30.170(新疆-未知)	微信	20	2	3	2	3	3	3	3	3	3	3	3	3	3	3	3	3	3	3	3	3	3	3	3	3	3	3	3	3	3	3	3	3	3	3	3	2	3	1	3	2	3	2	3	3
3803	2018-11-05 14:39:43	1506	49.117.252.122(新疆-乌鲁木齐)	手机提交	22	1	1	5	3	3	3	3	3	3	3	3	3	2	3	3	3	2	3	2	2	2	2	2	2	2	2	2	1	1	2	2	2	1	1	2	2	2	2	2	2	2	3	3	2
3805	2018-11-05 14:39:47	689	221.7.7.59(新疆-乌鲁木齐)	手机提交	22	2	2	3	2	4	2	3	2	3	3	2	2	2	3	3	3	2	3	2	3	4	3	3	2	3	3	3	1	1	1	1	2	1	1	3	3	2	2	3	3	2	2	2	3
3815	2018-11-05 14:40:23	508	222.82.239.150(新疆-乌鲁木齐)	手机提交	20	1	2	4	4	3	1	4	2	3	3	4	3	3	3	3	2	4	5	2	3	3	4	4	4	2	3	1	3	3	2	3	3	3	3	2	2	2	2	2	2	3	2	3	3
3816	2018-11-05 14:40:24	917	221.7.7.74(新疆-乌鲁木齐)	微信	19	2	3	2	1	1	1	2	2	2	3	1	2	1	3	2	2	1	1	1	2	1	1	2	1	1	1	1	1	1	1	1	1	1	1	3	2	2	2	1	3	2	2	1	4
3818	2018-11-05 14:40:35	257	222.82.239.150(新疆-乌鲁木齐)	手机提交	21	2	3	3	2	3	2	3	3	3	3	4	2	3	3	4	3	3	3	3	3	3	2	4	2	3	4	2	3	2	3	2	2	2	2	3	2	2	2	3	2	2	2	2	2
3822	2018-11-05 14:40:43	542	223.104.30.182(新疆-未知)	微信	20	2	3	5	5	5	1	5	5	5	5	5	5	2	5	5	5	5	5	2	2	2	2	2	2	2	5	2	4	1	1	3	3	1	1	3	1	2	3	2	3	2	2	1	2
3824	2018-11-05 14:40:47	1216	221.7.8.9(新疆-乌鲁木齐)	微信	21	2	1	4	4	5	3	5	4	4	2	1	3	1	4	4	2	2	2	2	2	2	3	3	3	4	3	3	2	3	3	3	3	2	1	4	4	4	4	4	4	4	2	3	3
3826	2018-11-05 14:40:57	769	222.82.239.146(新疆-乌鲁木齐)	手机提交	19	2	3	2	2	1	1	1	2	2	4	4	2	1	4	2	3	2	2	2	2	2	1	2	4	4	2	3	1	1	1	2	1	1	1	3	1	2	2	1	3	3	2	2	3
3827	2018-11-05 14:40:59	642	221.7.8.24(新疆-乌鲁木齐)	手机提交	20	2	3	3	4	3	1	3	4	5	5	5	4	2	5	4	5	4	5	4	4	4	4	4	4	4	4	1	1	1	1	3	1	1	1	3	1	3	1	1	3	3	3	1	3
3829	2018-11-05 14:41:03	873	221.7.7.127(新疆-乌鲁木齐)	手机提交	21	2	1	3	3	2	3	3	2	3	3	3	2	2	2	2	2	2	2	3	2	2	2	2	2	2	2	2	2	1	2	3	2	2	3	2	2	2	2	3	2	2	3	2	2
3841	2018-11-05 14:41:47	419	61.138.251.148(新疆-乌鲁木齐)	微信	19	2	1	2	2	2	2	2	2	2	2	2	2	2	2	2	2	2	2	2	2	2	2	2	2	2	2	2	1	1	1	1	1	1	1	3	1	3	3	1	3	3	1	2	3
3844	2018-11-05 14:41:49	508	223.104.30.172(新疆-未知)	手机提交	19	2	1	3	4	3	1	2	3	3	2	3	3	1	2	1	3	2	3	3	3	3	3	3	3	1	1	1	2	1	1	1	1	1	1	3	2	2	3	3	2	3	2	2	2
3852	2018-11-05 14:42:22	267	110.152.107.232(新疆-乌鲁木齐)	手机提交	19	2	1	5	3	1	1	1	1	3	3	2	2	2	1	1	2	2	1	1	1	2	2	2	2	2	1	1	2	1	1	1	1	1	1	3	2	2	2	2	2	2	2	2	2
3854	2018-11-05 14:42:27	335	221.7.8.100(新疆-乌鲁木齐)	手机提交	19	2	1	3	3	3	3	3	3	3	3	3	3	3	3	3	3	3	3	3	3	3	3	3	3	3	3	3	1	1	1	1	1	1	1	4	3	4	4	2	2	2	2	2	2
3856	2018-11-05 14:42:40	789	221.7.7.4(新疆-乌鲁木齐)	微信	21	1	1	3	1	1	1	2	1	4	1	3	1	4	1	1	4	1	1	1	2	1	1	1	1	1	1	1	2	1	1	1	1	1	1	4	1	3	3	2	4	4	2	2	2
3857	2018-11-05 14:42:42	358	221.7.8.37(新疆-乌鲁木齐)	手机提交	20	2	1	3	1	1	3	4	2	4	5	2	4	2	3	2	2	2	2	2	2	2	2	2	2	2	2	2	2	2	2	2	2	2	2	2	2	2	2	2	2	2	2	2	2
3860	2018-11-05 14:42:48	652	49.119.230.74(新疆-乌鲁木齐)	微信	20	2	1	3	4	2	3	4	4	4	4	4	4	2	4	4	4	3	4	2	4	4	2	4	4	2	2	2	2	1	1	1	1	1	1	4	2	4	4	4	4	3	4	2	4
3862	2018-11-05 14:42:55	391	223.104.30.75(新疆-未知)	手机提交	19	2	1	1	2	1	1	2	1	2	3	3	2	1	2	1	5	3	3	3	4	5	1	5	4	5	5	5	3	3	3	2	3	2	1	3	2	2	3	3	2	3	2	1	3
3868	2018-11-05 14:43:10	1201	117.136.26.33(新疆-未知)	微信	20	2	3	4	4	4	2	4	4	3	4	3	4	3	4	3	4	3	2	3	2	4	3	3	2	3	3	2	2	2	2	2	3	2	3	2	2	2	2	2	2	2	2	2	2
3871	2018-11-05 14:43:23	902	221.7.8.28(新疆-乌鲁木齐)	手机提交	24	2	3	2	2	4	4	3	4	4	4	3	3	2	4	3	4	4	3	2	3	4	4	4	3	3	4	3	4	2	3	3	3	1	2	2	2	2	2	4	2	2	2	2	2
3874	2018-11-05 14:43:31	395	221.7.8.11(新疆-乌鲁木齐)	微信	21	2	2	2	3	3	2	2	2	3	2	2	2	3	2	2	2	3	2	2	2	3	3	3	3	2	3	2	3	2	2	2	2	2	2	3	3	3	3	3	3	3	3	2	2
3878	2018-11-05 14:43:54	1503	110.156.90.24(新疆-乌鲁木齐)	手机提交	19	2	1	3	2	4	1	3	2	5	4	2	4	3	2	2	4	3	2	1	2	4	2	2	2	5	3	2	2	1	2	2	1	3	1	3	2	3	4	3	3	2	2	2	2
3880	2018-11-05 14:44:05	738	221.7.7.5(新疆-乌鲁木齐)	手机提交	19	2	1	4	3	1	1	3	3	4	3	4	2	1	3	2	3	1	2	1	2	2	1	2	2	1	1	1	1	1	1	1	1	1	1	3	2	3	4	2	3	3	2	2	4
3892	2018-11-05 14:44:45	655	222.82.239.146(新疆-乌鲁木齐)	微信	20	1	3	2	2	3	2	2	3	3	3	2	2	2	3	2	2	2	2	2	2	3	2	2	2	1	1	1	1	1	1	1	1	1	1	3	1	3	4	1	4	4	2	2	3
3895	2018-11-05 14:44:53	622	221.7.7.116(新疆-乌鲁木齐)	手机提交	19	2	1	2	2	1	1	2	4	2	2	2	3	2	5	4	5	1	2	1	1	1	4	4	1	1	1	1	1	1	1	2	2	1	1	4	1	4	4	2	4	4	1	2	4
3898	2018-11-05 14:44:57	792	221.7.8.74(新疆-乌鲁木齐)	手机提交	20	2	1	2	2	2	2	2	2	2	2	2	2	2	2	2	2	1	1	1	2	2	1	1	1	1	1	1	1	1	1	1	1	1	1	4	2	2	3	2	4	4	3	2	3
3900	2018-11-05 14:44:59	726	36.108.114.192(新疆-未知)	手机提交	21	1	3	3	3	2	2	3	3	3	3	2	3	2	3	3	3	2	3	2	3	2	3	3	3	2	2	2	2	2	1	2	2	1	1	4	2	4	3	2	4	4	2	2	3
3907	2018-11-05 14:45:25	559	117.136.26.22(新疆-未知)	手机提交	20	2	2	4	3	3	2	2	2	2	3	2	2	2	2	2	3	1	2	2	2	2	2	2	2	3	1	2	2	1	2	2	1	2	1	3	2	3	3	3	3	2	2	3	3
3909	2018-11-05 14:45:30	1222	221.7.7.20(新疆-乌鲁木齐)	微信	20	2	2	3	2	1	1	2	2	2	2	2	2	1	2	1	2	2	2	1	1	5	2	2	2	1	2	1	1	1	1	1	1	1	1	4	2	4	4	2	2	4	2	2	2
3911	2018-11-05 14:45:40	739	116.178.130.216(新疆-乌鲁木齐)	手机提交	20	2	3	3	5	3	1	3	2	2	5	2	3	1	5	2	2	3	2	1	2	3	1	3	2	2	2	1	3	1	2	3	2	2	1	3	2	2	2	3	2	2	4	4	2
3919	2018-11-05 14:46:05	893	110.156.192.155(新疆-乌鲁木齐)	手机提交	19	2	3	3	2	5	3	5	5	3	3	2	2	1	2	2	2	2	3	2	2	2	2	2	2	5	5	1	2	2	3	2	2	3	2	2	2	2	2	3	2	2	2	2	2
3924	2018-11-05 14:46:23	572	222.82.239.150(新疆-乌鲁木齐)	手机提交	19	1	1	3	3	3	1	3	4	4	4	4	2	2	3	3	3	2	2	1	2	3	1	1	2	2	2	1	1	1	1	1	1	1	1	4	1	4	4	1	4	4	1	1	4
3925	2018-11-05 14:46:26	497	221.7.7.49(新疆-乌鲁木齐)	微信	21	2	3	2	2	3	2	2	2	2	4	2	3	2	2	2	2	3	2	3	3	2	2	2	3	2	3	3	1	1	1	1	1	1	1	4	3	3	3	3	3	3	3	3	3
3929	2018-11-05 14:46:35	954	221.7.7.115(新疆-乌鲁木齐)	微信	20	2	3	2	2	2	1	2	1	2	2	1	2	1	2	3	2	2	2	2	2	2	2	2	2	1	2	1	2	1	1	2	1	1	1	4	1	4	4	1	4	4	2	2	3
3930	2018-11-05 14:46:37	629	221.7.8.57(新疆-乌鲁木齐)	微信	19	2	1	1	1	1	1	1	2	2	2	2	2	1	1	1	2	1	1	1	1	1	1	1	1	1	1	1	1	1	1	1	1	1	1	4	1	4	4	1	4	4	1	2	4
3935	2018-11-05 14:46:49	1534	110.156.251.87(新疆-乌鲁木齐)	微信	19	2	3	5	3	5	2	3	1	1	1	1	2	1	1	1	2	2	1	1	1	1	1	1	1	2	2	1	1	1	1	1	1	1	1	2	2	4	4	2	4	3	1	2	4
3936	2018-11-05 14:46:50	339	117.136.26.19(新疆-未知)	手机提交	23	2	3	2	1	1	1	1	1	1	2	1	2	1	2	1	1	1	1	1	1	1	1	1	1	1	1	1	1	2	1	1	1	1	1	4	2	4	4	2	4	4	2	2	4
3943	2018-11-05 14:47:10	1027	221.7.8.54(新疆-乌鲁木齐)	手机提交	22	2	1	2	2	3	1	2	2	2	3	2	3	2	3	3	3	2	3	2	2	3	2	3	2	2	2	1	1	1	1	1	1	2	1	3	2	3	3	2	3	3	3	3	3
3944	2018-11-05 14:47:14	1554	116.178.130.238(新疆-乌鲁木齐)	微信	21	2	1	2	1	2	1	2	2	5	5	2	2	2	3	3	3	1	2	2	2	2	1	3	2	1	1	1	3	1	1	1	1	2	1	4	3	4	4	2	4	4	2	2	4
3945	2018-11-05 14:47:15	491	222.82.239.146(新疆-乌鲁木齐)	微信	20	1	1	2	1	2	1	3	5	5	5	1	1	1	3	2	2	1	1	1	1	1	2	1	1	1	1	1	1	1	2	2	1	1	1	2	4	1	3	1	2	1	4	4	2
3946	2018-11-05 14:47:17	289	221.7.8.70(新疆-乌鲁木齐)	手机提交	19	2	1	2	4	3	4	3	3	3	3	3	3	3	3	4	3	3	3	3	4	3	3	3	3	4	3	3	2	2	3	3	2	2	1	3	2	3	2	3	2	3	2	2	2
3949	2018-11-05 14:47:20	287	117.136.26.46(新疆-未知)	微信	20	1	3	5	5	5	5	5	5	5	5	5	5	5	5	5	5	5	5	5	5	5	5	5	5	5	5	5	4	3	2	3	3	4	3	4	3	4	3	4	3	3	3	3	3
3964	2018-11-05 14:47:55	1529	110.156.208.78(新疆-乌鲁木齐)	手机提交	20	1	1	4	4	1	2	4	3	3	2	4	2	2	4	2	4	2	2	2	2	3	3	3	3	3	3	3	1	2	2	1	1	1	1	4	4	2	4	4	4	4	4	4	2
3966	2018-11-05 14:48:07	583	222.82.239.146(新疆-乌鲁木齐)	微信	22	1	3	4	3	4	3	4	4	5	4	4	2	4	4	3	3	4	3	2	2	3	4	3	3	3	3	4	2	2	2	3	2	2	3	3	3	3	3	3	2	3	3	3	3
3967	2018-11-05 14:48:20	747	221.7.7.21(新疆-乌鲁木齐)	手机提交	19	2	1	2	3	5	2	4	3	5	2	3	2	1	1	1	2	1	4	1	1	5	1	1	3	5	3	2	1	1	1	1	2	2	1	3	3	3	2	3	4	3	2	2	2
3970	2018-11-05 14:48:28	1151	117.136.26.3(新疆-未知)	微信	19	2	3	3	2	4	2	4	3	4	4	2	4	2	4	3	3	2	2	1	2	1	1	4	2	4	1	1	1	2	1	1	1	2	2	2	2	3	3	2	3	3	2	2	2
3971	2018-11-05 14:48:28	1376	222.82.239.150(新疆-乌鲁木齐)	微信	20	2	1	2	4	3	1	3	4	4	4	1	3	1	2	1	4	2	3	1	3	2	1	1	1	1	1	1	2	1	1	3	3	3	1	3	2	1	3	1	4	2	1	1	2
3972	2018-11-05 14:48:33	252	49.117.250.104(新疆-乌鲁木齐)	手机提交	20	2	2	3	2	2	2	3	2	2	2	2	2	2	2	2	2	2	2	2	2	2	2	2	2	2	2	2	3	3	3	3	3	2	2	2	2	2	2	2	2	2	2	2	2
3975	2018-11-05 14:48:38	218	61.138.251.146(新疆-乌鲁木齐)	微信	20	2	2	2	2	3	3	2	3	3	2	2	3	3	2	3	2	3	2	3	2	3	2	3	2	3	1	4	2	2	2	3	2	2	2	2	3	2	2	3	2	3	2	3	2
3977	2018-11-05 14:48:39	202	222.82.239.146(新疆-乌鲁木齐)	微信	21	2	2	1	2	2	2	3	3	3	3	3	3	3	3	2	3	2	4	3	3	3	2	3	2	3	3	2	4	3	4	3	4	3	3	4	2	3	2	3	2	4	3	3	3
3988	2018-11-05 14:49:11	338	110.156.238.38(新疆-乌鲁木齐)	微信	21	2	1	2	2	2	2	2	2	2	2	2	2	2	2	2	2	2	2	2	2	2	2	2	2	2	2	2	2	2	2	2	2	2	2	2	2	2	2	2	2	2	2	2	2
3993	2018-11-05 14:49:29	385	36.108.124.0(新疆-未知)	手机提交	20	2	2	3	3	3	3	3	3	3	3	3	3	3	3	3	3	3	3	3	3	3	3	3	3	3	3	3	2	2	2	2	2	2	2	3	2	2	2	2	2	2	2	2	3
4009	2018-11-05 14:50:14	571	222.82.239.146(新疆-乌鲁木齐)	微信	21	1	3	3	2	3	3	2	3	3	2	2	3	3	4	3	3	2	1	2	2	2	3	1	2	2	2	2	2	3	2	3	3	2	2	3	3	3	2	2	2	2	3	3	3
4021	2018-11-05 14:50:26	611	117.136.26.39(新疆-未知)	微信	20	2	1	3	3	4	2	3	3	3	3	3	3	2	3	4	3	3	3	3	3	3	3	3	3	3	3	3	2	1	2	2	1	2	2	3	2	3	3	2	3	3	1	2	2
4022	2018-11-05 14:50:33	257	117.136.26.19(新疆-未知)	微信	21	2	2	3	2	3	1	3	3	4	2	3	3	3	3	3	2	3	3	4	3	2	3	2	3	2	3	3	3	3	2	3	3	3	2	2	3	2	3	2	3	3	2	2	2
4025	2018-11-05 14:50:50	1080	49.117.251.239(新疆-乌鲁木齐)	手机提交	22	2	3	1	1	3	1	2	2	2	3	2	3	1	1	1	1	1	2	1	2	3	1	1	2	3	3	1	2	2	1	2	1	1	1	3	2	3	2	2	3	3	2	2	3
4030	2018-11-05 14:51:04	1070	221.7.8.46(新疆-乌鲁木齐)	手机提交	22	2	3	3	2	1	3	3	3	2	3	2	3	1	3	2	3	2	3	3	2	3	3	3	3	3	1	2	2	2	3	3	2	3	2	3	2	2	2	2	2	2	2	2	2
4039	2018-11-05 14:51:44	561	36.108.124.18(新疆-未知)	手机提交	20	2	1	5	1	3	1	1	1	4	2	1	1	1	1	1	1	1	1	1	1	1	1	1	1	1	1	1	2	1	1	2	2	1	1	3	2	2	2	3	3	2	2	2	3
4042	2018-11-05 14:51:47	637	116.178.128.174(新疆-乌鲁木齐)	手机提交	21	1	1	2	1	2	1	1	2	2	1	1	1	1	2	1	2	2	2	2	3	3	2	3	2	1	1	2	1	1	1	1	1	1	1	4	3	2	3	2	4	2	3	3	2
4043	2018-11-05 14:51:48	881	221.7.8.81(新疆-乌鲁木齐)	手机提交	23	2	3	2	2	1	1	1	2	2	1	1	2	1	2	1	2	1	1	1	1	1	1	1	1	1	1	1	1	1	1	1	1	1	1	3	1	3	2	1	3	3	1	1	3
4044	2018-11-05 14:51:48	1239	117.136.26.11(新疆-未知)	手机提交	18	2	1	2	3	3	1	3	3	4	2	4	4	1	2	1	4	4	2	1	1	2	1	1	1	1	1	1	1	2	1	2	1	1	2	4	2	2	2	1	3	3	2	1	2
4047	2018-11-05 14:51:55	672	221.7.7.78(新疆-乌鲁木齐)	手机提交	21	2	1	1	1	2	1	1	1	1	1	1	1	1	2	1	1	2	1	1	1	1	1	1	1	1	1	1	1	1	1	1	1	2	1	3	1	3	3	2	3	3	1	2	3
4049	2018-11-05 14:51:56	560	49.117.249.28(新疆-乌鲁木齐)	手机提交	21	2	3	2	3	3	1	2	2	2	2	3	2	2	3	3	3	3	3	2	3	2	2	2	3	3	3	2	2	2	1	1	1	1	1	2	2	2	2	2	2	2	3	2	2
4054	2018-11-05 14:52:29	1416	110.156.206.234(新疆-乌鲁木齐)	手机提交	22	2	3	3	1	2	2	2	3	2	2	1	2	2	2	2	2	2	2	2	2	2	1	1	1	1	2	1	2	1	2	1	1	1	1	4	2	4	4	1	4	4	2	1	4
4056	2018-11-05 14:52:39	512	221.7.8.51(新疆-乌鲁木齐)	微信	19	2	2	3	1	1	1	1	1	1	1	1	1	1	3	1	2	1	1	1	1	1	1	1	1	1	1	1	1	1	1	1	1	1	1	4	4	4	4	4	4	4	4	4	4
4058	2018-11-05 14:52:42	475	61.138.251.148(新疆-乌鲁木齐)	手机提交	21	2	1	2	2	3	1	1	1	1	2	1	1	1	1	1	1	1	1	1	1	1	1	1	1	1	1	1	1	1	1	1	1	1	1	4	1	4	4	1	4	4	1	1	3
4059	2018-11-05 14:52:45	272	223.104.30.71(新疆-未知)	微信	23	2	3	3	3	3	3	3	3	3	3	3	3	3	3	3	3	3	3	3	3	3	3	3	3	3	3	3	3	3	3	3	3	3	3	2	2	2	2	2	2	2	2	2	2
4060	2018-11-05 14:52:47	320	223.104.30.167(新疆-未知)	微信	22	2	3	3	3	3	2	3	2	2	2	3	4	3	3	3	3	3	3	3	3	3	3	3	3	3	2	2	2	3	2	3	3	2	3	3	3	2	3	2	3	3	2	3	3
4061	2018-11-05 14:52:59	1104	110.156.92.213(新疆-乌鲁木齐)	微信	20	1	3	2	1	1	1	2	2	2	2	1	3	2	3	1	2	1	1	1	1	1	2	1	2	1	1	1	1	1	1	1	1	1	1	3	1	3	3	2	3	3	2	2	2
4068	2018-11-05 14:53:27	400	61.138.251.158(新疆-乌鲁木齐)	微信	20	2	2	1	2	2	3	1	2	5	3	3	3	2	5	3	3	2	2	3	3	3	4	4	4	4	4	2	1	1	1	1	1	1	1	4	2	4	4	1	4	4	1	1	4
4075	2018-11-05 14:53:46	670	116.178.129.22(新疆-乌鲁木齐)	手机提交	20	2	1	2	1	2	1	2	2	2	2	1	2	1	2	2	2	2	2	1	2	2	2	2	2	2	2	2	1	1	1	2	1	2	1	4	2	3	3	2	3	3	2	1	4
4076	2018-11-05 14:53:46	864	36.108.115.99(新疆-未知)	微信	21	2	3	2	1	1	2	1	2	1	3	2	3	3	2	1	2	2	3	2	2	1	1	2	1	2	1	1	4	1	1	3	2	1	1	1	2	4	4	1	3	3	1	2	3
4084	2018-11-05 14:54:02	511	221.7.8.18(新疆-乌鲁木齐)	手机提交	21	2	2	3	4	4	1	2	2	3	2	1	3	1	3	2	2	1	1	1	1	2	1	4	2	1	1	1	1	1	1	1	1	1	1	3	2	2	2	2	2	2	2	2	2
4088	2018-11-05 14:54:19	232	222.82.239.146(新疆-乌鲁木齐)	手机提交	19	1	1	3	3	2	1	3	2	4	3	3	3	2	3	3	3	2	2	3	3	3	3	3	3	3	3	3	2	2	2	2	2	2	2	3	2	3	2	2	2	2	2	2	2
4091	2018-11-05 14:54:25	1222	110.156.192.30(新疆-乌鲁木齐)	手机提交	20	1	3	4	4	4	4	3	3	4	4	4	3	3	3	4	4	3	4	2	3	3	2	2	3	4	4	3	4	3	3	3	3	2	3	3	2	3	2	2	2	3	3	2	3
4093	2018-11-05 14:54:28	811	117.136.26.36(新疆-未知)	手机提交	20	2	3	2	2	4	1	4	4	4	4	4	4	4	5	5	5	2	5	4	4	4	4	4	3	4	4	3	1	1	1	2	1	1	1	3	1	1	2	1	2	2	3	1	2
4096	2018-11-05 14:54:36	1215	49.119.233.28(新疆-乌鲁木齐)	微信	19	2	1	3	2	4	1	2	3	3	3	3	4	1	4	4	3	4	2	2	2	2	2	2	2	2	4	1	1	1	1	1	1	1	1	4	2	3	3	2	3	4	2	2	3
4100	2018-11-05 14:54:52	878	221.7.7.2(新疆-乌鲁木齐)	手机提交	21	2	3	2	2	2	3	2	2	2	2	4	2	2	2	2	2	2	2	3	2	2	2	2	2	2	2	2	2	1	1	1	2	2	2	3	3	3	3	3	3	3	3	3	3
4102	2018-11-05 14:54:54	1079	110.156.193.99(新疆-乌鲁木齐)	手机提交	20	2	3	1	3	2	1	1	2	2	1	3	2	1	1	2	2	1	1	1	1	1	1	1	1	1	1	1	2	1	1	2	3	2	2	3	3	2	2	2	2	2	1	3	1
4103	2018-11-05 14:54:55	786	221.7.8.60(新疆-乌鲁木齐)	手机提交	20	2	1	3	1	5	4	5	5	5	5	5	5	4	3	4	3	3	4	4	4	4	4	5	5	5	5	5	2	2	4	2	3	3	3	4	3	3	3	3	4	4	4	4	4
4107	2018-11-05 14:55:01	1270	117.136.26.37(新疆-未知)	手机提交	20	2	1	3	2	1	1	1	1	2	1	1	2	2	3	2	2	2	1	1	1	2	1	1	1	1	2	1	2	1	1	1	1	1	1	4	2	3	4	1	4	3	2	1	3
4113	2018-11-05 14:55:19	282	221.7.7.15(新疆-乌鲁木齐)	手机提交	20	2	3	2	2	2	2	2	2	2	2	2	2	2	2	2	2	2	2	2	2	2	2	2	2	2	2	2	2	2	2	2	2	2	2	3	2	2	2	2	2	2	2	2	2
4119	2018-11-05 14:55:29	1329	110.156.208.208(新疆-乌鲁木齐)	手机提交	21	2	2	4	5	5	2	5	2	4	5	4	5	3	4	5	3	5	3	1	4	5	2	4	4	2	3	4	4	4	2	3	4	2	4	3	2	2	1	2	2	2	3	3	2
4130	2018-11-05 14:56:24	1134	116.178.128.38(新疆-乌鲁木齐)	手机提交	20	2	3	3	2	3	1	2	2	1	1	1	2	3	2	1	1	2	2	2	1	1	1	2	2	3	2	2	3	1	3	1	2	2	2	2	2	2	2	1	2	1	2	1	1
4131	2018-11-05 14:56:28	202	221.7.8.74(新疆-乌鲁木齐)	手机提交	20	2	2	2	2	2	2	2	2	2	2	2	2	2	2	2	2	2	2	2	2	2	2	2	2	2	2	2	2	2	2	2	1	2	2	2	2	2	2	2	2	2	2	2	2
4133	2018-11-05 14:56:34	255	124.117.239.38(新疆-乌鲁木齐)	手机提交	20	1	3	3	3	3	2	3	2	2	1	1	2	3	5	5	4	4	3	3	4	4	4	4	3	4	3	3	2	3	2	2	3	3	2	3	2	3	2	3	2	3	3	2	2
4134	2018-11-05 14:56:38	812	222.82.239.146(新疆-乌鲁木齐)	微信	19	2	2	3	3	5	1	3	2	2	5	1	4	1	4	2	2	5	2	1	1	1	1	1	2	1	1	1	2	2	3	2	1	2	1	4	2	4	4	3	2	2	3	2	2
4136	2018-11-05 14:56:42	470	124.117.239.38(新疆-乌鲁木齐)	手机提交	19	2	2	2	3	4	3	1	1	1	1	2	2	2	2	2	2	2	2	2	2	2	2	2	2	2	2	2	1	1	1	1	1	1	1	4	1	4	3	1	4	4	4	2	4
4138	2018-11-05 14:56:44	1274	221.7.8.79(新疆-乌鲁木齐)	微信	20	2	3	2	3	4	2	2	3	2	2	1	3	3	3	3	2	2	2	2	2	3	2	2	2	1	1	2	3	2	1	2	2	2	2	3	2	2	2	2	3	2	2	2	2
4143	2018-11-05 14:57:04	261	124.117.239.38(新疆-乌鲁木齐)	手机提交	20	1	1	4	5	4	3	3	3	4	3	3	2	2	3	3	3	3	3	3	2	3	3	2	3	3	3	3	3	2	1	1	1	1	1	2	2	2	2	2	2	2	2	2	2
4162	2018-11-05 14:57:45	227	36.108.114.92(新疆-未知)	手机提交	20	2	2	2	2	2	2	2	2	2	2	2	2	2	2	2	2	2	2	2	2	2	2	2	2	2	2	2	1	1	1	1	1	1	1	4	1	4	4	1	4	4	1	1	4
4164	2018-11-05 14:58:05	395	221.7.8.59(新疆-乌鲁木齐)	微信	20	2	1	2	4	3	2	4	4	2	4	5	3	3	4	5	5	4	4	4	4	3	3	4	4	4	4	4	1	1	1	1	1	1	1	4	4	3	3	3	3	3	2	2	3
4165	2018-11-05 14:58:06	323	221.7.7.59(新疆-乌鲁木齐)	手机提交	19	2	1	3	3	3	3	3	3	3	3	3	3	3	3	3	3	3	3	3	3	3	3	3	3	3	3	3	1	1	2	2	1	1	1	4	2	3	3	2	3	3	2	2	3
4167	2018-11-05 14:58:09	346	221.7.7.106(新疆-乌鲁木齐)	微信	21	1	3	4	2	4	2	2	2	2	2	2	2	1	5	5	3	3	3	4	3	3	3	3	3	3	3	3	2	2	2	2	2	2	2	2	2	2	2	2	2	2	2	2	2
4171	2018-11-05 14:58:18	1537	116.178.129.218(新疆-乌鲁木齐)	微信	21	1	3	2	3	1	2	2	2	2	2	1	2	1	2	2	2	3	3	2	2	2	2	3	2	2	2	1	1	1	1	2	2	1	1	3	2	2	2	2	2	2	2	2	3
4172	2018-11-05 14:58:20	761	36.108.109.136(新疆-克孜勒苏)	手机提交	19	2	1	1	4	3	1	2	3	4	3	3	3	1	3	1	2	3	3	1	3	3	1	1	3	1	1	1	1	1	1	1	1	1	1	3	2	3	3	1	3	3	1	1	3
4174	2018-11-05 14:58:31	1199	124.117.239.38(新疆-乌鲁木齐)	手机提交	18	2	1	3	3	3	1	3	3	3	3	3	3	3	3	3	3	3	3	3	3	3	2	3	3	2	3	3	2	1	1	1	1	1	1	4	2	2	4	2	4	2	1	2	2
4183	2018-11-05 14:58:47	1250	221.7.7.118(新疆-乌鲁木齐)	微信	22	2	3	2	1	1	1	1	1	1	2	1	1	1	1	1	1	1	1	1	1	1	1	1	1	1	1	1	1	1	1	1	1	1	1	4	1	4	4	1	4	4	1	1	4
4185	2018-11-05 14:58:56	381	221.7.8.53(新疆-乌鲁木齐)	微信	21	2	1	2	3	2	2	2	2	2	2	2	3	3	2	2	3	2	2	2	2	2	2	2	2	2	2	2	2	2	2	2	2	2	2	4	3	2	2	2	2	2	2	2	3
4186	2018-11-05 14:58:57	650	117.136.26.51(新疆-未知)	手机提交	20	2	3	3	2	1	1	2	3	3	2	1	2	1	2	1	2	1	1	1	1	1	1	1	1	1	1	1	2	1	1	1	1	1	1	3	2	3	3	2	3	3	3	3	3
4187	2018-11-05 14:58:57	1637	117.136.26.19(新疆-未知)	手机提交	19	2	1	5	4	5	3	3	3	4	5	5	4	4	5	5	5	5	3	2	2	4	4	4	2	3	2	1	2	2	3	2	2	4	2	4	2	2	2	2	3	2	2	2	3
4194	2018-11-05 14:59:11	580	49.119.240.110(新疆-和田)	手机提交	19	2	1	2	2	1	1	2	2	2	2	2	1	1	2	2	2	2	1	2	2	2	2	1	2	2	2	1	1	1	1	1	1	1	1	3	1	3	2	1	3	3	2	1	3
4197	2018-11-05 14:59:21	1078	110.156.235.90(新疆-乌鲁木齐)	手机提交	19	2	1	3	2	4	1	3	1	1	4	1	5	1	1	3	2	1	1	1	1	4	4	3	1	4	3	1	1	1	2	2	1	3	1	3	3	2	3	1	3	2	2	2	1
4209	2018-11-05 15:00:10	797	221.7.8.72(新疆-乌鲁木齐)	手机提交	20	2	1	5	5	1	2	3	2	5	2	5	1	1	2	4	5	1	2	3	2	3	2	4	3	5	1	1	3	1	1	1	2	2	3	4	3	2	3	3	4	2	1	4	3
4216	2018-11-05 15:00:43	889	221.7.7.21(新疆-乌鲁木齐)	微信	19	2	1	1	3	3	1	3	4	3	3	3	3	1	3	3	3	3	3	3	3	3	3	2	2	1	2	2	1	1	1	1	1	1	1	4	1	3	4	1	4	4	2	2	2
4218	2018-11-05 15:00:49	246	221.7.8.40(新疆-乌鲁木齐)	手机提交	22	1	1	4	3	3	3	2	2	2	2	2	2	2	2	2	2	2	2	2	2	2	2	2	2	2	2	2	2	2	2	2	2	2	2	2	2	2	2	2	2	1	1	1	1
4219	2018-11-05 15:00:49	239	223.104.30.187(新疆-未知)	手机提交	20	2	2	2	2	2	2	2	2	2	2	2	2	2	2	2	2	2	2	2	2	2	2	2	2	2	3	2	3	2	3	2	3	2	2	3	2	2	2	2	2	2	2	2	2
4220	2018-11-05 15:00:55	543	221.7.7.27(新疆-乌鲁木齐)	手机提交	23	2	1	3	1	1	2	1	1	1	3	2	2	2	2	2	3	1	1	1	1	1	1	1	1	1	1	1	1	1	1	1	1	1	1	4	1	4	4	2	4	3	3	2	3
4227	2018-11-05 15:01:23	209	49.117.254.7(新疆-乌鲁木齐)	手机提交	20	2	1	2	2	2	2	2	2	2	2	2	2	2	2	2	2	2	2	2	2	2	2	2	2	2	2	2	2	2	2	2	2	2	2	2	2	2	2	2	2	2	2	2	2
4229	2018-11-05 15:01:24	576	223.104.30.179(新疆-未知)	手机提交	18	2	1	3	3	4	2	4	4	4	4	5	4	2	2	3	4	4	4	1	3	4	1	1	1	4	3	2	1	1	2	2	1	1	1	4	1	2	2	4	4	4	2	4	2
4232	2018-11-05 15:01:49	281	222.82.239.150(新疆-乌鲁木齐)	微信	20	2	3	2	2	3	2	2	2	3	3	2	2	2	2	2	3	3	2	3	2	3	2	2	2	3	3	3	1	1	1	1	1	2	1	4	2	3	2	3	2	3	2	2	2
4234	2018-11-05 15:01:53	238	49.117.249.35(新疆-乌鲁木齐)	手机提交	22	2	3	3	3	3	3	3	3	3	3	3	3	3	3	3	3	3	3	3	3	3	3	3	3	3	3	3	1	1	1	1	1	1	1	4	4	4	4	4	4	4	4	4	4
4239	2018-11-05 15:02:05	254	36.108.112.209(新疆-未知)	手机提交	20	1	1	3	4	4	2	4	2	3	3	3	3	3	3	3	3	3	3	3	3	2	2	4	2	2	2	2	2	2	2	2	2	2	2	2	2	2	2	2	2	2	2	2	2
4242	2018-11-05 15:02:17	438	221.7.8.116(新疆-乌鲁木齐)	微信	21	2	3	2	3	3	1	2	2	2	2	2	2	2	2	2	2	2	2	2	2	2	2	2	2	2	2	1	2	2	2	2	2	2	2	3	2	3	3	2	2	2	2	2	2
4243	2018-11-05 15:02:21	671	36.108.115.167(新疆-未知)	手机提交	19	2	1	3	3	1	1	2	2	2	2	3	3	3	2	2	2	3	2	2	2	3	2	2	3	3	2	3	2	1	2	1	1	1	1	4	1	4	4	2	4	4	1	1	4
4248	2018-11-05 15:02:45	590	116.178.128.77(新疆-乌鲁木齐)	微信	20	2	2	2	2	2	2	2	2	2	2	2	3	2	1	2	2	2	2	2	2	1	1	1	1	2	1	1	1	1	1	2	1	1	1	3	1	3	3	1	3	3	2	2	3
4252	2018-11-05 15:03:09	528	221.7.7.25(新疆-乌鲁木齐)	微信	19	2	1	1	1	5	5	1	1	1	1	5	1	1	1	5	1	5	1	1	1	5	5	1	1	5	5	5	1	1	2	4	1	1	1	4	1	3	4	1	4	4	3	1	3
4253	2018-11-05 15:03:13	283	36.108.112.220(新疆-未知)	手机提交	21	1	3	4	3	3	3	3	2	2	2	2	2	2	3	2	4	2	4	2	3	2	2	2	4	1	1	1	3	2	2	2	2	2	2	3	2	2	2	2	2	2	2	2	3
4254	2018-11-05 15:03:18	615	221.7.7.94(新疆-乌鲁木齐)	手机提交	23	2	3	3	3	1	1	5	3	5	5	5	5	5	3	3	3	3	3	3	3	3	3	2	3	3	3	3	2	1	2	2	1	2	2	2	2	2	2	2	2	2	2	2	2
4255	2018-11-05 15:03:24	572	222.82.239.146(新疆-乌鲁木齐)	微信	19	2	1	1	1	3	1	1	2	5	5	1	3	1	5	2	2	1	1	1	2	1	1	3	2	2	1	1	1	1	1	4	1	1	1	4	1	4	4	3	4	4	2	1	4
4260	2018-11-05 15:04:14	1399	221.7.7.73(新疆-乌鲁木齐)	手机提交	19	2	2	2	2	2	1	2	5	3	3	1	2	1	3	2	2	2	1	1	1	2	1	1	1	1	2	1	2	1	2	2	1	1	1	2	1	2	3	2	2	2	2	2	3
4266	2018-11-05 15:04:24	206	117.136.26.7(新疆-未知)	微信	19	2	1	3	3	3	3	3	3	3	3	3	3	3	3	3	3	1	1	1	1	1	1	1	1	1	1	1	1	1	1	1	1	1	1	3	1	3	3	1	3	3	1	1	3
4267	2018-11-05 15:04:32	1546	110.156.222.247(新疆-乌鲁木齐)	手机提交	20	2	1	4	5	3	2	4	4	3	3	2	4	4	2	2	3	1	1	4	3	1	2	2	1	3	3	3	1	1	1	1	3	1	1	3	2	2	3	2	3	2	2	2	2
4268	2018-11-05 15:04:34	529	116.178.131.169(新疆-乌鲁木齐)	手机提交	20	2	3	1	1	1	1	2	2	1	1	2	2	2	2	2	2	2	1	1	1	1	1	1	1	1	1	1	1	1	1	1	1	1	1	3	2	2	3	2	2	3	2	2	2
4271	2018-11-05 15:04:37	545	221.7.8.92(新疆-乌鲁木齐)	手机提交	20	2	1	5	1	1	1	1	2	1	2	2	2	2	2	1	2	2	2	1	1	1	1	1	1	1	1	1	1	1	1	2	1	2	1	3	2	2	2	2	2	2	2	2	2
4273	2018-11-05 15:04:44	729	116.178.128.50(新疆-乌鲁木齐)	手机提交	20	2	1	2	1	2	1	1	3	4	4	3	3	3	4	3	4	3	3	4	3	3	3	2	4	4	4	2	1	1	1	1	1	1	1	4	1	4	4	1	4	4	1	1	4
4276	2018-11-05 15:04:59	784	117.136.26.11(新疆-未知)	手机提交	19	2	3	2	3	2	1	2	2	4	2	3	2	2	2	2	3	2	4	2	3	3	2	3	4	3	2	2	2	2	2	1	1	1	1	3	2	3	3	3	3	2	2	3	2
4278	2018-11-05 15:05:04	332	221.7.8.103(新疆-乌鲁木齐)	手机提交	21	1	1	3	1	2	2	2	2	2	3	2	4	2	3	3	2	2	2	2	2	2	2	2	2	2	3	2	1	2	2	2	2	2	2	3	2	2	2	2	2	3	2	3	2
4285	2018-11-05 15:05:57	788	110.156.208.193(新疆-乌鲁木齐)	微信	21	2	1	2	2	1	1	4	4	4	3	4	2	3	3	3	2	2	3	2	3	4	3	3	4	3	4	3	2	4	4	2	4	2	4	2	2	2	2	2	1	1	2	2	2
4301	2018-11-05 15:06:48	445	110.156.192.2(新疆-乌鲁木齐)	手机提交	21	2	3	3	4	3	1	3	4	3	4	2	4	2	4	2	3	4	2	2	2	4	3	4	3	3	3	3	2	2	1	2	3	1	2	4	3	2	2	2	2	2	2	2	2
4308	2018-11-05 15:07:10	525	221.7.7.36(新疆-乌鲁木齐)	手机提交	21	2	2	3	2	2	2	2	2	2	2	2	2	2	2	2	2	2	2	2	2	2	2	2	2	2	2	2	1	1	2	1	2	1	1	2	2	2	2	2	2	2	2	2	2
4317	2018-11-05 15:08:03	206	61.138.251.154(新疆-乌鲁木齐)	手机提交	19	1	1	3	3	3	3	3	3	3	3	3	3	3	3	3	3	3	3	3	3	3	3	3	3	3	3	3	2	1	1	1	1	1	1	3	2	2	3	2	3	3	2	2	2
4321	2018-11-05 15:08:08	1334	222.82.239.146(新疆-乌鲁木齐)	手机提交	20	2	1	5	3	3	1	3	1	2	1	1	1	1	1	1	1	1	1	3	3	3	3	3	3	3	3	3	1	1	1	2	1	1	1	3	2	2	2	2	2	2	2	2	2
4324	2018-11-05 15:08:27	800	124.117.239.38(新疆-乌鲁木齐)	微信	20	2	1	3	2	2	1	2	3	3	3	3	3	2	3	3	3	2	2	1	2	2	1	1	3	1	1	2	1	1	1	1	1	1	1	2	2	2	2	3	2	2	3	3	2
4340	2018-11-05 15:09:12	1009	117.136.26.31(新疆-未知)	微信	19	2	1	3	2	1	3	2	4	3	2	3	3	2	3	2	3	2	2	2	2	2	2	1	1	2	2	3	1	1	2	1	1	1	1	3	2	2	3	2	3	3	2	2	3
4341	2018-11-05 15:09:16	801	221.7.7.123(新疆-乌鲁木齐)	手机提交	21	2	1	2	2	2	2	2	2	2	2	2	2	2	2	2	2	2	2	2	2	2	2	2	2	2	2	2	1	2	2	2	2	3	2	4	2	3	3	2	4	2	2	2	2
4348	2018-11-05 15:09:47	820	221.7.8.95(新疆-乌鲁木齐)	手机提交	19	1	1	2	2	2	2	2	2	2	2	2	2	2	2	2	2	2	2	2	2	2	2	2	2	2	2	2	1	1	1	2	1	1	1	2	2	2	2	2	2	2	2	2	2
4356	2018-11-05 15:10:30	333	36.108.111.229(新疆-塔城)	手机提交	21	2	3	2	1	2	1	1	2	2	2	2	2	2	2	2	2	2	2	2	2	2	2	2	2	2	2	1	2	2	2	2	2	2	2	2	2	2	2	2	2	2	2	2	2
4366	2018-11-05 15:10:46	761	116.178.131.174(新疆-乌鲁木齐)	手机提交	19	2	1	2	2	1	1	2	2	2	2	2	2	2	5	5	5	2	2	2	2	2	1	1	1	1	1	2	2	1	1	1	1	1	1	4	2	2	3	2	3	3	2	2	3
4369	2018-11-05 15:11:01	352	221.7.8.121(新疆-乌鲁木齐)	手机提交	20	2	1	2	2	4	2	3	3	3	3	3	3	2	3	3	3	3	3	3	3	3	2	2	2	2	2	2	2	2	2	2	2	1	1	3	2	3	2	2	3	3	2	2	2
4370	2018-11-05 15:11:02	941	117.136.26.36(新疆-未知)	手机提交	21	2	3	3	4	3	2	4	3	4	4	5	4	3	3	4	2	3	3	4	2	2	2	4	3	1	2	1	2	2	2	1	2	1	1	4	2	4	4	1	4	4	2	2	3
4372	2018-11-05 15:11:14	279	117.136.26.52(新疆-未知)	手机提交	19	1	1	5	4	3	2	4	4	2	2	4	4	2	3	2	3	2	4	3	4	2	4	2	4	2	4	2	3	2	3	2	2	2	2	2	3	2	3	2	3	2	3	2	3
4377	2018-11-05 15:11:38	1111	221.7.8.84(新疆-乌鲁木齐)	手机提交	20	1	3	3	2	1	1	2	3	2	2	2	3	1	3	2	2	1	1	1	2	2	1	1	1	1	1	1	1	1	1	1	1	1	1	3	1	2	2	2	3	3	2	2	2
4379	2018-11-05 15:11:48	758	117.136.26.41(新疆-未知)	微信	20	2	3	5	2	2	1	4	3	3	4	4	3	1	3	3	3	2	3	3	3	2	2	3	3	2	2	1	2	2	1	2	2	2	1	3	2	3	3	2	3	3	2	2	3
4380	2018-11-05 15:11:59	1409	221.7.8.120(新疆-乌鲁木齐)	手机提交	20	2	2	2	1	1	1	1	1	1	2	1	2	1	2	1	2	1	1	1	1	2	1	1	1	2	1	1	1	1	1	1	1	1	1	4	1	4	4	1	4	4	1	1	4
4381	2018-11-05 15:12:02	271	223.104.30.90(新疆-未知)	手机提交	24	1	2	3	5	3	3	3	4	3	2	2	3	2	3	2	3	2	3	2	3	2	3	2	3	2	3	2	1	1	1	1	1	1	2	3	2	3	2	3	2	3	2	3	2
4385	2018-11-05 15:12:13	358	49.117.250.238(新疆-乌鲁木齐)	手机提交	19	1	3	3	3	3	3	3	3	3	3	5	3	3	3	3	3	3	3	3	3	3	3	3	3	3	3	3	1	1	1	1	1	1	1	4	1	2	2	2	2	2	2	2	2
4387	2018-11-05 15:12:13	565	36.108.124.79(新疆-未知)	手机提交	20	1	1	3	3	3	1	3	3	3	3	3	3	3	3	3	3	3	3	3	3	3	3	3	3	3	3	3	2	1	2	2	2	2	2	3	3	3	3	3	3	3	3	3	3
4393	2018-11-05 15:12:35	417	49.119.240.71(新疆-和田)	手机提交	20	2	3	3	4	2	1	3	4	4	4	4	4	4	3	3	3	3	3	1	3	1	2	2	2	2	2	1	4	3	3	3	3	4	2	2	3	2	2	2	2	2	3	3	2
4397	2018-11-05 15:12:43	702	49.117.252.53(新疆-乌鲁木齐)	手机提交	20	1	2	4	4	2	2	2	2	3	4	4	4	4	3	4	4	4	4	1	2	2	1	3	3	3	1	1	1	2	3	3	2	1	2	3	2	3	3	2	3	3	2	2	3
4403	2018-11-05 15:13:08	273	36.108.21.178(新疆-昌吉)	微信	22	2	3	5	5	5	5	5	5	5	5	5	5	5	5	5	5	4	4	3	3	4	4	4	4	4	4	4	2	2	2	2	3	2	3	2	2	2	2	2	2	2	2	2	2
4404	2018-11-05 15:13:14	1677	222.82.239.150(新疆-乌鲁木齐)	手机提交	20	1	3	3	2	3	2	1	4	4	2	3	3	3	3	2	3	2	2	1	1	3	3	3	1	4	1	1	1	1	1	2	1	1	1	4	1	4	4	1	4	4	2	2	4
4406	2018-11-05 15:13:18	972	223.104.30.162(新疆-未知)	手机提交	20	1	1	3	3	4	4	3	4	4	3	3	3	2	2	2	2	2	2	2	2	3	2	2	2	2	2	2	4	2	2	3	2	2	2	3	2	3	2	3	3	3	3	3	2
4412	2018-11-05 15:13:38	252	49.119.231.235(新疆-乌鲁木齐)	手机提交	20	1	3	3	3	3	3	3	3	3	3	3	3	3	3	3	3	3	3	3	3	3	3	3	3	3	3	3	2	2	2	2	2	2	3	3	2	3	3	2	3	2	3	2	3
4413	2018-11-05 15:13:39	577	124.117.239.38(新疆-乌鲁木齐)	微信	19	1	2	3	4	2	2	5	4	4	4	2	3	4	5	1	5	1	3	3	2	3	3	5	3	2	1	5	1	1	1	1	1	1	1	4	1	3	3	1	4	3	2	1	3
4414	2018-11-05 15:13:40	648	221.7.8.112(新疆-乌鲁木齐)	手机提交	21	2	3	3	3	1	2	1	3	2	2	2	2	2	2	2	3	2	2	2	2	2	2	3	2	2	2	2	1	1	1	1	1	1	1	2	2	3	3	3	3	3	2	2	3
4418	2018-11-05 15:14:00	1120	221.7.8.88(新疆-乌鲁木齐)	手机提交	20	2	1	3	3	1	2	2	2	3	2	1	1	3	4	3	3	2	2	2	2	1	1	2	2	1	1	2	2	1	1	2	2	1	1	3	3	2	3	2	3	2	2	2	2
4420	2018-11-05 15:14:06	531	221.7.8.48(新疆-乌鲁木齐)	手机提交	20	2	2	1	1	1	1	1	1	1	2	1	2	1	2	1	1	1	1	1	1	1	1	1	1	1	1	1	1	1	1	1	1	1	1	4	1	4	4	1	4	4	1	1	4
4421	2018-11-05 15:14:09	1145	221.7.8.55(新疆-乌鲁木齐)	手机提交	24	2	3	3	2	1	1	2	1	2	3	1	2	1	2	2	4	1	1	1	2	1	1	1	1	1	1	1	1	1	1	1	3	1	1	3	2	3	3	2	3	3	1	2	2
4423	2018-11-05 15:14:11	483	36.108.109.22(新疆-克孜勒苏)	手机提交	21	2	3	3	3	3	2	3	1	2	2	3	4	3	4	2	3	3	3	3	3	3	3	3	3	3	3	3	2	1	1	1	1	1	1	3	1	4	4	2	4	4	2	2	4
4424	2018-11-05 15:14:13	777	221.7.7.22(新疆-乌鲁木齐)	手机提交	19	2	2	3	1	1	1	2	3	3	2	3	2	1	2	3	3	2	1	1	1	2	1	1	2	2	1	2	1	1	1	1	1	1	1	3	1	3	3	2	3	4	2	2	4
4430	2018-11-05 15:14:32	1082	221.7.7.43(新疆-乌鲁木齐)	微信	21	1	3	3	2	1	2	1	3	2	4	1	2	2	4	4	2	1	3	1	2	2	3	1	1	1	2	1	1	1	1	1	1	1	1	3	2	3	3	2	3	2	2	2	3
4432	2018-11-05 15:14:34	1319	110.156.253.37(新疆-乌鲁木齐)	手机提交	20	2	1	3	3	3	3	3	3	3	3	3	3	3	3	3	3	3	3	3	3	3	3	3	3	3	3	3	1	1	1	1	1	1	1	1	1	3	3	3	3	4	2	2	4
4436	2018-11-05 15:14:49	449	42.95.88.242(甘肃-兰州)	手机提交	22	1	2	3	3	3	3	3	2	3	3	2	2	3	2	3	3	2	3	2	2	3	2	2	2	2	2	2	2	2	1	2	4	1	1	4	1	4	3	3	4	3	3	3	3
4440	2018-11-05 15:15:04	476	222.82.239.146(新疆-乌鲁木齐)	微信	19	1	3	1	1	1	1	2	1	2	1	2	1	1	1	1	1	1	1	1	1	1	1	1	3	1	1	1	2	1	1	1	1	1	1	4	1	4	4	2	4	4	1	2	4
4445	2018-11-05 15:15:22	994	223.104.30.70(新疆-未知)	微信	20	2	1	2	3	2	1	2	2	4	2	4	2	2	3	3	4	2	2	2	2	1	2	1	3	1	1	1	3	1	1	1	1	3	1	4	2	3	3	2	3	3	2	2	3
4446	2018-11-05 15:15:25	242	36.108.109.152(新疆-克孜勒苏)	手机提交	20	2	3	3	3	3	1	1	2	2	3	3	3	3	3	3	3	3	3	3	3	3	3	2	3	3	3	3	1	1	1	1	1	1	1	3	2	3	3	3	3	3	3	2	3
4453	2018-11-05 15:15:45	574	222.82.239.146(新疆-乌鲁木齐)	手机提交	18	2	3	2	4	3	1	3	4	4	4	4	4	3	3	4	4	4	4	3	3	3	3	3	3	1	1	1	1	1	1	1	2	3	1	3	2	3	3	2	3	3	2	2	3
4454	2018-11-05 15:15:52	673	222.82.239.150(新疆-乌鲁木齐)	手机提交	20	2	2	5	5	3	1	4	3	4	4	3	3	3	3	3	4	1	2	2	2	2	2	2	2	2	2	2	1	1	3	2	2	1	1	2	2	2	2	2	2	2	2	2	2
4457	2018-11-05 15:15:59	745	116.178.130.50(新疆-乌鲁木齐)	手机提交	21	2	2	2	1	1	1	2	3	3	2	2	3	1	3	2	2	1	1	1	1	2	1	1	1	1	1	1	1	1	1	1	1	1	2	3	2	2	2	2	2	2	2	2	2
4459	2018-11-05 15:16:21	1057	116.178.129.43(新疆-乌鲁木齐)	微信	21	2	3	3	3	2	2	3	4	4	3	3	3	1	3	2	3	3	3	3	3	3	3	3	3	3	3	3	4	1	1	1	2	1	1	4	2	2	3	2	3	2	3	2	2
4460	2018-11-05 15:16:23	1450	221.7.8.19(新疆-乌鲁木齐)	手机提交	25	2	3	2	1	1	1	1	1	1	1	2	2	2	2	2	1	1	1	1	1	1	2	2	1	2	1	2	1	1	1	1	1	1	1	3	2	2	2	1	3	2	2	2	3
4468	2018-11-05 15:16:58	831	221.7.8.78(新疆-乌鲁木齐)	手机提交	21	1	1	3	2	4	2	4	5	3	4	4	4	4	4	4	5	2	1	2	2	4	4	4	2	3	2	2	4	3	2	3	3	1	2	2	2	2	2	3	2	2	4	3	2
4470	2018-11-05 15:17:06	803	43.242.153.255(新疆-未知)	手机提交	21	2	3	2	1	2	2	2	3	3	3	2	1	2	2	2	3	2	2	3	2	2	2	1	2	1	2	2	1	1	1	1	1	1	1	4	2	4	4	4	4	4	2	3	4
4484	2018-11-05 15:18:59	424	49.117.252.167(新疆-乌鲁木齐)	微信	19	2	1	2	2	1	1	1	1	3	3	3	3	2	2	3	3	3	3	3	3	3	3	2	3	3	3	3	1	1	1	2	1	1	1	3	3	3	3	3	3	3	3	3	3
4487	2018-11-05 15:19:20	864	223.104.30.172(新疆-未知)	手机提交	21	2	1	3	2	3	2	3	4	2	3	4	3	3	3	2	2	2	4	2	3	2	2	3	3	3	2	3	3	2	2	2	3	3	2	3	2	3	3	3	3	3	2	2	3
4490	2018-11-05 15:19:32	1505	221.7.8.100(新疆-乌鲁木齐)	微信	21	2	1	4	3	2	1	2	2	3	4	2	4	3	5	3	3	1	3	2	3	1	1	4	1	1	1	1	2	2	1	4	3	2	2	4	2	2	2	1	3	3	3	1	2
4491	2018-11-05 15:19:38	1185	223.104.30.175(新疆-未知)	微信	21	2	3	4	4	5	2	2	4	5	5	5	3	4	5	2	2	2	4	4	4	4	2	2	4	4	3	2	4	4	2	3	3	3	3	2	2	2	2	2	2	2	2	2	2
4515	2018-11-05 15:20:59	275	221.7.8.40(新疆-乌鲁木齐)	手机提交	22	2	1	5	3	3	3	3	3	4	4	2	2	2	5	5	5	5	5	5	5	5	2	5	2	2	3	2	2	2	2	2	2	2	2	3	3	3	3	3	3	3	3	3	3
4524	2018-11-05 15:21:24	1098	36.108.113.48(新疆-未知)	手机提交	20	2	2	3	3	2	1	2	1	2	4	3	3	2	4	2	4	3	2	2	2	3	2	4	3	3	3	2	1	1	1	1	1	1	1	4	1	4	4	1	4	4	1	2	4
4531	2018-11-05 15:21:50	246	117.136.26.13(新疆-未知)	微信	24	1	3	2	1	4	1	1	1	1	1	1	2	2	3	3	3	2	2	3	1	3	1	3	1	3	2	4	2	2	2	2	2	2	2	2	2	2	3	2	2	2	3	2	3
4532	2018-11-05 15:21:52	345	124.117.239.38(新疆-乌鲁木齐)	手机提交	19	2	1	3	4	4	2	4	4	4	4	4	4	2	4	4	4	4	3	3	3	3	3	3	3	3	3	3	2	2	2	3	3	2	2	2	3	2	2	4	2	3	4	4	3
4544	2018-11-05 15:23:11	1491	223.104.30.167(新疆-未知)	手机提交	23	2	3	3	3	3	4	5	2	2	3	4	3	3	4	3	2	3	3	2	2	3	3	2	3	2	2	2	2	2	3	3	2	2	2	4	4	4	4	3	4	4	4	4	4
4550	2018-11-05 15:23:37	604	221.7.8.51(新疆-乌鲁木齐)	微信	23	1	3	4	4	4	4	5	5	5	5	5	5	5	5	5	5	5	5	5	5	5	5	5	5	5	5	5	4	4	4	4	4	4	4	4	4	4	4	4	4	4	4	4	4
4551	2018-11-05 15:23:37	698	124.117.239.38(新疆-乌鲁木齐)	微信	20	1	1	2	2	4	1	1	1	4	2	3	2	2	2	2	2	1	1	2	2	2	2	2	2	4	2	2	2	1	2	1	2	1	2	3	1	3	3	1	3	3	2	2	3
4558	2018-11-05 15:24:10	1022	124.117.239.38(新疆-乌鲁木齐)	手机提交	19	2	1	2	2	2	2	2	2	2	2	2	2	2	2	2	3	2	2	1	2	2	2	1	2	2	1	1	2	1	1	1	1	1	1	4	2	3	3	1	4	3	2	2	3
4560	2018-11-05 15:24:15	1188	49.119.233.36(新疆-乌鲁木齐)	手机提交	20	2	3	2	3	2	2	2	1	3	2	2	3	2	2	2	2	2	1	3	2	2	2	2	2	2	2	2	2	2	1	3	1	1	1	4	2	2	2	2	3	2	2	2	2
4561	2018-11-05 15:24:22	971	223.104.30.189(新疆-未知)	手机提交	21	2	1	2	3	2	3	2	3	2	4	2	2	1	1	3	3	4	3	3	4	2	4	3	2	3	3	2	2	1	1	1	1	1	1	3	3	3	3	3	3	3	3	2	3
4573	2018-11-05 15:25:16	597	49.117.249.89(新疆-乌鲁木齐)	手机提交	20	2	3	2	1	4	2	4	5	5	5	2	3	4	4	5	4	3	3	3	3	2	2	2	2	1	1	1	1	1	1	3	2	1	1	3	2	2	2	3	3	2	3	3	1
4580	2018-11-05 15:25:48	1009	222.82.239.150(新疆-乌鲁木齐)	手机提交	21	1	3	3	4	4	3	2	4	3	4	2	3	3	4	2	4	1	2	3	2	3	4	2	2	4	3	2	1	1	1	2	1	1	1	3	2	3	4	2	3	4	2	2	3
4586	2018-11-05 15:26:22	1319	49.117.249.140(新疆-乌鲁木齐)	微信	19	1	2	2	3	2	4	4	4	4	5	3	2	2	3	4	3	2	3	4	3	2	2	3	2	2	2	3	1	1	2	2	1	3	1	4	2	4	4	2	4	4	2	1	3
4591	2018-11-05 15:26:48	230	221.7.7.100(新疆-乌鲁木齐)	微信	23	2	3	1	5	3	2	5	5	4	4	4	4	4	1	1	5	1	5	5	1	5	5	4	4	3	3	3	3	3	4	3	4	3	3	4	4	3	3	3	3	3	3	3	4
4593	2018-11-05 15:26:50	440	110.156.193.68(新疆-乌鲁木齐)	手机提交	21	2	1	5	5	5	4	5	4	5	5	5	5	5	3	4	4	4	4	5	5	3	5	3	4	5	4	3	4	4	4	4	4	4	3	2	4	2	2	3	2	2	4	3	2
4618	2018-11-05 15:29:48	1561	222.82.239.150(新疆-乌鲁木齐)	微信	19	2	1	2	2	2	1	2	2	2	2	2	2	3	2	2	2	1	1	1	2	2	2	1	2	1	1	2	2	1	1	1	1	1	1	4	1	2	2	1	3	3	2	2	3
4619	2018-11-05 15:29:51	946	116.178.128.118(新疆-乌鲁木齐)	手机提交	19	2	2	2	2	2	2	2	2	2	2	2	2	2	2	2	2	2	1	1	2	2	2	2	2	2	2	2	2	1	1	1	1	1	1	3	1	3	3	2	3	3	1	1	3
4642	2018-11-05 15:31:46	478	223.104.30.67(新疆-未知)	手机提交	20	2	2	3	3	3	3	3	3	3	3	3	3	3	3	3	3	3	3	3	3	3	3	3	3	3	3	3	1	1	2	2	1	2	1	4	2	3	4	3	3	3	3	3	3
4651	2018-11-05 15:32:02	589	61.138.251.146(新疆-乌鲁木齐)	微信	23	2	2	3	4	5	2	3	5	5	4	4	3	3	4	2	4	4	4	3	4	4	2	3	4	5	4	1	2	2	3	4	2	3	3	2	2	3	2	3	2	2	3	3	2
4659	2018-11-05 15:32:56	338	49.119.231.62(新疆-乌鲁木齐)	手机提交	20	2	1	2	2	2	2	2	2	2	2	2	2	2	2	2	2	2	2	2	2	2	2	2	2	2	2	2	1	1	1	2	1	2	1	4	1	4	3	2	4	4	1	1	4
4660	2018-11-05 15:33:00	628	117.136.26.61(新疆-未知)	微信	21	2	1	1	3	3	2	2	2	2	2	2	2	2	2	2	2	2	2	2	2	2	2	2	2	2	2	2	2	2	2	2	2	2	2	3	2	2	2	2	3	3	3	2	3
4665	2018-11-05 15:33:22	389	221.7.8.64(新疆-乌鲁木齐)	手机提交	21	1	3	3	3	2	3	2	2	2	3	2	2	3	3	3	4	3	2	3	2	2	2	2	2	3	3	3	3	3	3	3	3	3	3	3	3	3	1	1	1	1	1	1	1
4667	2018-11-05 15:33:41	633	124.117.239.38(新疆-乌鲁木齐)	手机提交	20	2	3	2	1	1	2	2	2	2	2	1	1	1	1	1	2	1	1	1	1	1	2	1	1	2	1	1	1	1	1	1	1	1	1	3	2	2	3	2	3	2	2	2	2
4670	2018-11-05 15:34:01	867	36.108.111.104(新疆-塔城)	手机提交	20	2	1	2	1	2	2	2	2	2	2	2	2	2	2	2	2	2	2	2	2	2	2	2	2	2	2	2	1	1	1	1	1	1	1	4	1	4	4	1	4	4	1	1	4
4690	2018-11-05 15:35:00	603	221.181.52.173(新疆-乌鲁木齐)	手机提交	21	2	1	5	5	5	5	2	5	5	5	5	5	5	5	5	5	5	5	5	5	5	5	5	5	5	5	5	2	1	1	2	1	1	1	4	4	4	4	4	4	4	4	4	4
4693	2018-11-05 15:35:11	316	117.136.26.46(新疆-未知)	手机提交	21	2	3	3	2	3	2	3	3	3	4	3	3	3	4	3	2	2	3	2	3	2	2	3	3	4	4	4	3	3	1	2	1	2	2	1	1	1	1	2	2	1	1	2	1
4696	2018-11-05 15:35:46	1009	49.119.231.111(新疆-乌鲁木齐)	手机提交	23	2	1	2	2	1	2	2	2	2	1	2	1	2	1	1	2	1	2	1	2	1	2	2	2	1	1	1	2	1	1	2	1	2	1	3	2	2	2	2	2	2	2	2	2
4718	2018-11-05 15:37:41	869	221.7.7.9(新疆-乌鲁木齐)	手机提交	23	2	3	3	3	3	1	2	3	2	4	3	4	3	4	4	3	4	4	2	3	4	1	2	3	4	4	1	3	1	1	2	2	1	1	3	2	2	3	2	3	2	1	2	2
4719	2018-11-05 15:37:43	535	222.82.239.150(新疆-乌鲁木齐)	手机提交	19	2	1	2	2	2	2	2	3	3	2	3	3	3	3	3	3	2	2	4	2	1	1	4	3	2	2	2	1	1	3	3	3	1	2	4	1	4	4	4	4	4	3	3	4
4722	2018-11-05 15:38:10	648	223.104.30.65(新疆-未知)	微信	23	1	3	3	3	3	3	3	3	3	3	3	3	4	4	4	4	4	4	4	4	4	4	4	4	4	4	4	3	2	3	3	2	3	3	3	2	3	3	2	3	3	3	3	3
4724	2018-11-05 15:38:19	730	124.117.239.38(新疆-乌鲁木齐)	手机提交	20	2	1	1	1	1	1	1	2	2	2	1	2	1	2	2	2	1	1	1	1	1	1	1	1	1	1	1	1	1	1	1	1	1	1	4	2	4	3	2	3	3	1	1	3
4725	2018-11-05 15:38:24	245	36.108.124.178(新疆-未知)	手机提交	21	1	3	2	2	2	2	2	2	2	2	2	2	2	2	2	2	2	2	2	2	2	2	2	2	2	2	2	2	2	2	2	2	2	2	2	2	2	2	2	2	2	2	2	2
4726	2018-11-05 15:38:25	420	221.7.7.18(新疆-乌鲁木齐)	手机提交	22	2	2	1	2	1	1	1	3	3	3	1	1	1	3	1	1	1	1	1	1	1	1	1	1	1	1	1	1	1	1	1	1	1	1	4	1	2	2	1	4	2	1	1	1
4734	2018-11-05 15:38:46	470	221.7.8.107(新疆-乌鲁木齐)	手机提交	20	2	1	3	2	2	1	1	2	2	2	2	2	2	2	3	3	3	3	2	3	2	3	1	1	1	1	1	1	2	2	2	1	1	1	4	2	2	2	2	2	2	2	2	3
4737	2018-11-05 15:39:43	283	221.7.8.67(新疆-乌鲁木齐)	微信	20	2	2	1	1	1	1	1	1	1	1	2	2	2	1	2	1	2	1	1	1	1	1	1	1	1	1	1	2	2	2	2	2	1	1	1	1	1	1	1	1	1	1	1	1
4739	2018-11-05 15:39:48	1235	221.7.8.28(新疆-乌鲁木齐)	微信	21	2	1	3	2	2	2	3	3	3	3	4	4	3	4	4	3	3	3	2	4	3	2	2	3	1	2	3	2	1	1	2	1	1	2	4	2	2	2	2	3	2	2	1	2
4740	2018-11-05 15:39:53	997	222.82.239.150(新疆-乌鲁木齐)	手机提交	20	1	3	4	4	3	4	3	3	3	3	3	3	3	3	3	3	3	3	3	3	3	3	3	3	3	3	3	3	3	3	3	3	3	3	3	3	3	3	3	3	3	3	3	3
4741	2018-11-05 15:39:55	792	116.178.129.68(新疆-乌鲁木齐)	手机提交	20	2	3	3	3	3	4	2	4	4	4	4	2	3	4	4	5	2	3	4	4	4	3	4	4	4	3	3	2	1	2	1	2	1	1	3	3	3	3	2	3	3	2	2	3
4746	2018-11-05 15:40:52	317	221.7.7.3(新疆-乌鲁木齐)	手机提交	21	1	1	2	2	1	2	2	2	2	2	2	2	2	2	2	2	2	2	2	2	2	2	2	2	2	2	2	2	2	2	2	2	2	2	4	1	4	4	2	4	4	2	2	2
4750	2018-11-05 15:41:21	794	223.104.30.76(新疆-未知)	微信	18	2	3	2	2	2	3	2	3	2	2	1	1	1	2	2	2	2	2	1	2	2	1	1	2	3	2	1	1	1	1	1	1	1	1	4	2	4	4	2	4	4	2	2	4
4757	2018-11-05 15:42:42	1262	221.7.8.45(新疆-乌鲁木齐)	微信	19	2	3	2	2	2	1	1	1	2	2	1	1	1	2	1	2	1	1	2	1	1	2	1	1	1	1	1	1	1	1	1	1	1	1	3	2	2	2	2	3	2	3	3	2
4758	2018-11-05 15:42:49	377	110.156.224.6(新疆-乌鲁木齐)	手机提交	21	2	3	4	4	3	4	3	4	4	3	4	3	4	5	4	3	3	3	3	3	3	3	4	4	3	2	2	3	3	2	2	2	3	3	2	3	2	3	2	3	2	3	2	3
4759	2018-11-05 15:42:58	209	36.108.111.132(新疆-塔城)	手机提交	20	1	1	2	2	2	2	2	2	2	2	2	2	2	2	2	2	2	2	2	2	2	2	2	2	2	2	2	2	2	2	2	2	2	2	2	2	2	2	2	2	2	2	2	2
4764	2018-11-05 15:43:20	1260	221.7.8.96(新疆-乌鲁木齐)	手机提交	21	1	1	4	2	1	1	2	3	2	5	1	4	1	4	2	4	2	1	3	4	2	1	1	3	1	1	1	2	1	1	3	1	4	1	3	1	3	2	1	2	2	2	2	1
4772	2018-11-05 15:45:10	1265	36.108.114.170(新疆-未知)	手机提交	20	1	3	1	1	1	1	1	1	1	2	5	5	1	1	1	1	1	1	1	1	1	1	1	1	1	1	1	1	1	1	1	1	2	1	3	1	2	3	2	2	2	2	2	2
4775	2018-11-05 15:46:32	1380	221.7.7.126(新疆-乌鲁木齐)	手机提交	20	2	1	5	5	5	1	1	1	1	1	1	1	1	5	5	5	1	1	1	1	1	1	1	1	1	1	1	1	1	1	1	1	1	1	4	1	4	4	2	4	4	4	2	4
4776	2018-11-05 15:46:41	951	222.82.239.146(新疆-乌鲁木齐)	手机提交	20	2	1	3	4	3	1	4	4	4	4	4	4	1	4	1	2	1	4	4	4	4	4	4	4	4	4	4	1	1	1	4	1	4	4	4	1	4	3	4	4	3	1	3	4
4780	2018-11-05 15:47:43	344	43.224.52.27(新疆-昌吉)	微信	23	2	1	3	3	3	3	3	3	3	3	2	3	3	3	3	3	3	3	3	3	3	3	3	3	3	2	2	1	1	1	1	1	1	1	3	2	2	2	2	2	2	2	2	2
4783	2018-11-05 15:47:54	1628	223.104.30.72(新疆-未知)	手机提交	21	2	2	5	1	1	1	2	1	1	1	1	5	1	5	1	3	1	1	1	1	1	1	5	1	2	1	1	2	1	1	1	2	1	1	4	4	4	3	2	2	2	2	4	2
4788	2018-11-05 15:50:05	1636	36.108.21.80(新疆-昌吉)	微信	22	2	2	2	2	2	1	2	3	2	3	2	2	2	2	2	3	2	2	2	2	2	1	1	2	1	1	2	1	1	1	1	1	1	1	3	1	3	3	1	3	3	1	1	3
4791	2018-11-05 15:51:15	486	221.7.8.66(新疆-乌鲁木齐)	微信	21	2	1	3	3	3	1	3	2	5	5	5	4	2	3	3	3	3	3	3	3	3	3	3	3	3	3	3	2	3	3	4	4	4	4	1	4	2	1	4	1	1	1	4	2
4792	2018-11-05 15:51:20	923	222.82.239.146(新疆-乌鲁木齐)	手机提交	21	2	1	3	3	3	1	2	2	2	3	1	2	1	3	1	1	3	1	1	1	3	1	1	1	3	1	1	2	1	1	1	1	1	1	4	2	3	4	2	4	4	4	4	3
4793	2018-11-05 15:51:28	872	36.108.113.166(新疆-未知)	手机提交	20	2	1	2	2	2	1	4	3	3	3	3	2	2	2	3	2	2	1	2	2	2	1	2	2	1	1	2	1	1	1	1	1	1	1	3	2	2	3	2	3	3	2	2	3
4794	2018-11-05 15:51:30	1716	221.7.8.33(新疆-乌鲁木齐)	手机提交	20	2	1	3	3	2	1	2	2	4	2	2	3	2	3	2	2	1	1	1	2	2	1	1	2	1	1	1	2	1	1	3	2	2	1	3	2	2	2	2	3	2	1	2	2
4795	2018-11-05 15:51:34	540	222.82.239.150(新疆-乌鲁木齐)	微信	22	2	1	3	2	3	2	2	2	2	2	2	2	1	3	3	2	2	2	2	2	2	2	3	2	2	2	2	1	1	1	1	1	1	1	4	1	4	3	2	4	4	2	2	4
4798	2018-11-05 15:52:38	290	223.104.30.189(新疆-未知)	手机提交	19	2	3	2	3	2	3	3	3	3	3	3	3	3	3	3	3	3	3	3	3	3	3	3	3	3	3	3	2	2	2	2	2	2	2	2	2	2	2	2	2	2	2	2	2
4800	2018-11-05 15:53:35	956	49.117.252.143(新疆-乌鲁木齐)	手机提交	20	2	1	1	1	3	1	1	3	1	1	1	2	1	3	1	2	2	3	1	1	1	1	3	3	3	1	1	1	1	1	1	4	1	1	4	1	4	4	1	4	4	2	2	2
4806	2018-11-05 15:55:18	711	49.119.232.240(新疆-乌鲁木齐)	手机提交	21	2	3	5	5	5	3	1	5	5	5	3	5	4	5	3	5	5	5	4	4	5	5	5	5	4	4	5	1	1	1	1	1	1	1	4	1	2	3	1	4	4	2	2	3
4820	2018-11-05 16:01:46	266	117.136.26.52(新疆-未知)	微信	22	1	3	1	1	1	1	1	1	1	1	1	1	1	1	1	1	1	1	1	1	1	1	1	1	1	1	1	1	1	1	1	1	1	1	1	1	1	1	1	1	1	1	1	1
4822	2018-11-05 16:02:44	312	43.224.52.56(新疆-昌吉)	微信	23	1	1	3	3	3	3	3	3	3	3	3	3	3	3	3	3	3	3	3	3	3	3	3	3	3	3	3	1	1	1	1	1	1	1	4	1	4	4	1	4	4	1	1	2
4827	2018-11-05 16:05:29	203	223.104.30.84(新疆-未知)	微信	22	1	2	3	3	3	3	3	3	3	3	3	4	2	3	3	4	3	2	4	4	2	3	3	4	2	4	4	3	2	2	3	2	3	2	3	3	3	2	2	3	3	3	3	3
4830	2018-11-05 16:07:41	211	221.7.8.44(新疆-乌鲁木齐)	微信	23	1	1	3	3	3	3	3	3	3	3	2	2	3	3	3	3	3	3	3	3	3	3	3	3	3	3	3	2	2	2	2	2	2	2	2	2	2	2	2	2	2	2	2	2
4831	2018-11-05 16:07:56	1798	221.7.8.87(新疆-乌鲁木齐)	手机提交	24	2	3	2	1	1	1	1	1	1	1	1	1	1	1	2	2	1	1	1	1	1	1	1	1	2	3	1	2	1	1	1	3	1	1	3	1	2	2	1	2	3	1	1	2
4833	2018-11-05 16:11:38	601	49.117.255.118(新疆-乌鲁木齐)	微信	20	2	2	5	5	5	3	4	2	5	5	5	5	2	2	2	2	2	2	2	2	2	2	2	2	2	2	2	1	1	2	2	2	1	1	2	3	2	2	3	2	2	3	2	1
4835	2018-11-05 16:14:17	483	117.136.26.25(新疆-未知)	微信	21	2	1	3	3	2	2	3	2	2	3	2	3	2	2	2	2	2	2	2	2	2	2	2	2	2	2	2	2	1	1	1	1	1	1	3	3	3	3	2	3	3	3	2	3
4837	2018-11-05 16:14:37	385	43.224.53.14(新疆-昌吉)	微信	23	2	2	3	3	3	4	2	2	2	3	2	2	2	3	2	3	3	2	2	3	2	2	2	2	3	2	3	2	2	3	2	2	2	3	4	2	3	3	3	4	4	4	2	4
4838	2018-11-05 16:14:47	298	221.7.8.70(新疆-乌鲁木齐)	微信	24	1	3	5	3	2	3	3	3	3	3	3	3	3	3	3	3	3	3	3	3	3	3	3	3	3	3	3	3	3	3	3	3	3	3	2	2	2	2	2	2	2	2	2	2
4842	2018-11-05 16:16:20	1099	221.7.8.93(新疆-乌鲁木齐)	微信	23	2	3	5	4	5	1	5	4	4	4	5	5	3	4	4	5	4	3	1	3	5	4	4	4	5	1	1	3	2	1	1	1	2	1	2	4	2	2	2	2	2	3	2	2
4843	2018-11-05 16:16:27	966	36.108.115.154(新疆-未知)	微信	21	2	1	2	2	1	1	3	3	2	2	2	2	1	3	1	3	2	1	4	1	2	2	3	2	1	1	1	1	1	1	2	2	2	1	2	2	2	2	2	2	2	3	2	2
4848	2018-11-05 16:19:34	672	221.181.52.139(新疆-乌鲁木齐)	微信	24	2	1	2	2	2	2	2	2	2	2	2	2	2	2	2	2	2	2	2	2	2	2	2	2	2	2	2	1	1	1	2	2	1	1	3	2	3	2	1	2	2	1	2	3
4850	2018-11-05 16:23:02	548	221.7.8.103(新疆-乌鲁木齐)	微信	20	1	1	3	3	3	3	3	3	3	3	3	3	3	3	3	3	3	3	3	3	3	3	3	3	3	3	3	2	2	2	2	2	2	2	2	2	2	2	2	2	2	2	2	2
4852	2018-11-05 16:25:03	283	43.224.52.60(新疆-昌吉)	微信	22	1	3	4	3	3	3	4	3	4	3	3	4	3	3	3	3	3	3	3	3	3	3	3	3	3	3	3	1	1	1	1	1	1	1	3	2	2	2	2	2	2	2	2	2
4853	2018-11-05 16:25:47	1733	222.82.239.150(新疆-乌鲁木齐)	手机提交	20	2	1	2	3	1	1	1	3	2	3	1	1	1	2	2	1	1	2	1	1	2	1	1	2	1	1	1	1	1	1	1	1	1	1	3	2	2	2	1	3	2	1	1	1
4855	2018-11-05 16:28:00	321	223.104.30.179(新疆-未知)	手机提交	21	2	3	2	1	2	2	2	1	3	2	2	2	3	4	1	3	2	2	2	2	2	1	1	3	2	1	2	1	3	3	3	2	3	2	4	1	1	3	2	3	2	2	2	2
4880	2018-11-05 16:36:55	1504	222.82.239.150(新疆-乌鲁木齐)	手机提交	20	2	2	2	2	3	2	2	3	3	3	2	2	2	3	3	2	3	2	2	2	2	2	2	2	3	3	2	1	1	1	1	1	1	1	3	2	2	2	2	3	2	2	2	3
4888	2018-11-05 16:37:42	502	61.138.251.158(新疆-乌鲁木齐)	微信	23	2	2	3	2	2	1	1	2	2	2	2	2	2	1	2	1	2	1	2	1	2	1	1	1	1	1	2	2	1	1	1	1	1	1	2	2	2	2	2	2	2	2	2	2
4891	2018-11-05 16:38:12	285	223.104.30.76(新疆-未知)	微信	20	1	2	3	4	4	4	3	4	3	2	2	3	3	3	3	3	3	3	3	3	3	3	3	3	3	3	3	3	3	3	3	3	3	2	3	2	3	2	3	2	3	2	3	2
4892	2018-11-05 16:38:19	292	221.7.7.121(新疆-乌鲁木齐)	手机提交	22	2	1	1	3	3	5	4	3	3	3	3	3	3	3	3	3	3	3	3	3	3	3	3	3	3	3	3	2	3	3	3	3	3	3	4	4	4	4	4	4	4	4	4	4
4898	2018-11-05 16:40:15	296	117.136.26.8(新疆-未知)	手机提交	20	1	3	5	5	5	5	4	4	4	4	4	4	4	4	3	3	3	4	4	4	4	4	4	4	4	4	4	1	1	3	3	4	4	4	2	2	1	2	2	1	1	1	1	2
4900	2018-11-05 16:40:56	603	117.136.26.60(新疆-未知)	手机提交	18	2	1	4	4	4	2	3	4	4	4	3	3	3	4	3	4	4	3	3	3	3	2	2	3	2	2	2	2	1	1	1	1	2	1	3	2	3	3	2	4	3	3	3	2
4901	2018-11-05 16:41:04	334	221.7.8.97(新疆-乌鲁木齐)	手机提交	19	2	3	3	5	4	3	5	5	4	5	5	5	2	5	5	5	3	3	1	5	5	5	4	4	4	4	4	3	1	2	2	2	2	2	3	2	2	2	3	2	2	2	3	2
4903	2018-11-05 16:41:11	748	222.82.239.146(新疆-乌鲁木齐)	手机提交	20	1	1	1	1	1	1	3	1	1	1	4	1	1	1	1	1	1	1	1	1	4	1	2	1	1	2	1	4	1	1	4	4	3	2	1	3	1	1	3	1	1	4	4	1
4905	2018-11-05 16:41:38	394	222.82.239.150(新疆-乌鲁木齐)	微信	21	2	3	3	3	3	1	1	1	1	2	3	3	2	1	3	3	3	3	3	3	3	3	3	3	3	3	3	2	2	2	2	2	2	2	3	2	3	3	2	3	3	3	2	3
4907	2018-11-05 16:42:27	449	223.104.30.71(新疆-未知)	手机提交	19	2	3	2	2	1	1	1	1	2	1	1	2	1	1	1	1	1	1	1	1	2	1	1	1	1	1	1	1	1	1	1	1	1	1	4	1	4	4	4	4	4	3	2	4
4908	2018-11-05 16:42:58	542	49.119.231.137(新疆-乌鲁木齐)	手机提交	21	2	3	2	3	1	1	2	2	2	2	1	2	3	3	3	2	1	1	1	1	2	2	3	2	2	2	1	1	1	1	1	1	1	1	4	2	4	4	1	4	4	2	2	3
4912	2018-11-05 16:43:29	204	43.224.53.59(新疆-昌吉)	微信	23	2	1	2	3	3	3	3	3	3	2	3	3	3	2	3	3	3	3	3	2	2	3	2	3	2	3	2	3	1	1	2	2	2	2	3	3	3	3	2	2	2	2	2	2
4918	2018-11-05 16:45:43	780	124.117.239.38(新疆-乌鲁木齐)	手机提交	21	2	2	3	3	2	2	2	3	2	2	1	1	1	1	1	2	1	1	1	1	1	1	1	1	1	1	1	1	1	1	2	1	1	1	2	4	2	2	3	3	2	1	3	1
4921	2018-11-05 16:48:04	966	223.104.30.173(新疆-未知)	手机提交	20	2	3	2	3	2	1	3	3	3	3	2	2	1	2	2	2	2	2	1	2	2	1	1	2	2	1	1	2	1	1	2	1	1	1	3	2	2	3	1	3	2	2	3	2
4923	2018-11-05 16:49:32	438	223.104.30.85(新疆-未知)	微信	23	2	3	3	2	2	1	2	1	1	1	1	1	1	1	1	2	1	1	1	1	1	1	1	1	1	1	1	2	2	2	1	1	1	1	3	2	2	2	2	2	2	2	2	2
4924	2018-11-05 16:49:36	266	43.224.53.61(新疆-昌吉)	微信	23	2	1	3	3	3	3	4	3	3	3	3	3	3	3	3	3	3	3	4	3	3	3	4	4	4	4	3	2	2	2	2	2	2	2	2	2	2	2	2	2	2	2	2	2
4926	2018-11-05 16:51:22	940	36.108.125.211(新疆-未知)	手机提交	20	2	1	4	4	3	3	4	2	4	4	4	3	2	4	4	4	3	4	2	3	4	1	1	2	3	2	1	3	1	1	2	2	3	2	4	1	3	2	2	2	2	2	2	3
4927	2018-11-05 16:51:33	454	223.104.30.92(新疆-未知)	手机提交	20	2	3	2	2	3	2	2	3	3	3	3	3	3	3	3	3	3	3	2	1	2	2	1	2	2	2	1	1	1	1	1	2	2	1	3	2	2	2	3	2	2	2	2	3
4930	2018-11-05 16:54:26	276	223.116.138.58(新疆-哈密)	微信	23	2	2	2	1	1	1	1	1	2	2	1	1	1	3	2	1	1	1	1	1	1	1	1	1	1	1	1	1	1	1	1	1	1	1	1	1	1	1	1	1	1	1	1	1
4931	2018-11-05 16:55:10	230	124.117.147.167(新疆-乌鲁木齐)	微信	22	2	1	3	3	3	3	3	3	3	3	3	3	3	3	3	3	3	3	3	3	3	3	3	3	3	3	3	3	3	3	3	2	2	3	2	3	2	3	2	3	2	3	2	3
4932	2018-11-05 16:55:32	306	61.138.251.149(新疆-乌鲁木齐)	手机提交	22	2	3	2	4	2	2	4	4	2	2	3	2	2	2	2	2	2	2	2	3	2	2	2	2	2	2	3	2	2	2	3	2	2	2	3	2	3	2	2	3	2	3	2	2
4936	2018-11-05 16:58:33	671	222.82.239.146(新疆-乌鲁木齐)	手机提交	20	1	1	1	1	3	1	3	1	1	4	3	3	3	3	3	3	3	3	3	3	3	3	3	3	3	3	3	2	1	1	2	4	1	1	2	3	2	2	4	2	2	1	3	2
4938	2018-11-05 17:00:42	291	221.181.52.175(新疆-乌鲁木齐)	微信	24	1	1	5	5	3	5	3	5	5	5	5	5	5	5	5	5	5	5	5	5	5	5	5	5	5	5	5	1	1	3	3	3	3	3	1	3	2	2	3	2	1	2	2	2
4943	2018-11-05 17:04:31	457	43.224.53.26(新疆-昌吉)	微信	23	2	1	3	3	2	3	3	3	3	3	3	3	3	3	3	3	3	3	3	3	3	3	3	3	3	3	3	1	1	1	1	1	1	1	3	1	3	3	1	3	3	2	1	3
4946	2018-11-05 17:05:52	484	221.7.8.5(新疆-乌鲁木齐)	手机提交	19	2	1	5	4	3	1	3	2	4	3	3	5	3	5	2	5	2	2	2	2	2	2	2	2	2	2	2	2	2	2	2	2	2	2	2	2	3	3	2	3	3	2	2	3
4947	2018-11-05 17:07:02	1760	221.7.7.123(新疆-乌鲁木齐)	微信	23	2	2	3	2	3	1	2	2	2	3	3	1	2	2	2	3	3	3	3	3	2	2	1	2	2	2	1	2	3	1	1	1	1	1	4	2	3	4	2	3	3	1	2	4
4948	2018-11-05 17:07:50	634	221.7.8.33(新疆-乌鲁木齐)	手机提交	20	2	1	5	5	3	4	5	4	5	4	4	3	3	3	3	4	4	4	5	5	4	4	3	4	4	3	3	1	3	4	2	4	4	3	2	4	2	2	4	2	2	4	4	2
4954	2018-11-05 17:14:22	295	221.7.8.12(新疆-乌鲁木齐)	手机提交	22	1	3	2	2	2	2	3	2	2	2	2	2	2	1	2	2	2	3	3	2	2	2	2	2	3	2	3	2	2	2	2	2	3	2	2	2	2	2	1	2	2	2	2	2
4956	2018-11-05 17:15:25	252	221.7.8.115(新疆-乌鲁木齐)	手机提交	20	1	3	2	2	4	1	2	4	4	4	3	4	3	2	2	3	2	2	3	3	2	3	4	4	4	4	4	3	3	2	2	3	3	3	2	2	2	2	3	3	3	3	3	3
4960	2018-11-05 17:19:26	216	110.156.90.224(新疆-乌鲁木齐)	手机提交	19	1	3	2	3	3	3	3	2	3	4	3	2	3	3	3	2	2	3	3	3	2	3	3	2	3	3	3	3	1	4	3	2	3	2	4	1	3	4	1	3	2	3	3	2
4961	2018-11-05 17:20:16	335	110.156.208.251(新疆-乌鲁木齐)	手机提交	21	1	1	4	4	4	4	4	4	4	4	5	4	4	4	4	4	4	4	4	4	4	4	4	4	4	4	4	2	2	2	2	2	1	2	2	3	4	3	2	1	2	3	4	3
4962	2018-11-05 17:20:16	468	221.7.8.61(新疆-乌鲁木齐)	微信	20	2	2	3	3	1	1	3	1	1	1	1	1	1	1	1	2	1	1	1	1	1	1	1	1	1	1	1	1	1	1	1	2	2	2	3	1	2	2	1	2	2	2	2	2
4964	2018-11-05 17:21:09	998	222.82.239.150(新疆-乌鲁木齐)	手机提交	20	2	3	3	3	2	1	1	1	1	3	1	3	1	3	3	3	1	1	1	3	1	2	3	2	2	1	1	2	1	1	1	1	2	1	3	3	2	2	2	4	3	2	2	2
4966	2018-11-05 17:22:14	755	36.108.112.31(新疆-未知)	手机提交	20	2	2	3	2	1	1	1	3	2	3	1	1	1	2	1	2	1	2	2	2	1	1	1	1	1	2	1	3	1	2	3	2	1	1	3	2	3	3	1	2	2	1	1	2
4967	2018-11-05 17:23:34	527	49.119.230.169(新疆-乌鲁木齐)	手机提交	21	2	1	5	5	5	1	5	5	5	5	4	5	1	1	5	4	5	5	5	5	5	5	4	5	5	5	1	1	1	1	1	1	1	1	4	2	4	4	3	4	4	3	2	4
4968	2018-11-05 17:24:03	252	221.7.7.98(新疆-乌鲁木齐)	手机提交	19	2	2	2	4	1	3	2	3	2	3	2	2	3	2	3	2	3	2	1	1	1	2	2	2	2	1	1	2	2	2	1	2	3	2	2	1	2	2	3	2	1	2	3	2
4970	2018-11-05 17:24:53	249	117.136.26.58(新疆-未知)	微信	21	2	3	4	4	4	4	3	3	3	4	2	4	2	3	3	2	2	2	3	3	3	3	3	2	3	3	3	3	3	3	2	3	2	2	4	1	4	1	3	2	2	3	4	2
4972	2018-11-05 17:25:16	1729	221.7.8.63(新疆-乌鲁木齐)	手机提交	21	1	3	3	2	1	1	2	3	3	3	3	3	3	3	3	3	3	3	1	2	1	2	1	2	2	1	1	1	1	1	2	2	1	1	2	2	2	2	2	2	2	2	2	2
4974	2018-11-05 17:25:55	336	61.138.251.154(新疆-乌鲁木齐)	手机提交	19	1	1	3	3	3	3	3	3	3	3	3	3	3	3	3	3	3	3	3	3	3	3	3	3	3	3	3	1	1	1	1	1	1	1	2	2	2	2	2	2	2	2	2	2
4979	2018-11-05 17:28:30	447	61.138.251.153(新疆-乌鲁木齐)	手机提交	21	2	3	2	3	1	1	3	3	3	3	3	3	3	3	3	3	3	3	3	3	3	3	3	3	3	3	3	2	1	2	2	2	1	1	4	1	4	3	2	4	3	2	1	3
4982	2018-11-05 17:29:34	420	116.178.130.147(新疆-乌鲁木齐)	微信	19	2	3	2	2	2	2	2	2	2	2	2	1	2	2	2	2	2	2	2	2	2	2	2	2	2	2	2	2	2	2	2	2	2	2	2	2	2	1	2	2	2	1	3	3
4985	2018-11-05 17:32:10	662	124.117.239.38(新疆-乌鲁木齐)	手机提交	20	1	3	4	3	3	2	3	3	2	3	2	3	3	4	2	4	3	2	4	3	3	3	2	2	2	2	3	2	2	3	2	2	2	3	2	3	2	3	2	3	3	2	3	2
4986	2018-11-05 17:32:16	658	221.7.8.58(新疆-乌鲁木齐)	微信	19	2	1	3	3	3	1	3	3	3	3	3	3	1	3	3	2	1	1	1	1	2	1	1	2	1	1	1	2	1	1	1	1	2	1	3	2	2	2	2	3	3	2	2	3
4988	2018-11-05 17:32:32	683	221.7.8.7(新疆-乌鲁木齐)	手机提交	21	2	1	3	5	5	1	3	5	1	5	5	3	1	4	3	3	3	4	1	1	5	1	1	1	3	4	1	2	1	1	1	1	3	1	4	1	2	3	1	3	3	2	1	3
4995	2018-11-05 17:33:46	704	222.82.239.150(新疆-乌鲁木齐)	微信	18	2	3	3	2	3	1	2	2	2	2	3	2	1	2	2	2	2	2	1	2	2	1	2	2	1	1	1	1	1	1	1	1	1	1	3	2	3	3	2	3	3	2	2	2
4996	2018-11-05 17:33:55	461	117.136.26.16(新疆-未知)	微信	21	2	2	4	3	5	3	3	3	3	3	3	3	3	3	3	3	3	3	3	3	3	3	3	3	3	3	3	2	2	2	2	2	2	2	2	2	2	2	2	2	2	2	2	2
4999	2018-11-05 17:34:27	405	221.7.7.94(新疆-乌鲁木齐)	手机提交	18	1	1	3	3	3	3	3	3	3	3	3	3	3	3	3	3	3	3	3	3	3	3	3	3	3	3	2	1	1	1	3	2	1	2	4	1	4	3	4	3	1	4	2	3
5000	2018-11-05 17:34:53	459	222.82.239.146(新疆-乌鲁木齐)	微信	20	2	3	3	3	2	2	4	4	3	4	4	3	3	3	3	3	3	3	3	3	3	3	3	3	3	3	3	2	2	2	2	2	2	2	3	2	3	3	3	3	2	3	3	2
5014	2018-11-05 17:37:54	916	222.82.239.150(新疆-乌鲁木齐)	微信	19	2	2	4	2	4	2	3	4	4	4	3	3	2	3	2	4	3	3	2	2	3	2	3	3	3	4	1	2	1	1	1	1	1	1	4	1	4	4	1	4	4	1	1	4
5020	2018-11-05 17:38:26	298	49.119.231.7(新疆-乌鲁木齐)	微信	18	2	1	3	3	3	1	3	1	1	1	1	1	1	1	1	1	1	1	1	1	1	1	1	1	1	1	1	1	1	1	1	1	1	1	3	1	3	3	1	3	2	1	1	3
5024	2018-11-05 17:39:00	330	36.108.109.235(新疆-克孜勒苏)	微信	21	2	3	2	2	2	2	2	2	2	2	2	2	2	2	2	2	2	2	2	2	2	2	2	2	2	2	2	1	1	1	1	1	1	1	4	2	2	2	2	2	2	2	2	2
5027	2018-11-05 17:39:39	340	110.156.238.250(新疆-乌鲁木齐)	手机提交	21	1	2	4	3	4	3	3	3	4	3	3	4	2	4	4	4	3	3	3	3	3	3	3	3	3	3	3	3	1	1	3	1	1	1	4	3	4	3	4	4	4	3	3	3
5029	2018-11-05 17:39:47	712	124.117.239.38(新疆-乌鲁木齐)	手机提交	20	2	3	3	3	3	2	3	3	3	3	3	3	3	3	3	3	3	3	3	3	3	3	3	3	3	3	3	2	1	2	2	1	1	1	4	1	3	3	2	3	3	2	2	3
5037	2018-11-05 17:41:39	855	221.7.8.57(新疆-乌鲁木齐)	手机提交	20	2	1	2	2	3	2	3	2	2	2	3	3	3	3	3	3	2	3	2	2	2	2	2	2	2	2	3	3	1	2	2	2	2	2	3	2	3	2	3	3	3	3	2	3
5044	2018-11-05 17:42:56	357	221.7.8.107(新疆-乌鲁木齐)	微信	19	2	1	4	3	3	3	3	3	3	3	3	3	3	3	3	3	3	3	3	3	3	3	3	3	3	3	3	2	2	2	2	2	2	2	2	2	2	2	2	2	2	2	2	2
5045	2018-11-05 17:43:02	1338	36.108.114.205(新疆-未知)	微信	20	2	2	3	2	1	1	3	2	3	3	3	4	1	2	2	2	3	1	1	2	3	3	1	2	3	2	2	2	1	1	2	2	1	1	3	2	3	3	3	3	3	4	2	3
5047	2018-11-05 17:43:35	790	124.117.239.38(新疆-乌鲁木齐)	手机提交	20	2	1	2	1	1	1	1	3	2	2	1	3	1	1	1	1	1	1	1	1	1	1	1	1	1	1	1	1	1	1	1	1	1	1	2	1	2	2	1	2	2	1	1	2
5050	2018-11-05 17:44:05	730	124.117.239.38(新疆-乌鲁木齐)	微信	20	2	1	5	5	3	2	5	2	4	3	1	2	1	2	3	2	1	2	1	2	4	1	2	2	1	1	1	1	2	2	3	2	3	1	3	1	4	4	3	3	4	2	4	2
5053	2018-11-05 17:44:34	1112	221.7.7.39(新疆-乌鲁木齐)	手机提交	20	2	1	3	3	3	2	3	3	3	4	5	3	2	3	3	4	2	2	2	2	3	2	2	3	3	1	2	3	2	2	2	1	2	2	3	2	2	2	2	2	2	2	2	2
5054	2018-11-05 17:44:38	371	221.7.8.37(新疆-乌鲁木齐)	手机提交	19	2	2	2	2	2	2	2	2	2	2	2	2	1	3	3	3	3	3	3	3	3	2	3	3	3	3	2	1	1	1	2	2	2	1	3	2	2	2	3	3	2	2	2	3
5056	2018-11-05 17:45:20	501	36.182.199.243(新疆-乌鲁木齐)	微信	24	1	3	4	3	2	4	4	4	4	4	4	3	2	2	2	4	4	2	2	2	2	2	2	2	2	2	2	2	1	1	1	1	1	1	3	2	3	3	3	3	3	2	2	3
5059	2018-11-05 17:46:13	630	117.136.26.31(新疆-未知)	手机提交	20	2	1	5	5	5	3	4	4	4	4	4	2	3	3	2	5	5	5	5	5	5	4	1	5	2	2	2	3	3	2	1	1	1	1	4	2	4	4	2	4	4	4	2	4
5065	2018-11-05 17:46:46	858	221.7.7.87(新疆-乌鲁木齐)	微信	20	2	1	3	3	3	1	4	2	4	4	4	4	4	3	4	3	4	3	3	3	3	3	3	3	3	3	3	2	2	2	3	2	3	1	3	2	2	3	2	3	2	2	2	2
5066	2018-11-05 17:46:49	1222	61.138.251.148(新疆-乌鲁木齐)	微信	19	2	1	2	1	2	2	1	2	1	1	1	1	2	1	1	1	2	1	1	1	1	1	1	1	1	1	2	1	1	1	1	1	1	1	3	1	3	3	1	3	3	1	1	3
5068	2018-11-05 17:46:51	729	61.158.146.152(河南-未知)	手机提交	20	2	3	2	2	3	2	3	3	2	3	2	3	2	3	3	3	3	2	2	2	2	1	3	2	4	1	2	3	1	1	1	1	1	1	3	1	2	3	1	3	3	2	1	3
5070	2018-11-05 17:47:02	259	223.104.30.163(新疆-未知)	微信	20	2	2	3	3	3	2	3	3	3	3	3	3	3	3	3	3	3	3	3	3	3	3	3	3	3	3	3	2	2	2	2	2	2	2	2	2	2	2	2	2	2	2	2	2
5090	2018-11-05 17:52:28	650	110.156.219.93(新疆-乌鲁木齐)	微信	23	1	3	1	1	1	1	2	1	2	3	1	3	2	2	2	2	1	2	2	1	2	2	1	1	1	1	1	1	1	1	1	1	2	1	3	3	3	1	1	3	1	1	1	1
5094	2018-11-05 17:53:43	824	36.108.111.201(新疆-塔城)	手机提交	21	2	3	2	2	4	2	2	3	4	2	2	3	2	3	3	3	2	3	1	2	2	1	2	2	2	1	1	1	1	1	1	1	1	1	4	2	4	3	1	4	4	2	2	4
5097	2018-11-05 17:54:12	623	117.136.26.12(新疆-未知)	手机提交	20	2	1	3	1	2	3	1	2	2	2	1	1	1	1	1	1	1	1	1	1	2	1	1	1	1	1	1	1	1	1	1	1	2	1	3	2	3	3	2	3	3	1	2	3
5108	2018-11-05 17:56:34	1163	221.7.8.7(新疆-乌鲁木齐)	微信	22	2	3	3	3	2	2	2	2	2	2	2	2	2	1	3	2	2	1	2	1	2	2	2	3	3	2	2	2	1	1	1	1	1	1	2	2	2	2	2	2	2	2	2	2
5109	2018-11-05 17:56:49	632	36.108.109.251(新疆-克孜勒苏)	微信	19	2	1	3	3	3	3	1	1	1	1	1	1	2	2	1	3	1	1	2	1	1	1	1	1	2	1	1	1	1	1	2	1	1	1	4	1	3	2	1	2	2	2	2	3
5115	2018-11-05 17:57:35	1510	221.7.7.61(新疆-乌鲁木齐)	手机提交	18	1	3	5	5	5	5	5	5	5	5	5	5	1	5	5	5	5	5	1	5	5	3	5	5	3	3	5	2	1	2	3	3	3	3	3	3	3	3	3	3	3	3	2	1
5124	2018-11-05 17:59:13	535	221.7.8.103(新疆-乌鲁木齐)	微信	20	2	1	5	5	3	5	5	5	5	5	5	5	5	5	5	5	5	5	1	5	3	5	1	5	3	5	5	3	4	4	4	4	2	4	4	4	1	2	4	4	2	4	4	2
5130	2018-11-05 17:59:58	1074	221.7.8.53(新疆-乌鲁木齐)	手机提交	22	1	3	1	1	2	1	2	2	2	3	2	4	3	4	3	2	2	2	2	2	2	1	3	2	2	1	2	1	1	1	2	1	1	1	4	2	4	3	2	4	4	2	2	4
5132	2018-11-05 18:00:24	1673	110.156.88.220(新疆-乌鲁木齐)	手机提交	22	2	3	1	2	1	1	2	2	2	1	1	1	1	1	1	1	1	1	1	1	1	1	1	1	1	1	1	1	1	1	1	1	1	1	4	1	3	3	1	3	3	1	1	3
5134	2018-11-05 18:00:59	729	221.7.8.68(新疆-乌鲁木齐)	微信	20	2	3	2	2	2	3	2	3	2	2	2	2	3	2	3	2	2	3	2	2	3	2	3	2	3	2	2	2	1	1	1	1	1	1	3	2	2	2	2	3	2	1	2	3
5141	2018-11-05 18:02:31	978	223.104.30.93(新疆-未知)	手机提交	20	2	3	2	2	1	1	2	2	2	2	2	1	1	3	2	3	1	3	1	1	1	1	1	3	2	2	2	1	1	1	1	1	1	1	2	2	2	2	2	2	2	3	2	2
5179	2018-11-05 18:11:43	631	222.82.239.146(新疆-乌鲁木齐)	手机提交	19	1	2	3	2	4	3	3	3	2	3	2	3	2	3	3	2	3	3	2	3	3	2	3	2	3	2	3	1	1	2	2	1	2	2	3	3	3	4	2	3	3	2	2	4
5197	2018-11-05 18:14:38	1527	36.108.122.114(新疆-未知)	微信	19	2	3	2	2	3	1	2	3	4	2	2	2	1	2	2	3	2	1	1	3	3	1	1	2	2	2	1	1	1	1	1	1	2	1	1	2	2	3	2	4	3	2	2	2
5201	2018-11-05 18:15:44	528	117.136.26.41(新疆-未知)	手机提交	21	2	2	3	3	3	2	3	3	3	3	3	3	3	2	3	3	3	3	3	3	3	3	3	3	3	3	3	3	2	2	2	2	2	2	3	2	3	2	2	3	3	2	2	3
5203	2018-11-05 18:15:52	216	49.119.231.27(新疆-乌鲁木齐)	微信	19	1	3	5	4	1	1	3	4	3	3	4	3	4	3	4	2	3	3	4	2	4	3	2	3	2	2	3	2	2	2	2	2	3	2	2	3	2	2	3	3	2	3	3	2
5209	2018-11-05 18:19:15	296	110.156.93.224(新疆-乌鲁木齐)	微信	23	1	1	1	1	1	1	1	1	1	1	1	1	1	1	1	1	2	2	1	1	2	1	2	2	2	1	2	2	1	1	1	1	1	1	4	2	3	3	3	3	3	3	2	3
5212	2018-11-05 18:20:43	552	117.136.26.14(新疆-未知)	微信	18	2	3	4	2	2	2	2	2	2	2	2	2	2	2	2	3	2	2	2	2	3	2	3	2	2	2	2	1	1	1	1	1	1	1	4	2	4	4	2	3	3	1	1	4
5233	2018-11-05 18:27:59	289	221.7.8.28(新疆-乌鲁木齐)	手机提交	20	2	3	3	4	4	2	4	2	4	3	3	3	2	2	1	3	1	2	2	3	2	2	2	3	2	3	4	2	3	3	3	3	2	3	2	3	2	3	4	1	4	4	3	3
5242	2018-11-05 18:32:33	396	110.156.192.34(新疆-乌鲁木齐)	微信	22	2	2	1	1	1	1	1	1	1	1	1	1	1	2	2	3	1	2	2	1	2	2	2	2	2	2	2	2	2	2	2	2	2	2	2	2	2	2	2	2	2	2	4	2
5254	2018-11-05 18:36:55	231	49.119.231.60(新疆-乌鲁木齐)	微信	21	2	3	3	3	3	3	1	1	1	1	1	2	2	2	2	2	1	1	1	1	1	1	1	1	2	2	2	2	2	2	2	2	2	2	2	2	2	2	2	2	2	2	2	2
5256	2018-11-05 18:37:05	419	124.117.239.38(新疆-乌鲁木齐)	手机提交	20	2	2	4	2	3	3	3	3	3	3	3	4	3	3	3	3	3	3	3	3	3	3	2	3	3	3	2	2	1	3	3	1	1	1	3	1	3	3	1	3	3	2	1	3
5273	2018-11-05 18:44:22	698	117.136.26.41(新疆-未知)	手机提交	20	2	3	3	3	3	1	2	2	2	2	2	2	2	2	2	2	2	2	2	2	2	2	2	2	3	3	2	3	3	2	3	3	2	1	3	2	2	2	2	2	3	3	2	3
5274	2018-11-05 18:44:38	490	117.136.26.27(新疆-未知)	微信	20	2	2	3	3	3	2	3	3	4	3	3	3	1	1	3	3	3	3	3	3	3	3	3	3	3	3	3	2	3	3	3	3	3	3	2	4	2	1	4	2	2	4	4	2
5276	2018-11-05 18:44:46	449	49.119.231.2(新疆-乌鲁木齐)	手机提交	21	2	1	3	3	4	4	3	5	5	5	4	4	3	4	2	2	2	2	1	2	1	1	2	2	2	2	1	3	1	1	3	2	4	3	3	1	3	3	1	3	3	1	2	3
5278	2018-11-05 18:44:48	561	117.136.26.41(新疆-未知)	微信	21	2	3	2	3	1	1	1	4	4	4	4	3	4	4	4	3	1	1	1	2	2	1	1	1	1	1	1	1	1	1	1	1	1	1	2	2	3	2	2	2	2	2	2	2
5279	2018-11-05 18:45:17	551	221.7.8.2(新疆-乌鲁木齐)	手机提交	20	2	3	2	2	3	2	2	2	3	2	2	3	3	2	2	2	2	2	2	2	2	2	2	2	1	2	2	1	2	2	2	3	1	3	4	2	2	3	2	3	3	2	2	3
5282	2018-11-05 18:45:58	1197	221.7.7.46(新疆-乌鲁木齐)	手机提交	20	2	3	3	3	2	2	2	2	2	2	2	2	2	5	4	2	3	3	4	3	3	3	3	3	3	2	2	2	1	1	3	2	2	2	3	2	2	2	2	3	3	1	1	1
5286	2018-11-05 18:46:41	722	49.117.252.172(新疆-乌鲁木齐)	手机提交	21	2	1	2	2	2	2	2	2	2	2	2	2	2	2	2	2	2	2	2	2	2	2	2	2	2	2	2	1	1	1	1	1	1	1	4	1	3	3	2	2	3	2	2	3
5293	2018-11-05 18:48:45	1040	110.156.206.51(新疆-乌鲁木齐)	手机提交	19	2	1	4	5	5	3	5	5	5	5	5	5	3	5	5	5	5	5	5	5	5	5	5	5	5	5	1	3	2	2	2	2	2	1	4	2	4	3	2	4	4	2	2	4
5295	2018-11-05 18:49:01	669	124.117.239.38(新疆-乌鲁木齐)	手机提交	20	2	1	3	3	2	1	3	4	5	4	5	3	1	5	5	5	2	5	1	5	5	3	4	4	5	1	1	1	1	3	2	1	2	1	3	2	3	3	1	3	3	2	1	3
5300	2018-11-05 18:49:59	236	124.117.91.166(新疆-乌鲁木齐)	手机提交	23	1	1	3	3	2	2	3	3	3	3	3	3	3	3	3	3	3	3	3	3	3	3	3	3	3	3	3	3	2	2	2	2	2	2	2	2	2	2	2	2	2	2	2	2
5301	2018-11-05 18:50:15	1026	117.136.26.25(新疆-未知)	手机提交	21	2	3	2	2	2	1	3	2	2	2	2	2	2	3	2	2	2	2	1	2	2	2	4	2	2	2	2	1	2	1	2	1	1	1	2	2	2	2	2	2	2	3	2	2
5302	2018-11-05 18:50:33	733	124.117.239.38(新疆-乌鲁木齐)	微信	19	1	3	5	5	5	5	5	5	5	5	2	5	5	4	5	3	4	5	2	4	3	3	5	3	5	3	5	2	3	2	4	4	4	4	4	1	4	4	4	4	4	3	4	3
5303	2018-11-05 18:50:41	223	49.117.255.167(新疆-乌鲁木齐)	手机提交	20	1	3	5	5	5	3	5	5	3	3	3	3	3	3	3	3	4	4	4	4	4	4	4	4	4	4	4	2	2	2	2	2	2	2	2	2	2	2	2	2	2	2	2	2
5314	2018-11-05 18:53:02	960	117.136.26.35(新疆-未知)	手机提交	24	2	1	3	3	3	1	2	2	4	3	3	4	2	4	3	4	1	3	2	2	3	2	3	4	3	2	3	3	3	2	3	2	2	1	4	3	2	2	2	4	4	4	2	3
5315	2018-11-05 18:53:18	593	117.136.26.92(新疆-未知)	微信	23	2	3	2	2	2	3	3	2	2	2	3	3	2	3	2	2	2	3	2	3	2	3	2	3	3	3	3	2	1	1	2	1	1	1	4	2	3	3	1	3	3	2	2	3
5322	2018-11-05 18:54:46	444	116.178.131.214(新疆-乌鲁木齐)	微信	22	2	2	5	5	5	3	1	5	5	5	5	5	5	5	4	4	4	4	3	3	3	3	4	4	4	4	4	3	3	4	4	3	4	3	3	3	3	3	3	3	3	3	2	3
5329	2018-11-05 18:56:20	1042	117.136.26.33(新疆-未知)	微信	19	2	3	1	1	1	1	1	1	1	1	1	1	1	2	1	2	1	1	1	1	1	1	1	1	1	1	1	2	1	1	1	1	1	1	4	1	3	3	1	3	3	2	2	3
5331	2018-11-05 18:56:44	1004	221.7.8.121(新疆-乌鲁木齐)	手机提交	20	2	1	5	4	4	3	3	3	2	3	5	4	4	2	3	4	4	4	2	4	1	3	4	4	1	1	2	3	3	3	3	3	3	3	2	2	2	2	2	2	2	2	2	2
5335	2018-11-05 18:58:01	1429	223.104.30.94(新疆-未知)	手机提交	23	2	3	3	3	3	3	3	3	3	3	3	3	3	3	3	3	3	3	3	3	3	3	3	3	3	3	3	2	1	1	2	2	1	2	3	2	3	2	1	3	3	2	2	3
5336	2018-11-05 18:58:15	443	221.7.8.53(新疆-乌鲁木齐)	微信	22	2	3	3	4	1	1	4	4	4	4	4	4	3	4	4	4	3	2	2	2	2	2	2	2	2	2	2	2	1	1	2	2	2	2	2	2	2	2	2	2	2	2	2	2
5337	2018-11-05 18:58:20	1267	221.7.7.109(新疆-乌鲁木齐)	手机提交	24	2	3	3	2	1	2	3	5	4	2	1	3	3	3	1	3	3	3	3	3	1	2	3	3	1	2	1	1	1	1	1	1	2	1	3	2	2	3	1	3	3	2	1	3
5338	2018-11-05 18:58:24	470	110.152.221.198(新疆-乌鲁木齐)	手机提交	24	1	3	2	3	3	2	2	4	3	3	3	2	2	3	3	3	3	3	3	3	3	2	2	2	2	2	2	3	2	2	3	3	3	2	3	2	2	3	2	2	2	3	2	3
5339	2018-11-05 18:58:52	259	61.138.251.151(新疆-乌鲁木齐)	手机提交	20	1	2	2	2	3	3	3	3	3	3	3	3	3	3	3	3	3	3	3	3	3	3	3	3	3	3	3	2	3	3	3	3	3	3	3	3	3	3	3	3	3	3	3	3
5340	2018-11-05 18:58:54	931	221.7.7.3(新疆-乌鲁木齐)	手机提交	23	2	1	3	1	1	1	1	1	1	2	2	2	1	2	2	2	1	1	1	1	1	1	1	1	1	1	1	1	1	1	1	1	1	1	4	1	2	2	2	3	2	2	2	2
5341	2018-11-05 18:59:23	927	49.117.251.165(新疆-乌鲁木齐)	手机提交	22	2	2	5	3	1	1	3	2	2	2	2	3	2	3	2	5	3	4	3	3	2	1	4	2	1	1	1	2	1	1	3	4	4	3	3	2	1	1	3	2	1	4	2	1
5343	2018-11-05 19:00:14	786	222.82.239.150(新疆-乌鲁木齐)	手机提交	20	2	1	2	3	2	1	3	4	3	4	4	4	2	5	4	4	2	4	4	4	4	4	4	4	2	2	2	2	1	1	1	1	2	1	2	2	2	2	2	3	2	2	2	3
5345	2018-11-05 19:01:01	780	221.7.8.6(新疆-乌鲁木齐)	手机提交	20	2	3	3	1	2	1	1	2	2	2	1	3	1	3	3	3	3	1	1	2	2	1	1	1	1	1	1	1	1	1	3	1	2	2	4	2	3	3	2	3	3	2	2	3
5347	2018-11-05 19:02:01	764	117.136.26.31(新疆-未知)	手机提交	19	2	1	1	1	2	1	1	2	2	2	1	1	1	2	2	1	2	1	1	1	2	1	2	1	2	2	1	1	1	1	1	1	1	1	3	1	3	3	1	4	3	1	1	4
5349	2018-11-05 19:02:18	484	221.7.7.97(新疆-乌鲁木齐)	微信	20	2	3	3	3	1	2	3	3	3	3	2	3	2	3	3	2	2	2	2	2	3	2	3	3	3	3	2	3	1	2	3	2	2	2	3	3	2	2	2	2	2	2	2	2
5352	2018-11-05 19:03:12	248	117.136.26.56(新疆-未知)	手机提交	18	2	3	2	1	1	1	2	2	2	2	2	2	2	2	2	2	2	2	2	2	2	2	2	2	2	2	2	2	2	2	2	2	2	2	2	2	2	2	2	2	2	2	2	2
5354	2018-11-05 19:04:08	1389	61.138.251.156(新疆-乌鲁木齐)	手机提交	20	2	3	3	5	3	1	5	5	5	5	5	3	1	5	2	5	3	5	1	3	1	1	5	5	3	2	1	2	1	1	2	1	2	1	3	2	2	3	2	2	2	1	2	1
5355	2018-11-05 19:04:18	754	222.82.239.150(新疆-乌鲁木齐)	微信	21	1	3	1	1	1	2	2	3	2	4	3	2	3	2	3	4	3	4	3	3	4	3	3	2	3	3	3	1	1	1	1	1	1	1	2	3	2	2	3	2	3	2	2	2
5358	2018-11-05 19:04:49	1205	117.136.26.42(新疆-未知)	手机提交	22	2	3	1	1	1	1	1	1	1	2	1	1	1	1	1	1	1	1	1	1	1	1	1	2	1	1	2	1	1	1	1	1	1	1	4	2	4	4	3	4	4	4	1	4
5360	2018-11-05 19:05:07	1665	221.7.8.94(新疆-乌鲁木齐)	手机提交	23	2	1	3	3	3	1	2	3	5	5	4	4	3	4	3	3	1	3	3	3	3	1	1	2	2	1	1	2	1	2	2	2	1	1	1	2	2	2	2	3	2	2	2	4
5362	2018-11-05 19:05:56	439	222.82.239.146(新疆-乌鲁木齐)	手机提交	20	2	1	3	3	2	1	3	4	4	3	3	3	3	3	3	4	3	3	3	3	3	3	4	3	4	3	3	2	1	1	1	1	2	1	2	2	2	1	3	2	2	2	3	2
5363	2018-11-05 19:05:57	1612	124.117.239.38(新疆-乌鲁木齐)	微信	20	1	3	2	3	3	2	2	2	2	2	1	2	3	3	3	2	1	1	2	1	1	2	1	1	2	2	2	2	1	1	1	1	1	1	2	2	2	3	2	2	2	2	2	2
5364	2018-11-05 19:06:01	278	117.136.26.59(新疆-未知)	手机提交	21	1	2	3	3	3	3	3	3	3	3	3	3	3	3	3	3	3	3	3	3	3	3	3	3	3	3	3	2	2	2	2	2	2	2	3	3	3	3	3	3	3	3	3	3
5365	2018-11-05 19:06:10	879	221.7.7.124(新疆-乌鲁木齐)	微信	20	1	3	2	2	2	1	2	3	2	2	1	2	2	2	3	3	2	2	2	2	2	2	1	2	2	2	1	1	1	1	1	1	1	1	3	2	2	2	2	2	2	2	2	2
5366	2018-11-05 19:06:28	1677	110.156.202.57(新疆-乌鲁木齐)	手机提交	25	2	3	3	3	1	1	2	4	4	4	3	4	2	3	3	3	2	4	2	4	1	1	3	3	1	2	4	1	2	1	3	2	1	3	2	2	2	2	2	2	2	2	2	3
5367	2018-11-05 19:06:50	317	117.136.26.21(新疆-未知)	手机提交	24	2	3	2	2	1	2	1	2	2	3	2	2	3	2	3	2	2	2	2	2	2	3	2	3	2	2	2	2	2	2	3	3	3	2	2	2	2	3	2	2	2	4	4	4
5369	2018-11-05 19:07:28	909	221.7.7.102(新疆-乌鲁木齐)	手机提交	22	1	2	2	3	2	1	2	2	3	3	2	2	2	2	2	2	2	2	2	2	2	2	2	2	2	2	2	2	1	2	2	1	2	2	3	2	2	3	2	3	2	2	2	2
5370	2018-11-05 19:07:59	796	221.7.7.88(新疆-乌鲁木齐)	微信	20	2	3	3	3	2	2	2	2	2	2	3	3	2	3	3	3	2	3	2	2	2	1	3	2	2	2	1	2	1	1	1	2	2	2	3	2	3	3	2	2	2	2	2	3
5373	2018-11-05 19:08:17	475	61.138.251.146(新疆-乌鲁木齐)	手机提交	21	2	2	2	2	2	2	2	2	2	2	2	2	2	3	3	3	3	3	3	3	3	3	3	3	3	3	3	2	2	2	2	2	2	2	3	2	2	2	2	2	2	3	3	3
5376	2018-11-05 19:09:37	906	36.108.115.120(新疆-未知)	微信	19	2	1	3	5	3	3	5	3	3	4	3	3	3	3	3	3	4	2	2	2	4	3	5	2	2	4	4	4	4	4	3	3	4	4	2	2	2	2	2	2	2	3	4	2
5377	2018-11-05 19:09:42	852	221.7.7.11(新疆-乌鲁木齐)	微信	20	2	1	2	2	1	2	2	2	2	2	1	2	2	2	2	2	2	1	1	1	2	1	2	2	2	2	1	2	1	1	1	1	1	1	4	1	3	3	1	3	3	2	1	3
5378	2018-11-05 19:09:52	1196	110.156.88.221(新疆-乌鲁木齐)	微信	21	2	3	5	5	5	5	5	2	5	5	5	1	4	2	1	2	5	5	4	4	4	3	5	5	4	5	5	2	2	2	3	4	3	3	2	2	1	1	2	2	1	4	4	1
5380	2018-11-05 19:10:12	485	61.138.251.156(新疆-乌鲁木齐)	微信	19	1	2	3	2	1	1	1	3	2	1	1	2	1	1	1	1	1	1	1	1	3	2	1	1	1	1	1	1	1	1	1	1	1	1	4	2	2	3	2	3	3	2	1	2
5383	2018-11-05 19:11:54	1301	36.108.123.44(新疆-未知)	手机提交	23	2	3	2	2	2	1	2	3	3	3	2	3	1	3	3	3	2	2	1	1	2	1	2	1	3	3	1	1	1	1	1	1	1	1	4	2	4	3	1	3	3	1	1	3
5389	2018-11-05 19:13:41	444	223.104.30.161(新疆-未知)	微信	19	2	3	3	3	3	2	3	3	4	4	1	3	3	3	2	3	2	2	2	2	2	2	3	2	2	2	2	2	2	1	2	3	1	2	3	2	3	2	2	3	3	3	2	3
5396	2018-11-05 19:15:03	1682	221.7.7.16(新疆-乌鲁木齐)	手机提交	23	2	2	3	3	3	3	4	2	2	2	2	2	2	2	2	3	3	4	1	3	2	3	2	3	2	2	3	1	1	1	2	1	1	2	3	2	3	3	2	3	3	2	2	2
5405	2018-11-05 19:16:31	753	221.7.8.56(新疆-乌鲁木齐)	手机提交	22	2	1	2	2	2	2	2	2	2	2	2	2	2	2	2	2	2	2	2	2	2	2	2	2	2	2	1	1	1	1	1	1	1	1	4	2	3	4	2	3	4	2	1	3
5406	2018-11-05 19:17:09	1332	223.104.30.95(新疆-未知)	手机提交	24	2	2	3	3	2	2	2	3	3	1	4	2	1	3	2	3	1	1	1	2	2	2	1	1	1	2	2	2	3	3	4	4	4	3	2	2	2	1	2	1	1	2	1	2
5410	2018-11-05 19:18:01	765	116.178.131.135(新疆-乌鲁木齐)	微信	19	2	3	2	2	3	1	2	3	2	2	2	2	2	3	2	2	2	2	2	2	2	2	2	2	2	2	2	2	1	1	2	1	1	1	3	2	2	3	2	3	2	2	2	3
5419	2018-11-05 19:19:29	550	221.7.7.114(新疆-乌鲁木齐)	微信	20	2	3	3	3	4	1	4	2	3	3	3	3	3	3	2	2	1	1	1	2	2	1	1	2	1	1	1	1	1	2	2	2	2	1	3	2	2	2	2	2	2	3	2	2
5421	2018-11-05 19:19:41	411	36.108.109.149(新疆-克孜勒苏)	微信	20	1	3	3	2	3	2	2	2	2	2	2	2	2	2	2	2	2	2	1	2	2	2	1	2	1	1	2	1	1	1	1	1	1	1	4	1	3	3	1	4	3	1	1	3
5422	2018-11-05 19:19:49	890	221.7.8.106(新疆-乌鲁木齐)	微信	20	2	3	3	5	1	2	5	1	5	1	5	2	1	5	5	5	1	5	2	5	1	5	5	5	2	2	2	4	1	4	2	1	4	1	4	2	2	2	2	2	1	4	4	1
5424	2018-11-05 19:20:04	492	221.7.8.103(新疆-乌鲁木齐)	手机提交	21	2	2	3	3	3	3	3	3	3	3	3	3	3	3	3	3	2	2	3	4	2	3	3	2	2	2	2	1	1	1	1	1	1	1	4	2	2	3	2	3	3	2	2	3
5425	2018-11-05 19:20:14	209	110.156.219.82(新疆-乌鲁木齐)	手机提交	21	2	1	3	3	3	3	3	3	3	3	3	3	3	3	3	3	3	3	3	3	3	3	3	3	3	3	3	2	2	2	2	2	2	3	2	3	2	3	2	3	2	3	2	3
5429	2018-11-05 19:21:31	681	221.7.8.55(新疆-乌鲁木齐)	微信	20	2	1	2	2	3	1	1	1	4	4	1	2	1	4	2	3	1	1	1	1	1	1	1	2	2	2	1	1	1	1	1	2	1	2	4	1	1	4	1	4	4	2	1	4
5432	2018-11-05 19:21:54	468	221.7.8.50(新疆-乌鲁木齐)	手机提交	24	2	3	2	2	1	1	2	1	1	3	1	1	1	1	2	2	2	1	1	2	2	1	2	1	2	1	2	1	2	1	2	3	1	1	3	2	2	2	2	2	2	2	2	2
5440	2018-11-05 19:24:46	517	223.104.30.72(新疆-未知)	手机提交	20	2	3	3	3	1	2	3	4	3	3	3	5	3	3	5	5	5	3	3	5	3	3	5	3	3	3	3	2	1	2	1	1	1	1	4	3	4	4	2	4	3	3	3	1
5441	2018-11-05 19:24:55	351	117.136.26.10(新疆-未知)	微信	22	2	3	2	2	2	2	2	2	2	2	2	2	2	2	2	2	2	2	2	2	2	2	2	4	2	2	2	1	1	1	2	2	1	2	2	2	2	2	2	2	2	2	2	2
5443	2018-11-05 19:24:58	249	117.136.26.31(新疆-未知)	手机提交	22	2	3	3	2	2	3	2	1	1	2	2	2	2	2	2	2	2	2	3	3	3	3	3	3	3	3	3	2	2	2	3	2	2	2	3	2	2	3	2	3	2	3	2	3
5449	2018-11-05 19:25:51	605	221.7.8.117(新疆-乌鲁木齐)	手机提交	23	2	1	3	3	3	2	2	3	2	2	2	2	3	3	3	3	3	3	3	3	3	2	2	2	2	3	2	1	1	1	1	1	1	1	4	1	4	4	2	4	4	1	2	4
5453	2018-11-05 19:27:07	374	223.104.30.23(新疆-未知)	微信	22	2	1	2	2	2	1	2	3	3	3	3	3	2	3	2	3	2	2	2	3	2	2	3	2	2	3	2	2	1	1	1	2	1	1	3	2	3	3	2	3	3	2	2	3
5454	2018-11-05 19:27:31	1156	222.82.239.146(新疆-乌鲁木齐)	手机提交	21	2	2	4	4	1	1	2	2	2	2	2	3	1	2	2	2	1	1	1	1	1	1	1	1	1	1	1	1	1	1	1	1	1	1	4	1	4	3	2	3	3	1	1	3
5459	2018-11-05 19:28:46	730	117.136.26.18(新疆-未知)	手机提交	20	1	2	4	3	3	2	4	2	2	3	5	4	1	4	2	5	1	4	1	5	4	1	4	4	1	1	5	3	1	1	2	1	1	1	3	3	2	3	3	4	4	1	2	3
5462	2018-11-05 19:29:21	813	110.156.90.3(新疆-乌鲁木齐)	手机提交	20	2	1	5	1	1	4	3	2	1	1	1	2	1	4	1	2	1	1	1	1	1	1	1	1	1	1	1	2	2	2	2	2	1	1	4	1	4	4	1	4	4	4	1	3
5464	2018-11-05 19:29:48	1080	221.7.7.0(新疆-乌鲁木齐)	手机提交	19	1	2	1	1	3	1	3	4	2	1	1	1	1	1	1	1	1	1	3	1	1	1	1	1	1	1	1	3	1	1	2	1	4	1	3	2	3	2	1	2	3	3	1	2
5465	2018-11-05 19:29:51	580	221.7.8.28(新疆-乌鲁木齐)	微信	22	2	3	2	2	2	2	2	2	2	2	2	2	2	2	2	2	2	2	2	2	2	2	2	2	2	2	2	3	2	1	2	2	2	2	4	4	3	3	3	3	3	3	4	3
5468	2018-11-05 19:30:33	1015	221.7.8.44(新疆-乌鲁木齐)	手机提交	20	2	1	2	2	1	1	2	2	2	2	1	2	1	2	2	2	1	1	1	1	1	1	1	1	1	1	1	1	1	1	1	1	1	1	4	1	3	3	2	4	4	2	2	3
5469	2018-11-05 19:30:35	716	221.7.8.6(新疆-乌鲁木齐)	微信	19	2	3	5	5	5	3	4	4	4	4	4	4	4	4	4	4	4	4	4	4	4	4	4	4	4	4	2	3	1	3	3	3	3	3	3	2	2	3	3	2	2	3	3	2
5476	2018-11-05 19:31:43	705	116.178.129.192(新疆-乌鲁木齐)	手机提交	19	2	1	3	2	3	2	2	2	2	3	3	2	2	4	2	3	2	2	2	2	3	3	2	2	3	4	3	1	1	1	2	2	2	2	2	2	2	2	2	3	2	2	2	2
5478	2018-11-05 19:32:17	416	124.117.239.38(新疆-乌鲁木齐)	手机提交	19	1	2	2	1	2	1	1	1	1	1	1	1	1	3	1	1	2	2	3	2	2	3	2	3	2	3	2	3	4	2	1	2	3	2	2	2	2	2	1	2	1	2	4	3
5484	2018-11-05 19:33:36	242	124.117.239.38(新疆-乌鲁木齐)	手机提交	19	1	3	3	3	3	3	3	3	3	3	3	3	3	3	3	3	3	3	3	3	3	3	3	3	3	3	3	2	2	2	2	1	1	2	2	2	2	2	2	2	2	2	2	2
5485	2018-11-05 19:33:37	511	36.108.112.13(新疆-未知)	手机提交	19	2	3	3	3	4	3	3	3	3	3	4	3	3	4	4	4	2	3	3	3	3	3	3	3	2	2	2	2	2	3	3	2	2	2	4	2	3	3	2	3	3	2	2	3
5487	2018-11-05 19:34:47	1651	221.7.7.112(新疆-乌鲁木齐)	微信	19	1	3	2	2	2	1	1	2	4	4	2	4	2	3	4	2	2	2	1	2	3	1	2	3	2	3	2	2	2	2	3	2	3	1	2	3	2	2	2	2	2	3	2	3
5494	2018-11-05 19:36:15	432	221.7.8.84(新疆-乌鲁木齐)	手机提交	19	2	1	3	4	3	2	4	2	2	3	3	3	2	3	4	3	3	3	3	2	4	3	4	4	4	3	2	2	1	2	3	2	2	3	3	2	3	3	2	3	2	2	3	3
5497	2018-11-05 19:36:55	801	60.13.166.242(新疆-乌鲁木齐)	手机提交	21	2	3	5	5	3	2	5	5	4	5	5	5	5	5	5	5	5	3	5	5	4	4	5	4	5	4	4	3	2	1	4	2	2	4	2	3	2	1	2	3	2	3	2	2
5498	2018-11-05 19:37:16	718	221.7.8.95(新疆-乌鲁木齐)	微信	20	2	1	3	3	3	3	3	3	3	3	3	3	3	3	3	3	3	3	3	3	3	3	3	3	3	3	3	2	2	2	2	2	2	2	2	2	2	2	2	2	2	2	2	2
5500	2018-11-05 19:37:50	886	117.136.26.19(新疆-未知)	微信	21	2	2	4	3	2	3	3	1	2	4	2	2	3	3	3	3	3	2	3	3	3	3	3	3	3	3	3	2	2	2	2	2	2	2	2	2	2	2	2	2	2	2	2	2
5503	2018-11-05 19:38:13	289	49.117.252.17(新疆-乌鲁木齐)	微信	21	1	1	3	3	3	3	3	3	3	3	3	3	3	3	3	3	3	3	3	3	3	3	3	3	3	3	3	3	3	3	3	3	3	3	3	3	3	3	3	3	3	3	3	3
5504	2018-11-05 19:38:26	666	221.7.8.16(新疆-乌鲁木齐)	手机提交	21	2	1	3	5	5	1	4	4	4	4	4	4	4	4	4	4	4	4	4	4	4	4	4	4	4	4	4	2	2	2	2	2	2	2	3	2	3	3	3	3	3	3	3	3
5508	2018-11-05 19:39:50	1003	116.178.130.196(新疆-乌鲁木齐)	微信	21	2	3	4	4	2	2	2	2	3	3	3	3	2	4	2	3	2	2	2	2	2	2	3	4	1	1	2	3	3	1	1	1	1	1	3	3	3	3	3	3	3	3	3	3
5511	2018-11-05 19:40:50	283	36.108.112.129(新疆-未知)	微信	20	1	3	2	2	2	2	2	2	2	2	2	2	2	2	2	2	2	2	2	2	2	2	2	2	2	2	2	2	2	2	2	2	2	2	2	2	2	2	2	2	2	2	2	2
5512	2018-11-05 19:41:10	1106	222.82.239.150(新疆-乌鲁木齐)	微信	21	2	3	5	3	3	1	2	5	2	1	2	2	3	5	3	1	2	4	2	4	4	2	1	1	1	1	1	1	1	1	1	1	1	1	2	2	2	2	2	2	2	2	2	2
5518	2018-11-05 19:42:33	970	221.7.8.19(新疆-乌鲁木齐)	手机提交	21	2	2	3	3	3	2	3	3	2	3	1	2	2	3	3	3	3	1	2	2	2	2	2	2	2	3	2	1	1	1	2	1	1	1	4	2	2	3	2	3	3	3	2	3
5519	2018-11-05 19:42:37	912	221.7.7.40(新疆-乌鲁木齐)	手机提交	20	2	3	2	3	2	1	2	2	1	3	1	3	1	2	2	3	2	1	1	1	3	1	2	1	1	2	1	1	1	1	1	1	2	1	3	1	3	3	1	3	3	1	2	3
5521	2018-11-05 19:43:00	1335	36.108.124.68(新疆-未知)	手机提交	20	2	2	3	2	2	2	2	3	3	3	2	3	2	3	2	2	2	2	2	2	2	2	3	2	2	2	2	1	1	1	1	1	1	1	4	2	3	3	2	3	3	1	2	4
5523	2018-11-05 19:43:33	795	222.82.239.150(新疆-乌鲁木齐)	手机提交	20	2	1	4	4	4	4	3	4	3	4	4	4	4	3	4	5	4	4	4	4	4	4	4	5	5	5	4	1	1	1	1	1	3	1	3	1	3	2	1	3	3	2	1	3
5526	2018-11-05 19:44:16	738	49.119.233.88(新疆-乌鲁木齐)	微信	20	2	3	2	2	2	1	2	2	3	3	3	2	1	2	4	3	4	4	4	4	4	1	3	3	3	3	1	2	1	1	2	1	1	1	3	2	3	3	2	3	3	2	2	3
5528	2018-11-05 19:44:51	407	116.178.131.244(新疆-乌鲁木齐)	手机提交	21	2	2	4	4	4	2	3	2	3	3	3	4	1	4	3	3	3	3	3	3	3	3	3	3	3	1	1	2	1	2	2	2	3	1	3	2	2	3	1	2	2	2	2	2
5530	2018-11-05 19:45:55	1378	223.104.30.84(新疆-未知)	微信	22	2	3	2	2	3	1	2	1	2	3	3	1	2	2	2	2	2	1	1	2	1	1	2	2	2	1	1	3	2	1	2	3	3	1	3	2	2	2	2	3	3	2	2	3
5531	2018-11-05 19:46:00	755	221.7.7.115(新疆-乌鲁木齐)	微信	21	2	3	1	2	2	1	1	2	1	2	2	1	2	2	2	1	2	2	2	2	1	2	2	2	2	2	2	2	1	1	1	1	1	1	3	2	2	2	2	2	2	2	2	2
5537	2018-11-05 19:46:44	299	222.82.239.146(新疆-乌鲁木齐)	微信	19	1	1	2	2	2	2	2	2	2	2	2	2	2	2	2	2	2	2	2	2	2	2	2	1	1	1	1	2	1	2	1	1	1	1	3	1	3	3	4	2	2	4	4	1
5538	2018-11-05 19:46:52	961	222.82.239.150(新疆-乌鲁木齐)	手机提交	20	2	3	3	3	3	1	3	3	3	4	4	4	1	3	3	3	2	2	1	3	3	1	2	2	2	2	2	1	1	1	1	1	1	1	4	1	4	3	1	4	4	2	2	4
5542	2018-11-05 19:48:41	362	222.82.239.146(新疆-乌鲁木齐)	手机提交	19	2	1	3	3	3	3	3	3	3	3	3	3	3	3	4	4	2	2	2	4	5	3	3	3	3	3	3	1	1	1	3	2	4	2	2	2	2	2	2	3	2	2	2	2
5543	2018-11-05 19:48:44	1081	221.7.8.36(新疆-乌鲁木齐)	微信	20	2	3	2	1	1	1	1	1	1	2	1	1	1	2	2	2	2	2	2	2	2	2	2	2	1	1	2	1	1	1	1	1	1	1	3	1	2	2	1	3	2	2	2	2
5546	2018-11-05 19:49:19	202	222.82.239.146(新疆-乌鲁木齐)	手机提交	20	2	1	4	3	3	3	3	3	3	3	3	3	3	3	3	3	3	3	3	3	3	3	3	3	3	3	3	2	2	2	2	2	2	2	2	2	2	2	2	2	2	2	2	2
5550	2018-11-05 19:50:56	464	49.119.231.91(新疆-乌鲁木齐)	手机提交	20	1	3	2	3	2	1	2	2	2	2	2	2	2	2	2	2	2	2	2	2	2	2	1	1	1	1	1	2	1	1	1	2	2	1	3	3	3	3	3	3	3	3	3	3
5556	2018-11-05 19:52:09	1220	36.108.123.90(新疆-未知)	微信	21	2	1	2	1	1	1	1	2	1	1	1	1	1	2	1	1	1	1	1	1	1	1	1	1	1	1	1	1	1	1	1	1	1	1	4	2	4	4	2	4	4	1	1	4
5561	2018-11-05 19:52:48	760	110.156.193.11(新疆-乌鲁木齐)	微信	23	2	3	2	1	2	2	2	3	3	3	3	3	3	3	2	3	2	2	2	2	2	3	2	2	3	2	2	1	1	1	1	1	1	1	4	1	4	4	1	4	4	1	1	4
5563	2018-11-05 19:52:54	1125	223.104.30.72(新疆-未知)	手机提交	22	2	1	4	2	4	3	1	1	2	1	1	1	2	1	1	2	2	1	1	1	1	1	1	1	1	1	1	3	3	3	3	3	3	2	3	2	3	3	2	3	2	3	2	3
5569	2018-11-05 19:54:41	814	49.118.162.64(新疆-乌鲁木齐)	手机提交	20	2	1	5	2	2	1	1	1	1	4	2	2	2	2	2	2	2	2	2	2	2	2	1	1	1	1	2	1	1	1	1	1	1	1	4	1	3	3	2	3	3	2	2	3
5570	2018-11-05 19:55:16	246	124.117.239.38(新疆-乌鲁木齐)	手机提交	20	1	3	3	1	1	1	2	2	2	2	3	2	4	2	3	4	2	2	3	1	3	1	3	1	3	2	3	2	1	1	1	1	2	1	4	3	3	3	2	3	4	3	2	3
5571	2018-11-05 19:55:20	807	49.117.250.71(新疆-乌鲁木齐)	微信	19	2	2	2	3	4	1	2	3	4	4	1	2	1	3	3	2	2	1	1	1	1	2	2	1	2	1	1	2	1	1	1	1	1	1	4	2	3	3	2	3	3	2	2	3
5572	2018-11-05 19:55:33	399	36.108.109.84(新疆-克孜勒苏)	手机提交	21	1	2	4	4	2	1	4	2	4	2	5	2	2	4	3	2	4	4	4	4	4	4	4	4	4	4	4	2	2	1	1	1	1	1	4	4	4	4	4	4	4	4	4	4
5573	2018-11-05 19:55:44	266	124.117.239.38(新疆-乌鲁木齐)	手机提交	21	1	2	4	3	4	2	4	2	4	2	4	3	3	2	1	1	1	2	1	1	3	1	3	2	2	2	3	2	2	1	1	2	3	2	3	2	3	4	2	4	2	4	2	3
5574	2018-11-05 19:55:45	616	49.117.252.64(新疆-乌鲁木齐)	手机提交	21	2	1	2	2	2	4	2	2	3	2	2	2	2	2	2	2	1	1	1	1	3	2	2	1	2	2	1	1	1	1	2	3	1	1	4	2	3	3	2	4	3	2	1	4
5576	2018-11-05 19:55:52	988	221.7.8.101(新疆-乌鲁木齐)	手机提交	21	2	3	2	3	4	4	5	4	4	2	4	4	2	3	3	3	3	3	4	3	2	4	3	3	3	3	4	3	3	2	3	2	1	3	2	4	1	2	2	3	1	3	3	3
5581	2018-11-05 19:56:39	860	110.156.235.93(新疆-乌鲁木齐)	手机提交	21	1	3	2	2	3	1	2	2	2	2	2	2	1	3	2	2	2	2	1	1	2	1	2	2	2	1	1	2	2	2	2	2	2	2	4	2	3	3	1	4	4	1	2	3
5591	2018-11-05 19:57:42	355	110.156.218.238(新疆-乌鲁木齐)	手机提交	19	1	1	3	1	1	3	3	1	1	5	1	1	1	1	1	3	1	1	1	1	1	1	1	1	1	1	1	1	1	1	1	1	1	1	4	4	4	4	4	4	4	4	4	4
5597	2018-11-05 19:58:44	924	110.156.220.3(新疆-乌鲁木齐)	手机提交	20	2	3	1	2	2	2	2	2	3	2	1	3	1	3	1	3	1	3	1	2	3	1	2	3	1	3	1	1	1	1	1	1	1	1	3	1	2	2	1	3	2	2	3	3
5614	2018-11-05 20:00:11	1102	117.136.26.11(新疆-未知)	手机提交	21	2	1	5	5	3	1	5	5	5	5	5	5	1	5	5	5	1	5	5	5	1	1	5	5	1	1	1	1	1	1	1	1	1	1	3	1	2	2	2	3	3	2	2	3
5618	2018-11-05 20:00:43	590	61.138.251.148(新疆-乌鲁木齐)	手机提交	21	2	2	3	4	5	3	3	2	4	5	5	4	1	3	3	3	3	3	3	3	3	3	3	3	3	3	3	2	3	3	3	2	2	2	4	4	4	4	4	4	3	3	3	2
5619	2018-11-05 20:01:11	578	221.7.8.114(新疆-乌鲁木齐)	手机提交	22	2	1	1	2	1	2	2	2	2	2	2	2	1	2	2	2	1	1	1	2	2	1	2	2	2	1	1	1	1	1	2	1	1	1	3	1	2	2	1	2	2	2	2	2
5620	2018-11-05 20:01:15	598	222.82.239.146(新疆-乌鲁木齐)	手机提交	20	2	1	2	2	3	1	3	4	3	4	4	3	2	2	4	4	4	4	3	4	3	3	5	5	3	3	3	2	1	2	1	1	3	1	3	2	3	3	2	3	3	2	3	3
5627	2018-11-05 20:02:23	437	223.104.30.72(新疆-未知)	手机提交	20	1	2	5	3	3	3	3	3	3	3	3	3	3	3	3	3	3	3	3	3	3	3	3	3	3	3	3	4	4	4	4	4	4	4	4	2	2	2	4	2	2	2	2	2
5629	2018-11-05 20:02:35	642	223.104.30.84(新疆-未知)	手机提交	20	2	2	2	2	3	1	1	1	1	1	1	2	1	1	1	1	1	1	1	1	1	1	1	1	1	1	1	3	1	1	2	2	1	2	3	2	3	3	2	3	2	2	2	3
5632	2018-11-05 20:02:47	231	221.7.8.77(新疆-乌鲁木齐)	手机提交	20	1	3	3	4	3	1	4	4	4	4	2	2	4	3	2	4	3	4	4	3	2	4	3	2	4	3	2	3	2	2	2	2	2	2	2	2	2	2	1	2	2	1	2	2
5649	2018-11-05 20:04:14	631	221.7.8.26(新疆-乌鲁木齐)	手机提交	21	2	3	5	3	3	3	3	3	3	3	3	3	3	3	3	3	3	3	3	3	3	3	3	3	3	3	3	2	2	2	2	2	2	2	2	3	2	3	2	2	2	2	2	2
5690	2018-11-05 20:07:06	1006	223.104.30.172(新疆-未知)	微信	20	2	3	4	3	2	3	2	3	3	4	4	3	2	4	4	3	3	3	3	3	3	3	4	4	3	3	1	2	2	3	3	3	2	2	3	2	2	2	2	2	2	3	3	2
5698	2018-11-05 20:07:36	343	49.117.249.38(新疆-乌鲁木齐)	手机提交	20	1	2	2	3	1	2	3	2	1	1	1	1	4	4	1	2	1	1	2	2	3	2	1	1	1	2	1	2	2	2	2	3	2	2	2	2	1	2	2	2	2	2	2	2
5718	2018-11-05 20:09:37	358	221.7.8.98(新疆-乌鲁木齐)	手机提交	24	2	3	3	2	1	1	2	3	3	2	3	3	3	1	1	2	2	1	1	1	1	1	1	1	1	1	1	2	2	1	3	3	2	2	2	3	1	3	3	2	3	1	4	2
5720	2018-11-05 20:09:45	1277	221.7.8.5(新疆-乌鲁木齐)	微信	19	2	2	2	2	1	1	2	1	2	3	3	1	1	4	4	4	4	4	2	3	3	1	2	3	2	2	1	2	1	1	3	3	2	1	4	1	3	3	3	3	3	2	3	3
5724	2018-11-05 20:09:52	403	49.119.233.157(新疆-乌鲁木齐)	微信	22	1	3	4	2	2	4	3	4	2	4	1	5	1	1	4	2	2	1	1	1	4	4	4	2	1	4	2	3	1	1	1	3	1	1	3	1	2	3	3	2	3	2	3	4
5751	2018-11-05 20:12:37	556	221.7.8.41(新疆-乌鲁木齐)	手机提交	20	1	3	3	2	3	1	2	2	2	2	2	2	2	2	2	2	2	2	2	2	2	2	2	2	2	2	2	2	1	1	2	2	2	1	3	3	3	3	3	3	3	2	2	2
5757	2018-11-05 20:13:01	1315	221.7.8.59(新疆-乌鲁木齐)	手机提交	19	2	3	3	3	3	2	2	2	2	2	2	2	1	2	3	2	2	2	2	2	2	1	2	2	2	1	1	2	1	1	2	2	1	1	3	2	2	3	2	2	2	2	2	2
5761	2018-11-05 20:13:11	623	117.136.26.13(新疆-未知)	手机提交	24	2	3	2	2	2	3	1	1	1	4	1	4	1	1	1	1	1	1	4	1	3	3	2	3	2	2	2	3	2	2	2	3	3	3	3	3	2	3	2	3	3	2	2	2
5785	2018-11-05 20:15:49	838	221.7.8.11(新疆-乌鲁木齐)	微信	21	2	1	2	2	1	1	2	2	2	2	2	1	1	1	1	2	1	2	2	1	1	1	2	2	2	1	1	1	1	1	4	1	2	1	2	1	3	2	2	3	3	1	2	3
5819	2018-11-05 20:17:46	710	222.82.239.146(新疆-乌鲁木齐)	微信	19	2	2	3	3	2	1	2	3	4	3	5	3	1	3	2	2	1	1	1	1	3	2	3	3	1	2	1	2	1	1	2	1	2	1	4	2	3	3	2	4	4	2	2	4
5824	2018-11-05 20:18:08	659	221.7.8.42(新疆-乌鲁木齐)	微信	20	2	1	3	3	3	1	2	2	3	3	3	2	2	2	2	3	3	3	3	3	3	3	3	3	1	1	1	1	1	2	2	2	2	2	3	2	3	3	2	3	3	2	1	3
5826	2018-11-05 20:18:14	1520	221.7.8.85(新疆-乌鲁木齐)	手机提交	20	1	3	3	2	1	1	3	2	2	2	3	2	1	2	1	2	1	2	2	2	2	1	2	2	1	1	1	2	1	1	1	1	1	1	3	1	3	3	1	3	3	2	2	2
5843	2018-11-05 20:20:35	901	110.156.240.228(新疆-乌鲁木齐)	手机提交	21	2	3	3	2	2	1	4	5	5	5	2	2	5	2	4	4	2	3	4	4	4	4	4	4	2	2	2	2	1	1	1	1	1	1	3	2	2	2	2	3	2	2	2	2
5845	2018-11-05 20:20:38	223	222.82.239.150(新疆-乌鲁木齐)	手机提交	21	1	2	3	3	3	3	3	3	3	3	3	3	3	2	2	3	2	3	2	2	3	3	3	3	3	3	2	2	2	2	2	2	2	2	2	2	2	3	3	2	2	2	2	3
5847	2018-11-05 20:20:40	1147	110.156.192.102(新疆-乌鲁木齐)	手机提交	20	2	1	2	1	3	1	1	2	2	2	1	2	1	4	4	3	1	1	1	1	1	1	1	1	2	3	1	2	1	2	1	1	4	1	3	1	3	3	1	4	3	1	1	3
5852	2018-11-05 20:21:09	748	110.156.224.12(新疆-乌鲁木齐)	微信	22	2	3	1	1	1	1	1	1	1	1	1	1	1	1	1	1	1	1	1	1	1	1	1	1	1	1	1	1	1	1	1	1	1	1	3	2	2	2	2	2	2	2	2	3
5853	2018-11-05 20:21:20	796	223.104.30.74(新疆-未知)	手机提交	18	2	3	2	3	2	2	2	2	2	2	2	2	3	3	3	2	2	3	2	2	2	2	2	3	3	2	3	1	1	2	2	2	3	2	1	3	1	1	4	1	1	4	4	1
5856	2018-11-05 20:21:38	1182	221.7.7.96(新疆-乌鲁木齐)	手机提交	21	2	3	3	2	3	2	2	2	2	3	3	3	1	1	2	2	2	2	2	1	2	2	2	2	2	2	2	1	1	1	1	1	1	1	3	3	2	2	2	3	2	2	2	2
5865	2018-11-05 20:22:25	241	49.117.251.91(新疆-乌鲁木齐)	微信	30	1	3	2	2	3	2	3	3	3	3	2	3	2	3	2	3	2	3	2	3	2	3	2	3	2	3	2	2	2	2	2	2	2	2	2	2	2	2	2	2	2	2	2	2
5872	2018-11-05 20:22:56	940	221.7.7.100(新疆-乌鲁木齐)	微信	22	2	3	4	4	4	1	4	1	1	1	4	1	1	1	1	4	4	4	4	4	4	4	4	4	4	1	5	1	1	4	4	4	4	4	1	4	1	1	1	4	1	4	4	1
5878	2018-11-05 20:23:15	797	223.104.30.87(新疆-未知)	手机提交	21	2	3	3	2	4	3	3	4	3	4	2	3	3	4	2	2	2	3	2	2	2	2	2	3	2	2	1	1	2	2	2	1	1	1	4	1	2	4	3	4	3	3	3	3
5879	2018-11-05 20:23:17	232	223.104.30.166(新疆-未知)	手机提交	21	1	3	2	2	2	2	2	2	2	2	2	2	2	2	2	2	2	2	2	3	2	2	2	2	2	3	2	2	2	2	2	2	2	2	2	2	2	2	2	2	2	2	2	2
5880	2018-11-05 20:23:17	1026	223.104.30.187(新疆-未知)	手机提交	21	2	3	3	3	3	3	3	3	3	3	3	3	3	3	3	3	3	3	3	3	3	3	3	3	3	3	3	2	2	2	3	3	2	2	2	2	2	2	2	2	2	2	2	2
5888	2018-11-05 20:23:47	277	117.136.26.0(新疆-未知)	手机提交	19	2	1	2	2	3	3	3	3	3	3	2	3	2	2	2	2	2	2	2	2	2	2	2	2	2	2	2	2	2	2	2	2	2	2	3	3	2	2	2	2	2	2	2	2
5892	2018-11-05 20:24:00	1194	222.82.239.150(新疆-乌鲁木齐)	手机提交	20	2	3	5	5	4	2	4	5	5	5	5	3	3	4	4	5	5	3	4	4	3	4	4	5	3	4	2	2	1	2	3	3	2	1	2	3	2	2	2	2	2	2	2	2
5893	2018-11-05 20:24:01	627	221.7.8.24(新疆-乌鲁木齐)	手机提交	20	2	1	5	3	2	1	3	2	5	4	1	2	2	2	3	3	2	1	1	1	2	1	2	2	4	1	1	2	2	1	1	2	2	1	4	2	2	3	2	3	3	2	2	2
5915	2018-11-05 20:26:40	379	124.117.239.38(新疆-乌鲁木齐)	手机提交	19	2	2	3	3	3	1	1	1	1	2	2	2	1	1	1	1	1	1	1	1	1	1	1	1	1	1	1	1	1	1	1	1	1	1	4	2	3	3	2	4	2	2	2	3
5931	2018-11-05 20:29:45	202	124.117.239.38(新疆-乌鲁木齐)	手机提交	21	1	3	3	2	2	2	1	1	2	1	2	2	1	2	1	1	1	1	1	2	2	1	1	2	1	3	3	2	2	2	1	2	1	2	2	1	2	1	2	1	2	1	2	1
5933	2018-11-05 20:30:16	310	110.152.108.208(新疆-乌鲁木齐)	手机提交	23	1	3	2	1	2	1	1	2	2	2	2	2	2	2	2	2	2	2	2	2	2	2	2	2	2	2	2	2	2	2	2	2	2	2	2	2	2	2	2	2	2	2	2	2
5934	2018-11-05 20:30:17	801	36.108.110.64(新疆-塔城)	手机提交	20	2	3	5	3	4	4	1	2	5	4	5	5	2	4	5	5	4	4	4	4	5	4	5	3	5	4	4	2	1	1	2	1	1	1	4	2	3	3	2	2	3	2	2	3
5936	2018-11-05 20:30:23	668	223.104.30.167(新疆-未知)	手机提交	20	2	1	2	1	1	1	2	2	2	2	1	2	1	2	1	2	1	1	1	1	1	1	1	1	1	1	1	1	1	1	1	1	1	1	3	1	3	3	1	2	2	1	1	2
5938	2018-11-05 20:31:01	316	110.152.108.208(新疆-乌鲁木齐)	手机提交	22	1	2	3	3	3	3	3	4	4	4	4	4	4	4	4	4	4	4	4	4	3	3	3	3	3	3	3	3	3	3	3	3	3	3	3	3	3	3	3	3	3	3	3	3
5939	2018-11-05 20:31:07	322	49.118.253.245(新疆-乌鲁木齐)	手机提交	21	2	1	2	2	1	1	3	2	1	1	2	1	1	2	2	2	2	3	2	1	2	1	1	1	4	4	1	1	1	1	2	1	1	1	4	1	4	4	1	4	4	2	1	4
5941	2018-11-05 20:31:24	719	221.7.7.79(新疆-乌鲁木齐)	手机提交	20	2	3	3	2	1	2	2	2	2	2	2	2	2	2	2	2	2	2	2	2	2	2	2	2	2	2	2	3	1	1	2	1	1	1	2	1	2	2	1	2	2	2	1	2
5945	2018-11-05 20:31:41	376	221.7.8.93(新疆-乌鲁木齐)	手机提交	22	2	1	3	4	3	3	3	3	3	3	3	3	3	3	3	3	3	3	3	3	3	3	3	3	3	3	3	3	3	3	3	3	3	3	3	3	3	3	3	3	3	3	3	3
5947	2018-11-05 20:31:48	293	222.82.55.110(新疆-乌鲁木齐)	手机提交	21	1	1	1	3	2	2	2	4	3	4	3	2	3	3	3	3	3	3	3	3	3	3	3	3	3	3	3	2	2	2	1	1	1	1	2	2	2	2	2	2	2	2	2	2
5950	2018-11-05 20:32:21	804	36.108.112.34(新疆-未知)	手机提交	20	2	2	3	3	4	2	3	4	4	4	3	3	3	3	3	3	3	3	3	4	4	3	3	3	2	2	2	2	2	1	2	1	3	1	2	2	2	3	2	4	2	4	4	2
5959	2018-11-05 20:33:49	893	49.117.254.190(新疆-乌鲁木齐)	手机提交	20	1	3	3	2	3	1	2	2	3	3	4	3	2	4	3	4	2	4	1	3	3	1	3	4	4	2	3	3	1	2	2	2	1	1	3	2	2	2	1	2	2	2	1	3
5968	2018-11-05 20:34:30	676	117.136.26.48(新疆-未知)	手机提交	20	1	3	2	1	1	2	2	2	2	2	1	2	2	2	2	2	1	1	2	1	2	1	1	1	2	1	1	2	1	1	2	2	3	2	3	2	3	3	2	3	3	2	2	3
5971	2018-11-05 20:34:40	305	221.7.8.45(新疆-乌鲁木齐)	微信	19	2	1	3	3	3	1	4	4	4	5	3	3	2	2	3	3	3	3	3	3	3	3	3	3	3	3	3	2	2	2	2	2	2	2	2	2	2	2	2	2	2	2	2	2
5978	2018-11-05 20:35:19	631	61.138.251.156(新疆-乌鲁木齐)	手机提交	21	2	3	3	3	3	1	3	3	3	3	3	3	1	3	3	3	3	3	3	3	3	3	4	4	1	1	3	2	1	1	1	1	1	1	4	1	4	4	1	4	4	1	1	4
5979	2018-11-05 20:35:22	664	61.138.251.154(新疆-乌鲁木齐)	微信	18	2	3	3	3	3	1	3	3	3	3	4	3	3	3	3	3	3	3	3	3	3	3	3	3	3	3	3	2	1	1	2	2	1	1	3	3	3	3	3	3	3	3	3	3
5999	2018-11-05 20:37:22	796	49.119.232.42(新疆-乌鲁木齐)	手机提交	20	2	1	4	4	4	2	4	4	4	3	4	3	3	3	3	4	4	4	2	3	2	2	2	2	3	3	1	2	1	1	3	1	1	1	3	2	3	3	3	2	2	3	3	2
6014	2018-11-05 20:39:25	825	49.119.231.184(新疆-乌鲁木齐)	手机提交	20	1	3	5	3	3	2	2	2	3	3	4	3	2	2	2	3	2	2	3	2	2	1	1	2	2	1	1	1	1	1	2	2	1	1	2	2	2	2	2	2	2	2	2	2
6019	2018-11-05 20:40:13	244	124.117.239.38(新疆-乌鲁木齐)	手机提交	20	1	3	3	2	1	1	1	1	1	2	2	2	2	2	2	2	2	2	2	2	2	2	2	2	1	1	1	1	1	1	2	1	1	1	4	1	4	4	4	4	4	4	1	4
6022	2018-11-05 20:40:33	713	221.7.7.53(新疆-乌鲁木齐)	微信	19	1	3	3	2	1	1	3	3	3	3	4	2	1	2	2	4	3	2	3	2	2	2	4	2	3	1	2	1	1	1	1	2	1	1	3	3	3	3	4	2	2	3	3	2
6028	2018-11-05 20:43:20	261	110.156.225.186(新疆-乌鲁木齐)	手机提交	22	2	1	3	3	3	3	2	2	2	2	2	2	2	2	2	2	2	2	2	2	2	2	1	2	2	2	2	2	1	1	1	1	1	1	3	3	3	3	3	3	3	3	3	3
6029	2018-11-05 20:43:29	867	221.7.7.115(新疆-乌鲁木齐)	微信	19	2	2	1	1	1	1	1	1	2	2	1	1	1	2	1	2	1	1	2	2	1	1	1	1	1	1	1	1	1	1	1	1	1	1	4	1	4	4	2	4	4	1	2	4
6030	2018-11-05 20:43:39	546	223.116.142.167(新疆-哈密)	微信	23	2	2	2	3	3	1	1	1	3	2	2	1	1	1	1	1	2	1	1	1	1	1	1	2	1	1	1	1	1	1	1	1	1	1	2	2	2	2	2	2	2	2	2	2
6031	2018-11-05 20:43:53	257	117.136.26.4(新疆-未知)	手机提交	22	2	1	3	3	3	3	3	3	3	3	3	3	3	3	3	3	3	3	3	3	3	3	3	3	3	3	3	2	2	1	1	1	1	1	1	1	1	1	1	1	1	1	1	1
6032	2018-11-05 20:43:58	883	221.7.7.51(新疆-乌鲁木齐)	微信	21	2	2	3	3	4	1	3	3	3	3	3	1	3	3	3	3	3	3	4	3	3	1	3	3	3	3	1	1	1	1	1	1	2	1	4	1	3	3	2	4	3	1	1	4
6036	2018-11-05 20:44:59	957	110.156.240.145(新疆-乌鲁木齐)	手机提交	20	2	3	3	3	3	2	3	3	3	3	3	3	2	3	3	3	3	3	3	3	3	3	3	3	3	3	3	3	4	1	3	4	4	3	4	4	2	2	2	2	2	2	2	2
6041	2018-11-05 20:45:38	287	221.7.8.18(新疆-乌鲁木齐)	微信	23	1	3	3	4	4	3	3	4	4	4	4	3	3	3	3	3	3	3	3	3	3	3	3	3	3	4	4	2	2	3	2	2	2	2	3	3	3	3	3	3	3	3	3	3
6042	2018-11-05 20:45:49	353	221.7.8.117(新疆-乌鲁木齐)	微信	22	1	3	5	4	4	3	2	4	4	4	4	4	4	4	3	3	3	4	3	3	3	3	3	3	3	3	3	3	2	3	2	3	2	2	2	2	2	2	3	2	2	2	2	2
6044	2018-11-05 20:45:54	292	221.7.8.45(新疆-乌鲁木齐)	微信	21	1	3	3	3	3	3	3	3	3	3	3	3	3	3	3	3	3	3	3	3	3	3	3	3	3	3	3	1	4	1	2	4	2	4	2	2	3	2	2	2	3	2	3	2
6045	2018-11-05 20:45:58	332	223.104.30.187(新疆-未知)	微信	21	1	1	3	5	5	2	5	5	3	4	2	3	3	3	2	4	2	3	4	3	2	3	4	2	3	3	1	2	2	3	3	3	2	2	2	2	3	2	3	2	3	3	3	2
6048	2018-11-05 20:46:30	235	36.108.113.100(新疆-未知)	手机提交	22	1	1	3	3	3	3	3	3	3	3	3	3	3	3	3	3	3	3	3	3	3	3	3	3	3	3	3	2	3	2	1	1	1	1	3	2	3	3	2	3	3	2	2	3
6049	2018-11-05 20:46:52	271	221.7.7.79(新疆-乌鲁木齐)	微信	24	2	3	2	2	2	2	2	2	2	2	2	2	2	2	2	2	2	2	2	2	2	2	2	2	2	2	2	2	2	2	2	2	2	2	2	2	2	2	2	2	2	2	2	2
6050	2018-11-05 20:46:55	254	223.104.30.178(新疆-未知)	手机提交	22	2	1	2	5	5	5	5	5	5	4	5	3	4	4	4	4	4	4	4	4	4	4	4	3	3	3	3	3	2	2	3	3	3	3	3	3	3	2	3	3	2	3	2	3
6051	2018-11-05 20:47:00	500	221.7.8.89(新疆-乌鲁木齐)	手机提交	21	2	1	3	1	2	1	2	2	2	2	3	3	1	3	2	2	1	1	1	1	1	1	1	1	1	1	1	1	1	1	1	1	1	1	4	3	3	3	2	2	2	2	2	2
6054	2018-11-05 20:47:10	279	221.7.7.31(新疆-乌鲁木齐)	手机提交	21	1	2	3	3	3	1	3	3	3	3	3	3	1	5	5	5	5	3	3	3	3	3	3	3	3	3	3	2	2	2	2	2	2	2	2	2	2	2	2	2	2	2	2	2
6056	2018-11-05 20:47:15	525	221.7.8.84(新疆-乌鲁木齐)	微信	23	1	3	2	2	2	3	2	1	1	2	1	2	1	2	2	1	1	1	2	1	2	2	2	1	2	2	1	2	2	2	2	2	2	2	4	2	4	4	2	4	4	2	2	3
6057	2018-11-05 20:47:16	649	221.7.8.29(新疆-乌鲁木齐)	手机提交	20	1	3	3	2	5	3	3	5	3	3	3	5	3	4	4	3	3	4	3	4	4	3	4	3	4	3	3	4	3	3	4	2	2	3	3	2	3	3	2	3	3	2	3	2
6060	2018-11-05 20:47:27	484	222.82.239.150(新疆-乌鲁木齐)	手机提交	21	2	1	3	3	4	1	2	4	4	5	2	2	1	5	4	2	1	3	1	1	1	1	1	1	2	2	1	1	1	1	1	1	1	1	3	1	2	4	4	2	2	4	1	3
6061	2018-11-05 20:47:29	515	222.82.239.146(新疆-乌鲁木齐)	微信	23	1	1	3	3	4	3	5	5	4	5	4	4	3	4	5	3	4	3	4	3	4	3	4	3	4	3	4	2	2	2	2	2	2	2	2	3	2	3	2	3	2	3	2	3
6062	2018-11-05 20:47:31	472	221.7.8.88(新疆-乌鲁木齐)	微信	22	1	3	3	2	3	3	3	3	3	3	3	4	3	4	4	4	3	4	3	4	4	3	4	4	3	3	3	2	2	3	3	3	3	2	2	3	3	3	3	2	2	3	2	4
6063	2018-11-05 20:47:32	299	223.104.30.189(新疆-未知)	手机提交	20	2	3	3	2	1	1	2	2	2	2	2	2	2	2	2	2	2	2	2	2	2	2	2	2	2	2	2	2	1	1	1	1	1	1	3	2	2	3	2	2	2	2	2	2
6064	2018-11-05 20:47:43	460	223.104.30.166(新疆-未知)	微信	22	2	2	4	4	4	1	3	3	3	3	3	3	3	4	4	4	3	3	3	3	3	3	3	3	3	3	3	2	2	2	2	2	2	2	3	2	3	2	2	2	2	2	2	3
6066	2018-11-05 20:47:54	221	117.136.26.40(新疆-未知)	手机提交	22	2	2	5	5	2	1	1	1	1	1	2	2	2	2	2	2	2	2	2	2	2	2	2	2	2	2	2	1	1	1	1	4	1	1	4	3	3	3	3	2	2	2	2	2
6067	2018-11-05 20:47:56	427	223.104.30.170(新疆-未知)	手机提交	21	2	1	1	1	3	1	1	1	1	3	3	3	1	1	4	2	1	3	3	3	3	3	3	3	3	3	3	1	1	1	1	1	1	1	4	1	4	4	1	4	4	1	1	4
6070	2018-11-05 20:48:16	846	222.82.239.150(新疆-乌鲁木齐)	手机提交	21	1	2	1	1	1	1	1	1	1	1	1	1	1	1	1	2	1	1	1	1	1	1	2	1	2	1	3	3	1	1	4	3	1	1	1	4	1	1	4	1	2	4	4	1
6071	2018-11-05 20:48:20	532	117.136.26.43(新疆-未知)	微信	23	1	1	2	3	1	3	2	3	3	3	3	3	3	3	2	3	3	3	3	3	3	3	3	3	3	3	3	3	3	3	3	3	3	2	3	2	3	2	3	2	3	2	3	2
6072	2018-11-05 20:48:26	509	61.138.251.157(新疆-乌鲁木齐)	微信	23	1	3	3	1	1	1	1	2	1	2	2	2	1	2	2	2	1	2	1	1	1	2	1	2	1	2	1	2	2	2	2	2	2	2	2	2	2	2	2	2	2	2	2	2
6074	2018-11-05 20:49:14	356	223.104.30.67(新疆-未知)	手机提交	21	2	1	3	3	3	3	3	3	3	3	3	3	3	3	3	3	3	3	3	3	3	3	3	3	3	3	3	1	1	1	1	1	1	1	3	2	2	2	2	2	2	2	2	2
6075	2018-11-05 20:49:18	392	222.82.239.146(新疆-乌鲁木齐)	微信	23	1	3	2	2	3	2	3	2	2	2	2	2	2	2	2	2	2	2	2	1	2	2	2	2	3	2	2	2	2	2	2	2	2	2	2	2	2	2	2	2	2	2	2	2
6076	2018-11-05 20:49:28	511	221.7.8.44(新疆-乌鲁木齐)	微信	22	2	3	3	3	3	1	2	2	2	2	2	2	2	2	3	3	3	2	3	2	3	2	2	2	2	3	3	2	2	2	2	2	2	2	2	2	2	2	2	3	2	2	2	2
6077	2018-11-05 20:49:29	792	36.108.111.70(新疆-塔城)	微信	20	2	1	3	3	3	1	2	3	2	1	1	2	1	1	1	2	1	1	1	1	1	1	1	1	1	1	1	2	1	1	1	1	1	1	2	2	2	2	2	2	2	2	2	2
6078	2018-11-05 20:49:29	267	110.156.220.15(新疆-乌鲁木齐)	手机提交	22	2	1	3	4	2	2	3	3	3	3	3	4	2	3	2	3	3	3	3	3	2	3	3	3	3	3	3	2	4	4	2	2	3	3	3	3	2	2	2	3	1	1	2	2
6079	2018-11-05 20:49:33	520	116.178.128.237(新疆-乌鲁木齐)	微信	22	2	3	2	4	4	4	3	4	4	3	3	4	3	4	3	4	3	2	4	4	3	3	3	4	2	4	3	2	2	2	2	2	2	3	3	2	3	3	2	4	3	2	3	2
6080	2018-11-05 20:49:37	274	110.156.220.15(新疆-乌鲁木齐)	手机提交	22	2	1	3	4	2	2	3	3	3	3	3	4	2	3	2	3	3	3	3	3	2	3	3	3	3	3	3	2	4	4	2	2	3	3	3	3	2	2	2	3	1	1	2	2
6083	2018-11-05 20:49:44	648	221.7.8.34(新疆-乌鲁木齐)	微信	22	2	1	2	2	1	1	1	1	2	1	1	1	1	2	1	2	1	1	1	2	1	1	1	1	1	1	1	2	1	1	1	1	1	1	4	1	4	3	3	4	3	3	1	3
6085	2018-11-05 20:49:57	665	221.7.7.59(新疆-乌鲁木齐)	手机提交	22	2	1	2	1	1	1	1	1	1	1	1	1	1	1	1	1	1	1	1	1	1	1	1	1	1	1	1	4	2	1	3	1	4	1	2	1	2	2	4	2	3	2	4	3
6087	2018-11-05 20:50:00	327	221.7.7.6(新疆-乌鲁木齐)	微信	22	2	1	5	3	2	1	2	2	2	2	2	2	2	5	2	2	2	2	2	2	2	2	2	2	2	2	2	1	1	1	1	1	1	1	3	2	3	3	3	3	3	3	3	3
6088	2018-11-05 20:50:03	633	221.7.8.4(新疆-乌鲁木齐)	微信	23	1	1	3	1	1	1	5	5	5	1	1	1	1	1	1	3	1	3	1	1	3	3	1	1	1	1	1	1	1	1	1	1	1	1	4	1	4	4	1	4	3	1	1	4
6089	2018-11-05 20:50:06	750	223.104.30.160(新疆-未知)	手机提交	22	2	1	3	3	3	1	1	1	1	5	1	5	1	5	5	3	1	1	1	1	1	1	5	5	5	1	1	1	1	1	1	1	1	1	4	1	4	4	1	4	4	1	1	4
6090	2018-11-05 20:50:07	273	222.82.239.146(新疆-乌鲁木齐)	微信	22	2	1	2	2	2	2	2	2	2	2	3	2	1	2	2	2	2	2	2	2	2	2	2	2	2	2	2	2	3	4	2	2	2	2	2	2	2	2	2	2	2	2	2	2
6093	2018-11-05 20:50:16	622	221.7.8.15(新疆-乌鲁木齐)	微信	22	2	2	4	2	1	2	3	2	2	3	4	3	3	3	4	4	3	3	3	2	3	3	4	4	3	2	3	2	2	2	2	2	2	2	2	2	2	2	2	2	2	2	2	2
6096	2018-11-05 20:50:30	669	222.82.239.150(新疆-乌鲁木齐)	手机提交	20	2	2	3	1	2	2	2	2	2	2	2	2	1	2	2	2	2	1	2	2	2	2	2	2	2	2	2	3	1	1	1	1	1	1	4	4	4	4	4	4	4	4	4	4
6097	2018-11-05 20:50:37	634	221.7.8.38(新疆-乌鲁木齐)	微信	23	2	3	3	3	4	3	3	2	2	2	2	3	2	4	2	2	2	1	2	2	2	2	1	1	2	2	1	2	1	1	2	1	2	1	2	2	2	1	2	2	2	1	2	2
6099	2018-11-05 20:50:38	698	221.7.8.93(新疆-乌鲁木齐)	手机提交	18	2	3	2	2	5	1	2	2	2	2	3	3	1	3	2	2	2	3	1	2	2	2	2	2	2	2	2	1	3	1	1	2	3	1	2	2	3	3	2	3	3	2	2	3
6100	2018-11-05 20:50:39	604	221.7.8.7(新疆-乌鲁木齐)	微信	23	2	2	2	3	3	1	1	1	1	1	2	5	3	3	3	3	2	2	1	1	1	1	1	1	1	1	1	1	1	1	1	1	1	1	2	3	3	3	2	3	3	1	2	3
6102	2018-11-05 20:51:15	623	221.7.8.79(新疆-乌鲁木齐)	微信	23	1	1	3	3	3	2	2	3	3	3	3	3	4	4	4	3	3	3	3	3	3	2	2	2	2	3	3	2	1	1	1	1	1	1	3	3	3	3	3	3	3	3	3	3
6104	2018-11-05 20:51:34	255	124.117.239.38(新疆-乌鲁木齐)	微信	21	2	1	2	2	2	1	2	3	3	3	3	3	3	3	3	3	3	3	3	3	3	3	3	3	2	3	3	2	2	2	2	2	3	2	3	2	3	2	3	2	3	3	2	3
6105	2018-11-05 20:51:34	264	175.167.154.249(辽宁-沈阳)	微信	19	1	1	3	1	5	1	2	5	1	4	1	1	1	1	1	1	1	1	1	1	1	1	1	1	1	1	1	3	2	2	3	2	3	2	3	4	2	1	2	2	2	2	2	1
6106	2018-11-05 20:51:50	551	221.7.8.39(新疆-乌鲁木齐)	微信	19	2	1	3	2	4	2	3	3	3	3	3	4	2	4	3	3	3	3	2	3	3	2	4	3	3	3	2	1	1	1	1	1	1	1	4	2	2	3	4	3	3	2	3	3
6107	2018-11-05 20:51:52	716	221.7.7.35(新疆-乌鲁木齐)	微信	23	2	1	2	1	1	2	2	2	3	3	2	2	2	3	3	3	2	2	3	2	1	3	1	2	3	1	1	1	2	2	2	3	2	3	2	1	2	2	2	3	3	2	1	1
6109	2018-11-05 20:52:07	860	221.7.7.58(新疆-乌鲁木齐)	手机提交	21	1	3	2	2	3	4	2	3	2	4	1	3	1	4	3	3	3	1	1	2	2	2	3	2	3	3	3	2	2	3	4	3	1	1	2	2	2	2	3	2	2	3	2	2
6111	2018-11-05 20:52:23	753	36.108.109.162(新疆-克孜勒苏)	手机提交	21	2	1	5	3	1	1	1	1	2	3	1	5	1	5	3	3	1	1	1	1	1	1	3	1	1	1	1	4	3	1	1	1	1	3	3	1	2	2	3	2	2	2	3	2
6114	2018-11-05 20:52:58	581	221.7.8.55(新疆-乌鲁木齐)	手机提交	23	1	1	3	3	1	1	1	3	4	5	1	5	2	5	3	3	1	1	1	1	1	1	1	1	1	1	1	1	1	1	1	1	1	1	4	1	3	3	1	3	3	1	1	3
6115	2018-11-05 20:53:13	539	61.138.251.152(新疆-乌鲁木齐)	手机提交	21	2	1	3	3	3	3	3	3	3	3	3	3	3	3	3	3	3	3	3	3	3	3	3	3	3	3	3	3	3	1	1	1	1	1	1	4	1	1	3	2	1	4	3	1
6116	2018-11-05 20:53:21	634	221.7.7.47(新疆-乌鲁木齐)	手机提交	21	2	1	2	1	3	1	1	3	3	3	3	3	3	3	3	3	3	3	1	1	2	2	2	2	3	2	2	3	1	3	1	2	3	2	3	3	2	3	2	2	2	2	2	2
6117	2018-11-05 20:53:23	732	36.108.112.86(新疆-未知)	微信	23	2	1	2	2	1	2	2	2	3	2	2	2	2	2	3	2	2	1	1	1	2	1	2	2	2	2	3	1	2	1	1	1	1	1	4	3	3	3	3	4	4	3	3	3
6118	2018-11-05 20:53:28	256	221.7.7.48(新疆-乌鲁木齐)	手机提交	21	1	1	4	1	1	1	5	5	1	3	2	4	4	2	4	2	4	2	5	3	3	3	3	3	3	3	3	3	3	3	3	1	1	1	1	1	1	1	1	1	1	1	1	1
6119	2018-11-05 20:53:32	529	221.7.7.47(新疆-乌鲁木齐)	微信	20	2	1	2	1	2	1	2	3	2	4	1	2	1	3	2	2	1	1	2	1	3	1	1	1	3	1	1	1	1	1	1	1	1	1	1	1	2	2	1	1	1	1	1	3
6120	2018-11-05 20:53:38	251	221.7.7.87(新疆-乌鲁木齐)	手机提交	23	1	1	3	4	3	1	5	5	3	4	4	3	3	3	3	3	3	3	3	3	3	3	3	3	3	3	3	3	3	3	2	2	2	2	2	2	2	2	2	3	3	2	2	2
6126	2018-11-05 20:55:12	936	221.7.8.6(新疆-乌鲁木齐)	微信	23	2	1	4	4	4	2	4	4	4	3	5	3	2	2	3	3	4	3	3	3	4	3	3	2	3	3	3	2	2	3	2	2	4	3	2	3	2	2	3	2	2	3	2	2
6127	2018-11-05 20:55:19	283	221.7.8.34(新疆-乌鲁木齐)	微信	21	1	2	3	3	3	3	3	3	3	3	3	3	3	3	3	3	3	3	3	3	3	3	3	3	3	3	3	3	2	2	3	2	2	3	3	3	3	2	3	3	2	3	3	3
6128	2018-11-05 20:55:21	932	221.7.7.98(新疆-乌鲁木齐)	微信	23	2	3	2	2	2	1	2	3	2	2	2	3	1	2	2	2	2	2	2	2	2	2	2	2	2	2	2	2	3	2	2	2	2	2	3	2	3	3	3	3	3	2	3	2
6129	2018-11-05 20:55:51	875	117.136.26.13(新疆-未知)	微信	22	2	1	5	5	5	1	3	2	5	5	5	5	1	5	5	1	1	1	1	1	1	1	1	1	1	1	1	1	1	1	1	1	1	1	4	1	4	4	1	3	4	1	1	4
6131	2018-11-05 20:56:08	957	222.82.239.150(新疆-乌鲁木齐)	微信	22	2	1	3	3	4	2	3	2	3	3	3	4	2	3	2	4	2	2	2	3	2	1	2	2	1	1	1	1	1	1	2	1	1	1	4	2	4	4	2	4	4	1	1	4
6132	2018-11-05 20:56:11	932	117.136.26.23(新疆-未知)	微信	21	2	1	3	2	4	2	4	4	3	4	2	4	1	5	3	4	2	2	2	2	4	2	3	2	4	4	1	2	4	2	3	2	2	2	4	1	4	3	2	4	3	2	2	4
6135	2018-11-05 20:56:43	495	221.7.8.57(新疆-乌鲁木齐)	微信	19	2	1	4	4	3	2	3	4	4	4	4	4	3	3	3	3	3	3	3	3	3	3	3	3	3	3	3	3	2	3	3	2	3	2	3	3	3	2	2	2	2	3	3	2
6136	2018-11-05 20:56:48	1065	117.136.26.34(新疆-未知)	手机提交	22	2	1	1	2	1	1	1	2	1	1	1	2	2	3	2	2	2	1	1	1	2	1	1	1	1	1	1	1	1	1	3	2	1	1	2	1	3	2	1	2	2	1	1	2
6137	2018-11-05 20:57:00	486	110.156.216.18(新疆-乌鲁木齐)	微信	21	2	2	3	2	1	1	1	1	2	2	1	1	2	2	2	1	1	1	1	1	1	1	1	1	1	1	1	2	3	4	2	2	1	1	2	2	1	1	1	3	2	2	3	2
6138	2018-11-05 20:57:29	236	221.7.7.55(新疆-乌鲁木齐)	手机提交	22	1	3	4	3	4	4	4	3	4	4	4	4	3	4	3	4	4	4	3	3	3	3	3	4	4	4	4	2	2	2	2	3	2	3	3	3	3	3	2	3	3	2	3	3
6139	2018-11-05 20:57:55	556	221.7.8.74(新疆-乌鲁木齐)	微信	19	2	3	2	2	3	2	2	2	2	2	2	2	2	2	2	3	2	2	2	2	2	2	2	3	2	2	2	2	3	1	2	2	1	1	1	1	2	1	2	3	2	2	2	2
6141	2018-11-05 20:58:15	1111	221.7.8.86(新疆-乌鲁木齐)	微信	24	1	1	3	2	2	2	1	2	1	3	2	2	2	3	2	3	2	2	2	3	1	1	2	1	2	2	1	1	1	1	1	1	1	1	4	2	2	3	2	3	3	2	2	3
6142	2018-11-05 20:58:15	716	221.7.8.82(新疆-乌鲁木齐)	手机提交	19	1	3	2	3	4	1	2	3	2	2	2	1	1	2	1	1	1	1	1	1	2	1	1	1	2	1	1	1	1	1	1	1	1	1	3	2	3	3	2	3	3	2	2	4
6143	2018-11-05 20:58:16	802	221.7.8.93(新疆-乌鲁木齐)	手机提交	19	2	3	2	1	1	1	2	1	2	3	1	4	2	3	2	2	2	2	2	2	2	2	2	2	2	2	2	2	1	1	1	1	1	1	4	2	3	3	2	3	2	2	2	3
6144	2018-11-05 20:58:16	252	223.104.30.68(新疆-未知)	手机提交	22	2	3	3	3	3	3	3	3	3	4	3	2	4	3	3	3	4	3	2	5	3	3	4	3	2	3	4	2	2	2	3	1	3	2	4	3	3	3	2	3	3	2	2	3
6145	2018-11-05 20:58:17	210	223.104.30.190(新疆-未知)	微信	20	1	3	2	2	2	3	3	3	3	3	3	3	3	3	3	3	3	3	3	3	3	3	3	3	3	3	3	2	2	2	2	2	2	2	2	2	2	2	2	2	2	2	2	2
6146	2018-11-05 20:58:32	1116	117.136.26.12(新疆-未知)	微信	23	1	2	2	2	2	2	2	1	1	2	1	2	3	2	2	3	2	2	1	2	5	2	2	2	1	2	2	2	1	1	1	1	1	1	2	2	4	4	4	4	4	2	1	4
6147	2018-11-05 20:58:33	243	36.108.111.50(新疆-塔城)	微信	20	2	2	5	5	1	1	5	2	2	2	2	3	3	3	3	3	3	3	3	3	3	3	3	3	3	3	3	2	2	2	2	2	1	1	2	2	2	2	2	2	2	2	2	2
6149	2018-11-05 20:58:56	450	222.82.239.150(新疆-乌鲁木齐)	微信	20	2	2	1	1	1	1	1	2	2	4	2	3	1	1	1	1	1	1	1	1	1	1	1	1	1	1	1	3	1	1	1	1	1	1	4	2	4	3	2	4	4	2	2	4
6150	2018-11-05 20:59:00	361	110.156.232.225(新疆-乌鲁木齐)	手机提交	23	2	3	3	1	1	1	1	1	2	2	2	2	2	2	2	2	2	2	2	2	2	3	3	2	2	3	2	1	1	1	1	1	1	1	4	1	4	4	1	4	4	2	2	3
6153	2018-11-05 20:59:28	1230	222.82.239.146(新疆-乌鲁木齐)	微信	23	2	2	2	2	3	2	2	3	3	3	2	2	2	2	2	2	2	2	2	2	2	2	2	2	2	2	2	2	1	1	2	1	1	1	3	2	3	3	3	3	3	3	3	3
6154	2018-11-05 20:59:34	1145	110.156.208.242(新疆-乌鲁木齐)	微信	26	1	3	4	4	3	2	3	1	3	3	3	3	3	3	3	3	3	3	3	3	3	3	3	2	3	3	3	3	2	3	3	2	2	3	3	3	2	2	2	2	2	3	3	2
6155	2018-11-05 20:59:47	438	36.108.111.17(新疆-塔城)	微信	19	2	3	3	3	5	5	5	5	5	5	5	5	5	5	5	5	5	5	5	5	1	1	5	5	5	5	1	1	1	4	1	1	1	1	2	3	2	2	3	2	3	4	4	2
6156	2018-11-05 20:59:51	266	49.117.252.234(新疆-乌鲁木齐)	手机提交	20	1	1	5	5	2	1	2	2	4	2	4	2	1	4	2	5	2	1	4	2	4	2	3	2	3	2	3	2	2	1	1	2	1	2	2	2	2	2	3	2	2	2	3	2
6162	2018-11-05 21:00:16	695	110.156.218.198(新疆-乌鲁木齐)	手机提交	20	2	1	3	3	3	3	1	2	1	3	2	5	4	2	3	4	1	2	2	2	2	2	2	3	1	1	3	1	1	1	2	2	2	1	4	2	2	3	2	3	2	3	2	2
6163	2018-11-05 21:00:16	671	218.26.54.28(山西-未知)	微信	18	2	3	4	4	5	2	4	1	4	3	2	3	3	3	2	2	4	4	3	2	4	4	5	5	4	4	4	4	2	3	3	3	2	2	2	3	2	2	3	2	2	2	3	2
6164	2018-11-05 21:00:29	474	116.178.130.212(新疆-乌鲁木齐)	微信	19	1	3	3	5	2	5	5	5	3	5	5	5	5	3	3	3	3	4	2	2	2	2	2	2	2	2	2	3	3	2	2	3	2	3	2	3	3	2	2	3	3	3	2	3
6165	2018-11-05 21:00:39	984	221.7.8.10(新疆-乌鲁木齐)	手机提交	24	1	2	3	2	3	2	2	1	2	3	3	2	2	1	1	1	1	1	1	1	1	1	1	1	1	1	1	2	1	1	1	1	3	1	3	2	4	3	1	3	3	2	1	3
6166	2018-11-05 21:01:07	431	221.7.8.108(新疆-乌鲁木齐)	微信	21	2	3	4	3	2	2	2	4	2	4	3	4	2	3	4	2	4	2	3	4	4	3	2	4	2	3	3	4	2	3	2	3	2	3	4	4	3	3	3	3	3	3	2	3
6168	2018-11-05 21:01:13	827	221.7.7.28(新疆-乌鲁木齐)	手机提交	22	2	2	3	3	4	1	2	3	3	3	3	3	1	2	2	3	5	3	1	5	4	1	5	3	5	3	1	3	1	1	1	1	2	1	4	2	3	3	2	3	3	2	2	3
6169	2018-11-05 21:01:17	447	49.117.250.29(新疆-乌鲁木齐)	手机提交	19	1	2	2	2	2	2	2	2	2	2	2	2	2	2	2	2	2	2	2	2	2	2	2	2	2	2	2	2	2	2	2	2	2	1	3	2	2	3	2	3	3	2	2	2
6171	2018-11-05 21:01:30	1285	223.104.30.70(新疆-未知)	微信	21	2	1	3	3	4	2	3	3	4	4	4	2	4	3	3	2	3	4	2	3	3	2	3	3	2	2	2	2	1	3	2	1	4	1	2	2	2	2	2	2	2	3	2	3
6172	2018-11-05 21:01:39	1286	117.136.26.14(新疆-未知)	微信	22	2	3	2	2	3	2	2	2	2	2	2	3	2	3	3	3	2	2	2	2	3	3	3	2	2	3	3	3	2	2	2	3	1	2	2	4	2	2	2	2	2	2	2	3
6173	2018-11-05 21:01:40	1002	223.104.30.169(新疆-未知)	手机提交	22	1	1	3	2	1	1	5	3	5	2	2	2	1	4	1	2	2	1	2	2	3	1	1	2	1	1	2	1	1	3	3	2	1	1	2	2	2	2	2	2	2	2	2	2
6174	2018-11-05 21:01:46	1316	221.7.7.75(新疆-乌鲁木齐)	微信	22	2	3	3	1	1	1	1	3	1	2	1	2	2	1	2	1	1	1	1	1	1	1	1	2	2	1	1	1	1	1	1	1	1	1	4	2	2	3	1	4	3	1	1	3
6175	2018-11-05 21:01:50	864	221.7.8.82(新疆-乌鲁木齐)	手机提交	23	2	1	3	5	4	1	3	4	3	4	3	3	3	2	3	3	3	3	2	3	3	2	2	3	4	4	2	3	2	3	3	2	3	3	3	2	3	2	2	3	3	3	3	2
6176	2018-11-05 21:01:52	1313	221.7.7.3(新疆-乌鲁木齐)	微信	22	2	1	2	2	1	1	1	1	5	5	5	3	3	5	5	4	3	4	3	5	3	5	3	5	4	1	5	1	2	2	2	2	2	2	3	3	2	2	3	4	2	3	2	3
6180	2018-11-05 21:02:16	529	222.82.239.146(新疆-乌鲁木齐)	微信	19	2	1	2	2	2	2	2	2	2	2	2	2	2	4	4	3	2	2	2	2	2	2	4	3	3	2	2	2	1	1	1	1	1	1	3	2	3	3	2	3	3	2	2	3
6181	2018-11-05 21:02:17	423	221.7.8.91(新疆-乌鲁木齐)	微信	23	2	3	2	2	2	2	2	2	2	2	2	2	2	2	2	3	3	3	2	3	2	3	2	3	2	3	2	3	3	3	2	2	2	2	3	3	3	3	2	3	3	3	3	3
6182	2018-11-05 21:02:27	658	221.7.7.74(新疆-乌鲁木齐)	微信	19	1	1	2	2	2	1	1	2	2	2	2	1	2	3	1	2	1	1	1	1	1	2	1	1	1	1	1	1	1	1	1	1	1	1	3	1	4	3	2	3	3	2	2	3
6183	2018-11-05 21:02:31	759	221.7.8.9(新疆-乌鲁木齐)	手机提交	23	1	3	2	2	2	2	2	2	2	2	2	2	2	2	2	2	2	2	2	2	2	2	2	2	2	2	2	1	1	1	1	1	1	1	3	1	3	3	1	3	2	2	1	3
6185	2018-11-05 21:02:37	963	221.7.7.101(新疆-乌鲁木齐)	微信	21	2	3	4	4	4	3	3	3	3	4	4	5	2	3	3	3	3	3	3	3	3	3	3	4	3	3	2	1	1	2	1	2	2	1	3	3	2	2	2	3	2	2	1	3
6186	2018-11-05 21:02:43	277	223.104.30.86(新疆-未知)	微信	21	2	1	5	5	4	3	5	5	5	5	5	5	5	5	5	5	5	5	5	5	5	5	5	5	5	5	5	2	2	2	2	2	2	2	2	2	2	2	2	2	2	2	2	2
6188	2018-11-05 21:03:28	1062	110.156.94.10(新疆-乌鲁木齐)	微信	21	2	3	2	3	4	4	5	4	4	4	3	5	2	5	4	5	5	3	2	2	3	2	3	3	3	1	1	2	4	1	2	3	1	3	4	1	2	2	2	3	2	2	2	4
6189	2018-11-05 21:03:36	555	223.104.30.166(新疆-未知)	微信	21	2	2	3	3	3	3	3	3	2	1	1	1	1	3	3	3	2	1	2	1	1	1	1	2	1	1	1	2	1	1	1	2	2	1	3	2	2	3	2	3	3	2	2	3
6190	2018-11-05 21:04:17	213	221.7.8.11(新疆-乌鲁木齐)	微信	21	2	1	3	3	3	3	3	3	3	3	3	3	3	3	3	3	3	3	3	3	3	3	3	3	3	3	3	1	1	1	2	2	2	2	1	1	1	1	1	1	1	1	1	1
6192	2018-11-05 21:04:56	411	117.136.26.60(新疆-未知)	手机提交	20	1	2	5	3	3	2	4	2	3	4	1	4	3	3	3	3	2	2	2	2	3	2	2	2	2	2	2	2	1	1	3	1	2	1	2	2	2	2	2	2	2	2	2	2
6193	2018-11-05 21:04:59	362	116.178.128.124(新疆-乌鲁木齐)	微信	22	2	2	2	1	1	1	2	2	1	1	2	3	3	1	3	1	1	3	1	1	1	2	1	1	1	1	1	1	1	2	2	1	2	2	1	2	2	1	1	2	2	1	2	2
6195	2018-11-05 21:05:13	1519	221.7.8.110(新疆-乌鲁木齐)	微信	23	2	2	2	3	3	2	3	3	2	3	2	3	4	4	4	3	4	3	4	3	3	4	4	3	4	4	4	2	1	2	2	2	2	3	3	3	2	2	2	3	2	2	2	3
6197	2018-11-05 21:05:28	1557	221.7.8.24(新疆-乌鲁木齐)	微信	22	2	1	3	3	2	1	2	3	2	2	3	2	1	2	3	2	2	3	1	2	1	2	1	2	4	1	1	2	1	1	2	1	1	1	2	2	2	2	2	3	2	2	2	2
6200	2018-11-05 21:06:00	344	110.156.206.24(新疆-乌鲁木齐)	微信	20	2	1	1	1	1	1	1	2	1	1	1	1	2	1	2	1	2	1	2	1	2	1	1	2	2	1	1	1	1	1	1	1	1	1	3	3	3	3	3	4	4	4	4	4
6204	2018-11-05 21:06:34	1099	221.7.7.41(新疆-乌鲁木齐)	微信	20	2	2	3	3	2	2	3	3	3	3	3	3	3	3	3	3	3	3	3	3	3	3	3	3	3	1	2	2	1	2	2	2	2	1	3	3	3	2	2	2	2	2	2	2
6205	2018-11-05 21:06:35	806	221.7.8.38(新疆-乌鲁木齐)	微信	22	2	2	3	2	2	1	3	4	3	2	1	2	2	3	2	3	2	2	3	4	2	3	3	4	4	2	1	3	3	3	3	4	3	4	2	4	2	2	2	2	2	2	2	2
6210	2018-11-05 21:07:32	1663	49.117.252.38(新疆-乌鲁木齐)	微信	23	2	3	2	2	2	2	2	2	2	3	2	2	2	2	2	2	2	2	2	2	2	2	2	2	2	2	2	2	1	1	2	1	1	2	3	2	2	2	1	3	2	1	2	2
6212	2018-11-05 21:07:39	766	221.7.8.91(新疆-乌鲁木齐)	手机提交	19	2	1	3	4	1	1	1	2	3	1	1	1	2	2	2	1	1	1	1	1	1	1	1	2	1	1	1	1	1	1	1	1	2	1	3	2	3	3	1	3	3	1	3	3
6215	2018-11-05 21:08:44	563	58.243.250.63(安徽-合肥)	微信	19	1	1	3	2	1	1	1	2	3	2	1	2	3	3	1	1	1	1	1	1	1	1	1	1	1	1	1	1	1	1	1	1	1	1	4	1	4	4	1	4	4	1	1	4
6217	2018-11-05 21:09:09	1123	221.7.7.39(新疆-乌鲁木齐)	手机提交	19	2	2	3	3	1	1	2	1	1	2	1	3	2	3	3	3	1	1	2	1	1	1	1	1	1	1	1	1	1	1	1	1	1	1	2	2	2	2	1	3	2	2	2	2
6218	2018-11-05 21:09:09	1003	221.7.8.24(新疆-乌鲁木齐)	微信	20	2	2	2	1	4	1	1	1	2	2	2	3	2	3	2	2	2	2	1	1	2	1	2	2	2	2	1	2	1	1	2	1	2	1	4	2	2	2	2	3	2	1	2	3
6222	2018-11-05 21:09:29	347	221.7.7.116(新疆-乌鲁木齐)	手机提交	19	2	1	3	2	4	1	2	4	1	1	1	3	3	4	3	1	4	1	1	1	1	1	2	1	2	4	1	2	3	4	4	2	1	4	3	2	3	2	4	2	1	2	4	2
6224	2018-11-05 21:10:04	417	221.7.7.101(新疆-乌鲁木齐)	手机提交	20	2	1	5	4	3	4	4	4	4	5	5	4	5	4	4	5	3	5	5	4	4	4	5	5	4	5	4	3	3	2	3	2	3	4	2	2	2	2	4	1	2	1	3	3
6229	2018-11-05 21:10:43	485	49.117.251.148(新疆-乌鲁木齐)	手机提交	19	2	1	3	3	2	1	2	1	2	2	2	2	1	2	4	3	1	2	1	2	2	2	2	2	2	2	2	2	1	2	2	2	2	1	3	2	3	3	3	4	4	1	1	2
6231	2018-11-05 21:10:50	1647	221.7.7.104(新疆-乌鲁木齐)	手机提交	22	2	1	2	2	1	1	2	1	2	1	1	1	1	2	1	2	1	1	1	2	2	1	1	2	1	1	1	1	1	1	1	1	1	1	4	2	2	3	2	3	2	2	2	2
6232	2018-11-05 21:11:01	662	221.7.8.100(新疆-乌鲁木齐)	手机提交	22	2	3	3	2	1	3	3	3	3	3	3	3	3	3	3	3	3	3	3	3	3	3	3	3	3	3	3	2	1	1	2	2	2	1	3	2	3	3	2	4	3	2	2	3
6235	2018-11-05 21:12:10	752	36.108.124.159(新疆-未知)	微信	19	1	3	2	2	2	1	3	2	2	2	2	2	1	2	1	2	1	1	1	1	1	1	1	2	2	1	1	2	1	1	1	1	1	1	3	1	3	3	1	3	3	2	1	2
6236	2018-11-05 21:12:24	536	221.7.8.9(新疆-乌鲁木齐)	手机提交	20	2	1	3	2	4	1	5	2	5	2	3	5	3	5	3	4	4	3	3	3	3	3	3	2	1	1	1	3	3	2	3	2	2	1	3	4	3	2	1	2	3	4	3	2
6239	2018-11-05 21:12:59	709	221.7.8.43(新疆-乌鲁木齐)	微信	20	2	2	5	5	5	5	5	4	5	5	1	5	1	1	1	1	1	1	1	1	1	1	1	1	1	1	5	2	4	4	4	4	4	3	1	4	1	1	1	1	1	4	4	1
6241	2018-11-05 21:13:05	926	36.108.124.202(新疆-未知)	微信	20	2	1	3	3	1	1	2	3	3	3	3	3	1	3	2	2	1	1	1	1	1	1	1	1	1	1	1	2	2	1	1	1	2	1	3	1	2	2	1	3	2	2	2	2
6245	2018-11-05 21:13:52	669	36.108.110.145(新疆-塔城)	手机提交	21	2	1	3	3	2	2	2	3	3	3	2	2	3	2	2	3	2	3	2	3	2	2	4	2	4	2	2	1	1	1	2	1	1	1	1	2	4	4	3	4	4	2	2	2
6247	2018-11-05 21:15:11	252	223.104.30.188(新疆-未知)	手机提交	18	1	3	2	2	3	2	3	3	3	3	2	2	3	2	2	3	2	3	3	3	3	2	2	2	2	2	3	2	2	2	3	2	1	1	3	3	3	3	2	3	3	3	2	3
6251	2018-11-05 21:15:44	773	36.108.125.189(新疆-未知)	手机提交	21	2	3	4	5	4	3	5	4	2	4	1	4	2	5	5	5	5	5	1	5	3	2	4	5	5	5	1	3	3	1	3	3	3	3	2	1	2	2	1	2	2	2	1	2
6252	2018-11-05 21:15:47	1202	117.136.26.14(新疆-未知)	微信	23	2	2	5	5	1	1	5	5	5	5	4	4	1	4	4	5	4	3	1	4	5	3	1	2	5	4	1	2	1	2	1	4	3	1	3	2	2	2	2	3	2	2	2	3
6255	2018-11-05 21:16:20	559	36.108.124.174(新疆-未知)	微信	19	2	3	4	4	4	4	5	5	5	5	5	4	2	5	3	4	3	3	1	3	4	1	1	2	4	4	1	1	1	1	2	1	1	1	4	3	4	4	3	4	4	3	3	3
6256	2018-11-05 21:16:34	1415	110.156.216.14(新疆-乌鲁木齐)	微信	21	2	3	4	2	5	5	2	4	4	5	5	5	2	5	4	3	4	4	3	5	4	1	2	2	3	3	4	3	2	3	2	1	2	2	4	1	4	4	1	4	4	1	2	4
6259	2018-11-05 21:17:03	862	223.104.30.170(新疆-未知)	手机提交	22	2	1	2	1	2	1	1	1	2	2	1	2	2	2	2	2	2	1	1	1	2	1	2	2	2	1	1	1	1	1	1	1	1	1	4	1	3	3	1	3	3	2	1	3
6260	2018-11-05 21:17:14	621	110.156.249.35(新疆-乌鲁木齐)	微信	21	2	2	2	3	4	2	2	2	2	2	2	2	2	2	2	2	2	2	2	2	2	2	2	2	2	2	2	2	2	2	2	2	2	2	2	4	4	2	2	2	2	2	2	4
6261	2018-11-05 21:17:41	1396	221.7.8.58(新疆-乌鲁木齐)	微信	21	2	3	2	2	3	2	2	2	2	3	2	3	1	3	2	2	3	3	4	4	4	3	3	4	3	3	1	2	1	1	2	2	2	2	4	2	2	3	2	4	3	2	3	3
6263	2018-11-05 21:17:50	1003	110.156.193.165(新疆-乌鲁木齐)	微信	19	2	1	2	3	1	2	3	3	1	1	4	2	1	2	1	2	1	2	3	2	2	1	3	3	2	2	2	1	1	1	2	1	1	1	3	2	3	3	2	3	3	2	2	3
6265	2018-11-05 21:18:02	203	221.7.8.94(新疆-乌鲁木齐)	微信	19	2	2	3	3	3	3	3	3	3	3	3	3	3	3	3	3	3	3	3	3	3	3	3	3	3	3	3	2	2	2	2	2	2	2	3	3	3	3	3	3	3	3	1	3
6266	2018-11-05 21:18:14	388	117.191.16.50(新疆-乌鲁木齐)	手机提交	22	2	1	3	3	3	3	3	3	3	3	3	3	3	3	3	3	3	3	3	3	3	3	3	3	3	3	3	2	2	2	2	2	2	2	2	2	2	2	2	2	2	2	2	2
6267	2018-11-05 21:18:17	502	49.117.251.35(新疆-乌鲁木齐)	手机提交	19	2	1	2	2	1	1	1	2	1	2	1	2	1	2	1	2	1	1	1	2	2	1	1	1	1	1	1	1	1	1	1	1	1	1	4	2	4	4	2	4	4	2	2	4
6272	2018-11-05 21:19:04	916	221.7.7.99(新疆-乌鲁木齐)	微信	21	2	3	2	3	3	1	3	2	2	4	3	3	2	4	2	2	2	2	2	2	2	2	2	2	2	2	1	1	1	1	1	1	1	1	2	3	2	3	2	3	3	2	2	3
6273	2018-11-05 21:19:27	252	49.117.249.183(新疆-乌鲁木齐)	微信	18	1	2	4	4	4	4	4	4	3	3	3	3	3	3	3	3	3	3	3	3	3	3	3	3	3	3	3	2	2	2	2	2	2	2	2	2	2	2	2	2	2	2	2	2
6274	2018-11-05 21:19:38	1002	223.104.30.176(新疆-未知)	手机提交	21	2	2	3	3	3	3	2	2	2	2	3	1	1	3	3	3	3	3	3	3	3	3	3	3	3	3	3	2	1	2	2	2	1	1	2	2	1	2	2	2	2	2	2	2
6276	2018-11-05 21:19:55	473	117.136.26.36(新疆-未知)	手机提交	21	1	1	4	3	3	1	3	2	3	3	3	3	2	3	2	3	1	1	1	2	1	1	1	1	1	1	1	2	1	1	2	2	1	2	3	1	2	2	1	3	3	2	2	3
6281	2018-11-05 21:20:56	823	221.7.8.75(新疆-乌鲁木齐)	手机提交	23	1	3	3	2	1	1	2	3	2	2	2	3	2	4	2	2	1	2	1	2	2	2	3	2	3	2	3	2	1	2	1	1	1	1	4	4	4	4	4	4	4	4	4	4
6283	2018-11-05 21:21:05	942	117.136.26.5(新疆-未知)	手机提交	20	1	1	5	5	5	2	5	4	4	4	1	5	2	2	4	4	2	1	1	2	3	1	1	1	4	3	1	2	2	1	1	1	1	1	3	1	2	3	2	2	2	2	1	2
6285	2018-11-05 21:21:19	295	223.116.138.58(新疆-哈密)	微信	23	2	1	1	1	1	1	1	1	1	1	2	1	2	1	1	2	1	1	1	1	2	1	1	1	1	1	1	1	1	1	1	2	1	1	4	2	4	2	2	4	4	4	4	4
6286	2018-11-05 21:21:22	246	223.104.30.77(新疆-未知)	手机提交	20	2	2	5	2	2	3	3	2	4	3	3	3	2	5	5	3	3	4	5	5	4	2	1	2	3	4	4	2	3	3	1	3	2	2	3	3	2	3	2	4	2	3	3	3
6288	2018-11-05 21:21:38	1130	221.7.7.99(新疆-乌鲁木齐)	微信	23	1	1	2	5	2	1	1	1	5	5	5	5	2	4	3	5	1	5	1	3	1	4	1	2	1	1	1	1	1	1	1	1	1	1	4	4	1	4	4	4	4	4	1	4
6289	2018-11-05 21:21:43	308	221.7.8.103(新疆-乌鲁木齐)	微信	25	2	3	2	3	1	2	2	2	2	1	2	3	2	3	2	3	2	3	2	2	2	2	2	3	2	3	3	1	1	2	2	2	1	1	3	3	3	3	3	3	2	3	3	2
6298	2018-11-05 21:22:50	689	221.7.7.18(新疆-乌鲁木齐)	手机提交	20	2	2	2	2	2	1	1	2	2	2	2	2	2	2	2	2	2	1	1	2	2	1	1	2	2	2	1	2	1	1	2	2	3	2	4	1	2	2	1	3	2	1	2	2
6301	2018-11-05 21:23:11	922	110.156.234.230(新疆-乌鲁木齐)	微信	18	2	1	2	1	1	1	1	1	2	1	1	2	1	2	2	2	1	1	1	1	2	1	1	1	2	1	1	1	1	1	1	1	1	1	4	1	3	3	1	4	3	1	1	4
6302	2018-11-05 21:23:32	1429	117.136.26.27(新疆-未知)	手机提交	19	2	1	2	2	2	2	2	3	4	5	1	3	3	5	5	5	3	4	3	4	2	1	2	3	1	1	2	2	1	1	1	1	2	1	4	1	4	4	1	4	4	1	2	4
6303	2018-11-05 21:23:33	831	117.136.26.53(新疆-未知)	手机提交	21	2	3	1	1	1	2	2	1	1	1	1	2	1	5	5	5	1	2	1	1	2	2	2	2	2	1	1	2	1	1	1	1	1	1	4	1	4	4	1	4	4	1	1	4
6304	2018-11-05 21:23:38	202	223.104.30.189(新疆-未知)	手机提交	22	1	3	5	3	3	1	4	3	3	3	3	3	3	2	4	2	4	5	4	2	4	4	4	4	4	4	2	2	2	3	3	3	2	3	1	3	2	3	2	1	3	1	3	4
6306	2018-11-05 21:24:18	222	49.117.251.6(新疆-乌鲁木齐)	手机提交	19	1	1	2	3	3	2	3	2	2	2	4	3	2	2	2	4	2	3	3	3	3	3	3	3	3	3	3	2	2	2	2	2	2	2	3	2	3	3	3	3	3	2	3	3
6307	2018-11-05 21:24:20	497	223.104.30.191(新疆-未知)	微信	23	1	3	2	2	3	3	2	2	2	4	4	4	3	2	2	2	2	3	3	3	2	2	2	2	3	2	2	2	2	2	2	2	2	2	1	1	1	2	2	1	1	1	1	2
6309	2018-11-05 21:24:52	1234	124.117.239.38(新疆-乌鲁木齐)	手机提交	20	2	2	3	2	4	1	2	3	3	3	1	1	1	2	1	2	1	1	2	1	2	2	1	1	1	1	1	1	1	1	2	2	1	1	4	1	3	2	1	3	3	1	1	4
6310	2018-11-05 21:24:57	1231	117.136.26.10(新疆-未知)	手机提交	20	2	3	2	2	4	3	1	1	2	4	2	2	1	4	2	2	2	2	2	2	3	2	3	3	4	4	2	1	1	1	2	1	1	1	4	2	2	3	2	4	2	2	3	3
6315	2018-11-05 21:25:29	1370	36.108.114.196(新疆-未知)	微信	20	2	2	2	1	2	1	2	1	1	1	1	2	1	2	2	2	1	1	1	1	1	1	1	1	1	1	1	1	1	1	1	1	1	1	3	1	2	2	1	3	3	1	1	3
6316	2018-11-05 21:25:41	213	124.117.239.38(新疆-乌鲁木齐)	微信	21	1	2	3	3	3	3	3	3	3	3	3	3	3	3	3	3	3	3	3	3	3	3	3	3	3	3	3	1	1	1	1	1	1	1	4	1	4	4	1	3	3	2	2	3
6322	2018-11-05 21:26:50	691	221.7.8.58(新疆-乌鲁木齐)	手机提交	23	1	2	3	1	2	3	2	2	2	3	2	2	2	2	2	4	4	2	2	3	3	2	3	2	3	3	2	3	2	2	2	2	2	3	3	2	2	2	2	2	2	2	2	2
6326	2018-11-05 21:27:45	1102	222.82.239.150(新疆-乌鲁木齐)	手机提交	23	2	1	3	2	1	1	2	3	3	4	2	2	2	2	3	5	1	2	1	2	3	2	3	2	5	4	2	2	1	1	2	1	2	1	3	2	2	3	2	2	2	3	2	2
6330	2018-11-05 21:28:00	1609	223.104.30.187(新疆-未知)	微信	23	2	1	4	1	5	5	5	5	5	5	5	2	5	5	3	5	5	5	5	5	5	5	5	5	5	5	5	4	4	4	4	2	1	1	4	3	4	4	4	4	4	2	2	4
6331	2018-11-05 21:28:39	349	110.156.216.25(新疆-乌鲁木齐)	微信	19	2	3	3	3	2	2	5	5	5	4	4	4	3	5	5	4	3	3	3	3	3	3	4	3	4	3	4	2	3	3	3	3	2	2	2	3	2	3	2	3	2	3	2	3
6338	2018-11-05 21:30:19	254	221.7.8.23(新疆-乌鲁木齐)	手机提交	22	2	2	2	2	2	1	1	1	3	2	3	2	1	1	1	1	1	1	1	1	1	1	1	1	1	1	1	1	1	1	1	1	1	1	1	1	1	1	1	1	1	1	1	1
6340	2018-11-05 21:30:35	267	221.7.8.52(新疆-乌鲁木齐)	手机提交	21	2	1	3	5	3	3	3	3	3	3	3	3	3	3	3	3	3	1	1	1	1	1	1	1	1	1	2	3	3	3	2	3	2	2	3	3	3	3	3	3	3	3	3	2
6341	2018-11-05 21:30:42	204	221.7.8.83(新疆-乌鲁木齐)	微信	19	1	3	1	1	1	1	1	1	1	1	1	1	1	1	1	2	2	2	3	2	2	2	2	2	2	1	2	1	1	1	1	1	1	1	4	1	3	3	2	3	3	2	1	3
6344	2018-11-05 21:30:51	629	49.117.252.253(新疆-乌鲁木齐)	微信	20	2	3	2	1	1	2	5	1	4	2	1	2	5	4	2	2	4	1	1	2	3	3	1	1	5	5	2	2	2	3	1	1	3	2	3	2	3	3	2	3	3	1	2	2
6350	2018-11-05 21:31:48	281	36.108.110.26(新疆-塔城)	手机提交	20	2	3	5	5	3	1	5	3	5	5	5	5	5	3	4	4	4	4	3	4	3	2	4	2	4	3	5	2	2	2	2	1	2	2	3	2	2	3	2	3	2	2	2	4
6351	2018-11-05 21:31:57	408	221.7.8.29(新疆-乌鲁木齐)	手机提交	20	2	2	4	3	2	1	3	3	2	5	1	3	1	3	2	3	3	2	1	1	2	1	2	2	2	1	1	3	1	1	2	2	4	2	2	2	2	2	2	2	2	2	2	2
6353	2018-11-05 21:32:24	371	116.178.131.62(新疆-乌鲁木齐)	微信	21	2	2	2	3	1	2	3	5	5	5	5	3	3	3	3	2	2	2	2	2	2	2	2	3	2	2	2	2	2	2	3	2	3	3	2	2	2	2	2	2	2	2	2	2
6358	2018-11-05 21:34:05	1052	221.7.8.63(新疆-乌鲁木齐)	手机提交	19	2	2	4	2	1	1	3	2	3	2	3	2	2	2	3	5	1	3	1	3	2	3	2	3	1	1	1	2	2	1	2	2	2	1	2	2	1	2	2	2	2	3	2	2
6360	2018-11-05 21:34:59	373	221.7.7.78(新疆-乌鲁木齐)	手机提交	22	1	3	3	3	3	3	3	3	3	3	3	3	3	3	3	3	3	3	3	3	3	3	3	3	3	3	3	3	2	3	2	2	2	3	3	3	3	3	3	2	3	3	3	3
6362	2018-11-05 21:35:24	1758	221.7.8.12(新疆-乌鲁木齐)	微信	21	2	3	2	1	3	2	1	3	2	3	1	3	1	1	2	2	1	1	1	1	4	2	1	1	3	3	1	1	1	1	1	1	1	1	4	2	2	3	3	4	2	2	2	3
6367	2018-11-05 21:35:57	1157	221.7.8.23(新疆-乌鲁木齐)	微信	20	2	2	2	3	4	1	4	4	4	3	4	2	1	3	2	4	3	2	1	2	3	1	3	2	1	2	2	2	1	1	2	1	1	1	4	2	3	3	2	3	3	2	1	3
6368	2018-11-05 21:35:59	533	221.7.8.63(新疆-乌鲁木齐)	微信	22	1	3	2	3	1	1	3	2	1	1	2	1	2	3	1	3	2	1	3	2	2	1	2	2	3	2	1	2	2	1	3	2	2	2	3	3	3	2	2	3	3	3	3	4
6371	2018-11-05 21:37:23	1112	117.191.16.18(新疆-乌鲁木齐)	手机提交	21	2	1	3	1	1	1	2	2	3	3	2	2	2	3	2	3	2	1	2	2	2	1	1	2	1	1	1	1	1	1	2	1	2	1	3	1	2	3	2	3	2	2	2	2
6375	2018-11-05 21:39:43	439	110.156.240.210(新疆-乌鲁木齐)	微信	21	2	2	5	3	5	3	5	1	2	5	5	5	5	5	4	3	4	3	3	4	3	4	4	3	4	3	4	3	1	1	1	1	1	1	4	4	4	4	4	4	4	4	4	4
6378	2018-11-05 21:40:11	1476	110.156.208.241(新疆-乌鲁木齐)	微信	19	2	1	3	2	1	2	1	2	2	2	2	2	1	3	3	2	1	1	4	1	1	2	2	1	1	2	2	2	1	1	1	1	2	2	4	2	2	3	2	4	3	2	2	3
6379	2018-11-05 21:40:27	850	117.136.26.14(新疆-未知)	手机提交	20	2	3	4	4	2	2	4	5	5	4	2	4	2	2	1	1	4	1	1	4	1	4	3	4	1	1	1	1	1	3	1	2	2	1	2	4	1	2	4	2	1	4	4	2
6381	2018-11-05 21:41:19	432	221.7.7.113(新疆-乌鲁木齐)	微信	19	2	1	1	1	1	1	1	1	1	1	1	1	1	1	1	1	1	1	1	1	1	1	1	1	1	1	1	1	1	1	1	1	1	1	4	2	4	4	4	4	4	4	4	4
6383	2018-11-05 21:41:44	214	223.104.30.85(新疆-未知)	手机提交	22	2	3	3	3	3	3	3	3	3	3	3	3	3	3	3	3	3	3	4	3	3	3	3	3	4	2	3	2	3	2	2	3	3	2	3	2	3	3	2	2	3	2	3	2
6386	2018-11-05 21:42:05	1272	221.7.8.82(新疆-乌鲁木齐)	微信	19	1	3	3	2	1	1	1	2	1	1	2	2	1	3	2	2	1	1	1	1	2	1	1	2	1	1	1	1	1	1	1	1	2	1	3	2	2	4	2	3	3	2	1	2
6387	2018-11-05 21:42:11	315	124.117.239.38(新疆-乌鲁木齐)	微信	21	1	3	5	5	3	1	1	1	1	2	1	1	2	5	2	2	1	1	1	1	1	1	2	3	2	3	2	1	2	1	2	3	3	2	3	2	3	2	3	1	3	2	3	1
6391	2018-11-05 21:44:13	311	117.191.17.155(新疆-乌鲁木齐)	微信	21	1	3	3	1	1	1	1	1	1	1	1	1	1	1	1	1	1	1	1	1	1	1	1	1	1	1	1	2	2	2	2	2	2	2	3	2	2	1	2	1	2	1	3	2
6393	2018-11-05 21:44:33	285	110.156.252.16(新疆-乌鲁木齐)	手机提交	20	2	2	3	4	3	5	5	4	4	3	3	3	4	3	4	3	2	4	4	3	2	4	3	3	4	4	4	4	2	2	3	3	3	3	3	3	2	3	3	3	3	3	3	3
6394	2018-11-05 21:45:24	1222	223.104.30.86(新疆-未知)	手机提交	22	1	3	1	3	3	1	3	3	3	1	2	2	3	3	1	3	1	3	1	1	1	1	1	3	1	1	3	2	1	3	3	3	3	2	2	2	2	2	1	3	2	3	2	3
6395	2018-11-05 21:46:06	705	221.7.7.78(新疆-乌鲁木齐)	微信	22	2	3	3	4	2	1	5	3	4	5	5	3	1	4	2	2	4	3	1	5	5	2	2	4	4	1	1	3	1	1	2	3	1	1	4	4	2	2	4	2	2	4	4	2
6396	2018-11-05 21:46:25	368	110.156.202.244(新疆-乌鲁木齐)	微信	20	2	3	1	5	4	5	3	4	5	4	5	5	5	5	5	5	5	5	3	4	5	5	5	5	5	5	5	3	3	3	3	3	3	3	3	3	3	3	3	3	3	3	3	3
6398	2018-11-05 21:46:56	274	221.7.7.9(新疆-乌鲁木齐)	手机提交	21	1	3	3	4	3	3	4	3	3	4	2	3	3	2	3	2	2	2	4	3	4	2	3	3	3	3	3	3	3	3	3	3	2	3	3	2	3	2	3	2	3	2	3	2
6410	2018-11-05 21:50:26	788	49.119.233.104(新疆-乌鲁木齐)	手机提交	21	1	3	3	2	3	3	2	3	2	5	1	2	1	4	2	5	3	3	1	2	3	1	1	2	3	3	1	1	1	1	1	1	1	1	4	1	4	4	1	4	4	2	1	4
6417	2018-11-05 21:52:20	347	117.136.26.41(新疆-未知)	手机提交	20	1	3	4	4	4	3	3	4	4	4	3	3	3	3	2	3	3	3	3	3	3	2	3	3	2	3	3	2	1	2	2	1	1	1	4	3	4	3	3	3	3	3	3	3
6420	2018-11-05 21:53:02	556	117.136.26.17(新疆-未知)	微信	22	1	3	2	2	2	2	3	2	2	2	3	2	3	3	3	4	3	2	3	3	3	2	2	2	2	2	2	3	2	3	3	3	2	3	2	1	1	1	1	2	1	2	2	2
6424	2018-11-05 21:54:21	294	221.7.7.37(新疆-乌鲁木齐)	手机提交	19	2	1	3	3	3	2	2	3	3	3	3	2	3	3	2	3	3	2	3	3	2	3	3	2	3	3	2	1	2	2	2	2	1	1	3	3	2	2	2	2	2	2	2	2
6427	2018-11-05 21:54:29	277	221.7.8.25(新疆-乌鲁木齐)	手机提交	20	2	3	3	3	3	3	3	3	3	3	3	3	3	3	3	3	3	3	3	3	3	3	3	3	3	3	3	2	2	2	2	2	2	2	2	2	2	2	2	2	2	2	2	2
6428	2018-11-05 21:54:31	296	116.178.129.88(新疆-乌鲁木齐)	微信	25	2	3	2	3	2	3	2	3	2	3	2	3	2	3	2	3	2	3	2	3	2	3	3	3	2	3	2	2	3	3	3	2	2	2	3	3	2	2	2	2	3	3	3	2
6430	2018-11-05 21:54:34	436	49.117.255.174(新疆-乌鲁木齐)	手机提交	20	1	2	5	5	3	4	5	5	5	4	5	5	2	5	1	5	2	4	3	4	3	5	3	4	2	4	2	3	3	3	4	3	3	1	3	1	3	2	3	2	4	3	2	4
6432	2018-11-05 21:55:12	709	49.119.232.186(新疆-乌鲁木齐)	手机提交	22	2	3	3	2	4	2	2	1	2	2	3	2	2	3	2	2	2	2	2	2	2	2	2	2	2	2	2	1	1	2	1	1	1	1	4	1	4	4	1	4	4	4	1	4
6433	2018-11-05 21:55:14	552	221.7.8.79(新疆-乌鲁木齐)	微信	23	1	3	3	2	1	1	2	1	2	1	2	2	2	2	2	2	1	1	1	1	1	1	2	1	2	1	1	2	1	1	3	1	1	1	4	1	3	3	2	3	3	2	1	3
6441	2018-11-05 21:58:37	1186	110.156.208.132(新疆-乌鲁木齐)	微信	21	2	3	1	1	2	1	2	2	2	3	1	5	1	2	2	2	1	1	1	1	1	1	1	1	1	1	1	1	1	1	2	1	2	1	4	2	4	4	2	4	4	1	2	4
6442	2018-11-05 21:58:54	1229	116.178.131.59(新疆-乌鲁木齐)	手机提交	19	2	2	3	5	5	5	4	4	4	4	4	4	3	4	3	4	4	5	4	4	4	2	2	3	3	1	1	1	2	1	2	1	1	1	4	1	3	3	1	3	3	1	1	3
6446	2018-11-05 21:59:35	686	223.104.30.75(新疆-未知)	微信	21	1	3	3	4	3	3	4	3	4	4	4	3	3	4	4	3	2	4	2	3	2	3	2	2	2	2	3	2	1	3	1	1	2	1	3	1	3	3	3	3	3	3	3	2
6448	2018-11-05 21:59:49	302	61.138.251.155(新疆-乌鲁木齐)	手机提交	20	2	3	2	3	3	3	3	3	3	3	3	3	3	3	3	3	3	3	3	3	3	3	3	3	3	3	3	2	2	2	2	2	2	2	3	3	2	3	2	3	2	3	2	3
6449	2018-11-05 21:59:49	307	222.82.239.150(新疆-乌鲁木齐)	微信	19	1	1	3	3	3	3	3	1	3	3	3	3	3	3	3	3	2	4	2	4	2	3	2	4	3	3	2	3	3	3	3	2	3	2	3	2	3	2	3	2	2	3	2	3
6451	2018-11-05 22:00:10	1452	221.7.7.98(新疆-乌鲁木齐)	手机提交	23	1	3	3	3	2	3	4	3	4	2	3	4	3	2	3	3	2	3	4	3	2	3	2	3	2	3	4	2	1	2	3	3	3	1	3	2	2	2	2	3	3	2	2	3
6453	2018-11-05 22:01:48	289	221.7.7.118(新疆-乌鲁木齐)	手机提交	22	2	1	3	3	3	2	3	3	3	3	3	3	3	3	3	3	3	3	3	3	3	3	3	3	3	3	4	4	3	3	3	3	3	3	3	3	3	3	3	3	3	3	3	3
6455	2018-11-05 22:02:18	359	221.7.7.90(新疆-乌鲁木齐)	手机提交	22	2	3	5	4	3	2	3	4	4	4	4	4	4	4	3	4	4	3	3	4	3	4	4	3	4	3	3	3	3	4	3	3	4	4	2	2	2	2	2	2	2	2	2	2
6461	2018-11-05 22:03:53	248	124.117.239.38(新疆-乌鲁木齐)	手机提交	22	2	1	3	3	2	3	3	2	3	4	2	3	2	2	3	3	3	3	2	4	2	2	2	4	3	2	4	3	3	3	3	2	2	2	2	2	2	2	3	2	2	2	3	2
6462	2018-11-05 22:04:04	323	117.136.26.62(新疆-未知)	微信	23	2	3	2	2	2	2	2	2	2	2	2	2	2	2	2	2	2	2	2	2	2	2	2	2	2	2	2	2	2	2	2	2	2	2	2	2	2	2	2	2	2	2	2	2
6465	2018-11-05 22:04:34	1128	61.138.251.156(新疆-乌鲁木齐)	微信	21	1	1	3	3	4	1	4	2	5	3	5	4	1	4	3	3	3	4	1	3	2	3	1	4	1	1	1	3	1	1	1	1	1	1	2	2	2	2	2	3	2	3	2	2
6468	2018-11-05 22:05:45	812	221.7.8.70(新疆-乌鲁木齐)	微信	22	2	3	3	2	3	2	2	2	3	3	2	3	2	3	3	3	2	2	2	3	3	3	2	2	2	2	2	2	1	2	2	2	1	2	3	2	2	2	2	2	2	2	2	2
6469	2018-11-05 22:06:35	332	124.117.239.38(新疆-乌鲁木齐)	手机提交	21	2	1	5	3	3	3	3	3	3	3	3	3	3	3	3	3	3	3	3	3	3	3	3	3	3	3	3	3	3	3	3	3	3	3	2	2	1	2	2	2	2	2	2	2
6472	2018-11-05 22:07:31	214	221.7.7.111(新疆-乌鲁木齐)	手机提交	25	2	2	5	3	3	3	3	2	3	2	2	2	2	2	2	2	2	2	3	2	2	2	2	2	2	2	2	2	2	2	2	2	2	3	3	2	3	3	3	3	3	3	3	3
6473	2018-11-05 22:08:00	354	222.82.239.146(新疆-乌鲁木齐)	手机提交	20	2	2	3	3	1	1	3	1	1	3	1	3	3	3	3	2	2	1	5	2	2	2	2	2	2	2	2	2	2	2	2	2	2	2	1	1	1	1	1	1	1	1	1	4
6474	2018-11-05 22:08:05	563	49.117.250.185(新疆-乌鲁木齐)	手机提交	22	2	1	1	2	4	1	2	1	1	1	1	4	3	4	4	5	4	4	4	4	4	4	4	4	3	3	3	1	1	1	1	1	1	1	4	2	3	3	2	3	3	1	1	3
6476	2018-11-05 22:08:29	299	61.138.251.151(新疆-乌鲁木齐)	手机提交	20	2	3	3	1	3	3	3	3	3	3	3	3	3	3	3	3	3	3	3	3	3	3	3	3	3	3	3	2	2	2	2	2	1	1	4	2	2	3	3	3	3	3	3	3
6480	2018-11-05 22:10:29	371	36.108.109.64(新疆-克孜勒苏)	微信	23	2	2	3	3	3	3	3	3	3	3	3	3	3	3	2	3	4	2	3	3	3	3	3	2	3	3	3	2	3	3	3	3	3	3	4	3	3	3	3	4	3	2	2	3
6482	2018-11-05 22:11:15	201	117.136.26.18(新疆-未知)	手机提交	19	2	1	3	3	3	3	3	3	3	3	3	3	3	3	3	3	3	3	3	3	4	3	4	3	4	3	4	3	2	2	3	3	2	2	2	3	2	3	2	3	2	3	2	3
6493	2018-11-05 22:17:01	681	221.7.8.61(新疆-乌鲁木齐)	手机提交	22	2	2	3	2	2	2	4	3	3	2	3	3	2	4	3	3	3	2	2	2	2	2	2	2	3	2	2	1	1	2	2	1	1	1	2	2	2	2	2	2	1	3	3	2
6496	2018-11-05 22:17:53	329	110.152.108.208(新疆-乌鲁木齐)	手机提交	21	1	1	2	2	1	4	3	3	3	3	3	3	3	3	3	3	3	3	3	3	3	3	3	3	3	3	3	1	1	1	1	1	1	1	2	2	2	2	3	2	2	2	4	2
6497	2018-11-05 22:17:57	1452	223.116.138.58(新疆-哈密)	微信	24	2	2	2	1	1	1	1	2	2	2	1	2	2	2	1	4	2	3	1	1	2	1	2	2	2	2	2	2	1	1	2	2	1	2	2	2	2	2	2	3	3	1	2	2
6499	2018-11-05 22:18:27	373	221.7.8.61(新疆-乌鲁木齐)	微信	20	2	2	2	2	2	2	3	2	2	2	3	3	2	3	2	2	2	2	2	2	2	2	2	2	2	2	2	2	2	2	2	2	2	2	3	2	3	3	2	3	2	1	2	3
6500	2018-11-05 22:18:36	382	110.156.208.16(新疆-乌鲁木齐)	微信	20	1	3	3	4	2	1	2	2	2	1	1	1	1	1	2	2	2	1	2	2	1	2	1	2	2	2	1	2	2	2	1	2	2	2	4	3	2	3	2	4	4	2	2	2
6502	2018-11-05 22:19:25	1145	221.7.8.50(新疆-乌鲁木齐)	微信	23	2	3	4	2	1	1	1	2	1	4	2	3	1	1	1	2	1	2	2	2	2	2	3	1	2	1	1	1	1	3	2	1	2	1	3	2	3	2	2	2	2	2	2	3
6504	2018-11-05 22:21:11	236	221.7.8.114(新疆-乌鲁木齐)	手机提交	21	2	1	2	2	1	1	2	1	1	2	1	2	1	1	1	1	2	1	3	2	3	2	4	3	3	1	3	1	3	3	3	3	3	1	3	2	2	3	1	3	1	3	4	3
6505	2018-11-05 22:21:11	1238	221.7.7.104(新疆-乌鲁木齐)	微信	21	2	3	2	2	2	3	3	2	2	2	2	2	2	3	2	3	2	2	2	2	2	2	3	2	2	2	1	2	1	1	2	2	1	1	2	2	3	2	2	3	3	2	3	3
6511	2018-11-05 22:23:01	554	116.178.130.135(新疆-乌鲁木齐)	微信	24	2	3	2	2	1	1	1	2	2	1	3	1	3	1	3	1	1	2	2	1	3	2	1	2	2	1	2	3	1	1	2	1	1	2	4	3	4	4	2	4	4	2	2	4
6512	2018-11-05 22:23:03	342	222.82.239.146(新疆-乌鲁木齐)	手机提交	21	2	1	5	5	5	2	5	5	5	5	5	5	3	3	1	5	5	5	5	5	5	5	1	5	5	3	3	1	1	4	1	1	1	1	3	2	3	3	3	3	3	2	2	3
6513	2018-11-05 22:23:10	976	221.7.8.54(新疆-乌鲁木齐)	微信	23	2	3	5	4	2	1	5	4	4	4	4	4	4	3	3	2	3	3	1	3	3	3	3	3	3	3	1	3	2	3	3	3	2	2	2	2	2	2	2	3	2	2	2	2
6514	2018-11-05 22:23:18	862	221.7.8.52(新疆-乌鲁木齐)	手机提交	20	2	1	2	1	2	1	1	4	3	3	3	5	1	5	5	2	1	1	4	2	5	1	1	1	1	1	1	4	1	4	1	1	4	2	4	1	4	4	2	4	3	1	2	4
6519	2018-11-05 22:27:19	949	123.139.218.137(陕西-宝鸡)	手机提交	20	1	3	3	4	2	3	3	3	3	2	2	3	2	2	2	3	2	2	2	2	1	2	2	2	2	2	2	2	2	3	2	2	1	2	4	2	3	3	2	4	4	1	2	3
6520	2018-11-05 22:28:31	277	221.7.7.69(新疆-乌鲁木齐)	微信	22	2	3	4	3	2	4	2	5	4	3	4	3	4	2	3	4	3	2	4	4	5	5	3	2	3	2	4	2	2	1	3	2	2	3	3	2	2	2	3	3	2	2	3	3
6521	2018-11-05 22:28:31	406	117.191.16.88(新疆-乌鲁木齐)	手机提交	23	2	3	5	5	3	1	3	3	4	4	5	3	3	3	3	3	2	3	2	2	3	3	2	3	2	3	2	3	3	3	2	3	2	3	2	2	2	3	3	2	2	3	3	2
6525	2018-11-05 22:33:09	950	222.82.239.150(新疆-乌鲁木齐)	微信	21	2	3	2	2	1	1	2	3	3	3	1	3	2	2	3	3	1	1	2	1	2	2	2	3	2	2	3	3	1	1	2	2	1	2	4	2	2	2	2	3	3	2	3	3
6532	2018-11-05 22:35:42	506	221.7.8.52(新疆-乌鲁木齐)	微信	20	2	1	1	1	5	1	2	2	2	2	2	2	2	2	2	2	2	2	2	2	2	2	2	2	2	2	2	2	2	2	2	2	2	2	4	1	2	2	2	4	2	2	2	4
6535	2018-11-05 22:36:50	1469	222.82.239.150(新疆-乌鲁木齐)	微信	19	2	1	3	3	2	2	2	2	2	2	2	3	1	4	2	2	1	3	3	3	2	2	3	3	1	2	2	2	1	1	2	1	1	1	2	1	4	3	1	3	3	1	1	3
6537	2018-11-05 22:37:34	419	221.7.7.110(新疆-乌鲁木齐)	手机提交	19	2	2	3	2	3	3	3	3	3	3	3	5	3	3	4	5	3	2	4	2	4	3	2	4	3	2	4	2	2	2	4	2	3	3	2	2	2	2	2	4	4	4	3	3
6539	2018-11-05 22:38:04	1678	221.7.8.49(新疆-乌鲁木齐)	手机提交	21	2	2	2	2	1	1	2	1	2	2	3	2	1	3	3	3	2	3	2	2	2	1	3	3	2	2	1	3	1	1	1	1	2	2	4	1	3	3	1	3	3	1	1	3
6541	2018-11-05 22:38:44	1265	116.178.129.196(新疆-乌鲁木齐)	手机提交	20	2	3	1	1	1	1	1	1	2	1	2	1	2	2	2	2	1	1	1	1	1	1	1	1	1	1	1	1	1	1	3	1	2	1	4	2	2	2	1	3	2	1	2	2
6542	2018-11-05 22:39:24	667	222.82.239.150(新疆-乌鲁木齐)	微信	20	2	1	3	2	2	1	4	3	3	2	1	2	1	2	2	2	1	1	1	1	2	2	3	1	2	2	1	1	1	2	2	2	3	2	3	2	3	2	1	2	2	2	2	4
6545	2018-11-05 22:41:07	319	221.7.7.64(新疆-乌鲁木齐)	手机提交	25	1	3	2	2	1	2	3	3	2	2	2	2	2	3	3	3	3	3	3	3	3	3	3	3	3	3	3	2	2	2	2	2	2	2	2	2	2	2	2	2	2	2	2	2
6546	2018-11-05 22:41:41	257	221.7.7.51(新疆-乌鲁木齐)	手机提交	23	1	1	2	3	3	3	3	3	3	3	3	3	3	3	3	3	3	3	3	3	3	3	3	3	3	3	3	3	3	3	3	3	3	3	3	3	2	2	3	2	2	3	3	2
6547	2018-11-05 22:42:21	347	221.7.8.33(新疆-乌鲁木齐)	手机提交	21	1	1	2	2	2	2	2	2	2	2	2	2	2	2	2	2	2	2	2	2	2	2	2	2	2	2	2	2	2	2	2	2	2	2	2	2	2	2	2	2	2	2	2	2
6549	2018-11-05 22:43:11	268	49.117.252.209(新疆-乌鲁木齐)	手机提交	21	1	1	3	3	3	3	3	3	3	3	3	3	3	3	3	3	3	3	3	3	3	3	3	3	3	3	3	3	2	3	3	3	3	3	2	3	3	2	3	2	3	3	2	3
6550	2018-11-05 22:43:44	218	223.104.30.169(新疆-未知)	微信	20	2	3	2	2	1	1	3	3	2	5	5	5	1	5	5	5	1	5	1	1	5	5	1	5	1	1	1	1	1	1	1	1	1	1	1	1	1	1	1	1	1	1	1	1
6554	2018-11-05 22:44:33	491	49.119.240.145(新疆-和田)	手机提交	21	1	1	1	1	1	1	1	3	2	2	2	2	2	2	2	4	3	2	1	1	5	2	2	2	4	4	1	1	1	1	1	1	1	2	4	2	4	3	2	3	3	1	3	3
6555	2018-11-05 22:44:42	884	221.7.7.94(新疆-乌鲁木齐)	手机提交	19	2	3	3	2	1	3	1	3	2	2	1	1	1	1	2	3	3	2	3	1	1	1	1	1	1	1	1	1	1	1	1	1	1	1	4	3	2	2	2	3	3	3	2	3
6556	2018-11-05 22:45:35	380	221.7.7.69(新疆-乌鲁木齐)	手机提交	25	1	3	3	1	2	3	1	1	2	3	1	2	1	2	2	2	2	1	2	2	3	4	2	3	2	4	2	2	2	3	2	1	3	2	1	1	1	1	1	4	4	1	1	1
6557	2018-11-05 22:45:49	433	221.7.8.40(新疆-乌鲁木齐)	手机提交	21	2	3	3	3	3	3	3	3	3	3	3	3	3	3	3	3	3	3	3	3	3	3	3	3	3	3	3	3	1	2	1	1	3	1	4	2	3	4	2	3	2	2	2	2
6558	2018-11-05 22:45:55	393	221.7.8.3(新疆-乌鲁木齐)	微信	20	1	3	2	2	1	1	3	3	2	5	5	5	1	5	5	5	1	1	3	2	3	1	1	3	3	3	2	2	1	1	1	1	1	1	4	1	2	3	3	2	2	2	2	2
6559	2018-11-05 22:46:01	479	221.7.8.45(新疆-乌鲁木齐)	手机提交	20	1	1	3	1	1	1	2	2	2	1	1	2	1	2	3	4	1	1	1	1	2	1	2	1	2	1	2	1	1	1	1	1	1	1	2	4	2	2	4	2	2	4	4	1
6560	2018-11-05 22:46:05	216	221.7.8.113(新疆-乌鲁木齐)	手机提交	23	1	3	3	3	2	2	3	3	2	2	3	3	3	2	3	4	3	3	3	4	3	2	3	3	3	4	3	2	2	3	3	2	2	3	3	3	3	3	3	2	2	2	3	3
6561	2018-11-05 22:46:43	544	223.104.30.162(新疆-未知)	手机提交	20	2	1	4	4	3	1	3	3	4	3	3	4	3	5	4	4	2	3	2	1	2	2	4	3	3	1	1	1	1	2	1	2	1	1	4	4	4	4	4	4	4	2	4	3
6562	2018-11-05 22:46:51	441	221.7.8.36(新疆-乌鲁木齐)	微信	22	2	3	3	4	3	2	4	3	3	3	3	4	2	4	3	3	3	3	3	3	3	3	3	3	3	3	3	2	2	2	2	2	2	2	3	2	3	3	3	3	3	3	3	3
6563	2018-11-05 22:46:57	587	221.7.7.72(新疆-乌鲁木齐)	手机提交	22	1	3	2	2	2	2	2	2	2	2	2	2	2	2	2	2	2	2	2	2	2	2	2	2	2	2	2	2	1	1	1	1	1	1	3	1	2	2	1	3	3	2	2	3
6564	2018-11-05 22:47:52	453	36.108.109.8(新疆-克孜勒苏)	微信	20	2	1	2	2	2	1	2	3	3	2	1	1	1	1	1	2	1	1	1	1	1	1	1	1	3	3	2	3	1	2	1	1	1	1	3	2	2	3	2	3	3	2	2	2
6567	2018-11-05 22:48:49	634	124.117.239.38(新疆-乌鲁木齐)	微信	20	2	2	2	4	2	1	3	2	5	3	3	3	3	3	3	3	3	3	3	3	3	3	3	3	3	3	3	1	1	1	1	1	1	1	4	1	4	4	2	3	3	2	2	4
6570	2018-11-05 22:49:53	747	221.7.8.58(新疆-乌鲁木齐)	手机提交	22	2	1	3	3	2	4	3	4	3	4	4	3	2	5	4	3	3	2	1	2	2	3	4	3	3	3	3	3	2	3	2	1	3	1	2	3	2	3	3	2	2	1	4	2
6571	2018-11-05 22:49:53	273	221.7.7.90(新疆-乌鲁木齐)	手机提交	21	2	1	4	3	2	1	3	4	5	3	3	3	3	3	3	3	3	3	3	3	3	3	3	3	3	3	3	2	2	2	2	2	2	2	4	3	3	3	3	3	3	3	3	3
6572	2018-11-05 22:50:03	554	221.7.8.81(新疆-乌鲁木齐)	手机提交	21	2	3	1	2	2	2	2	2	3	4	4	3	1	2	2	2	2	2	2	2	2	2	2	1	2	3	1	1	1	1	1	1	1	1	4	1	2	2	2	3	2	2	2	2
6573	2018-11-05 22:50:27	560	222.82.239.150(新疆-乌鲁木齐)	手机提交	22	2	2	4	4	2	2	3	4	3	4	3	2	1	2	2	3	2	2	3	3	3	2	4	2	2	2	2	2	2	2	2	2	2	2	2	2	2	2	2	2	2	2	2	2
6574	2018-11-05 22:50:46	790	223.104.30.77(新疆-未知)	手机提交	20	2	1	2	2	1	1	1	1	2	2	2	2	1	1	1	2	1	2	2	2	1	3	1	2	1	1	1	2	3	1	2	2	2	1	2	2	2	2	2	2	2	2	2	2
6575	2018-11-05 22:50:51	368	221.192.178.134(河北-未知)	手机提交	23	1	1	2	2	2	2	2	2	2	2	2	2	2	2	2	2	2	2	2	2	2	2	2	2	2	2	2	2	2	2	2	2	2	2	3	2	2	2	2	2	2	2	2	2
6576	2018-11-05 22:51:26	471	221.7.8.7(新疆-乌鲁木齐)	手机提交	22	2	3	2	1	3	2	1	3	2	2	3	2	2	3	3	2	2	2	2	2	2	2	2	2	2	2	2	2	2	2	2	2	2	2	2	2	2	2	2	2	2	2	2	2
6577	2018-11-05 22:51:56	807	123.138.233.127(陕西-西安)	手机提交	21	2	2	2	5	3	1	2	2	5	4	4	3	2	4	2	3	4	4	4	3	2	3	2	3	2	3	3	1	1	1	2	1	2	1	3	1	4	3	3	3	2	2	2	4
6579	2018-11-05 22:53:00	1570	49.117.250.217(新疆-乌鲁木齐)	手机提交	20	2	1	2	1	1	1	1	2	1	1	1	2	2	2	2	2	2	2	2	1	2	2	2	2	2	2	1	1	1	1	1	1	1	1	4	1	2	2	2	3	3	2	2	3
6581	2018-11-05 22:53:55	542	117.191.16.79(新疆-乌鲁木齐)	微信	22	1	3	3	2	2	3	2	1	4	4	2	4	4	1	4	2	3	2	4	2	3	2	4	2	4	3	2	3	2	3	2	3	3	2	2	3	2	2	4	1	3	3	2	3
6582	2018-11-05 22:54:24	789	117.136.26.21(新疆-未知)	手机提交	21	1	1	3	5	3	3	3	3	3	3	3	3	3	3	3	3	3	3	3	3	3	3	3	3	3	3	3	2	2	2	2	2	2	2	2	2	2	2	2	2	2	2	2	2
6585	2018-11-05 22:56:31	502	221.7.8.103(新疆-乌鲁木齐)	微信	23	2	2	2	2	2	2	2	3	3	2	1	2	2	3	2	1	2	2	2	2	3	2	3	3	3	3	3	2	1	2	1	2	1	1	3	2	2	2	2	3	2	4	4	4
6586	2018-11-05 22:57:29	466	36.108.115.121(新疆-未知)	手机提交	20	1	1	1	5	5	1	5	1	1	1	5	5	1	5	1	1	1	5	5	1	1	1	1	5	1	1	5	1	1	1	1	1	1	1	4	1	4	4	1	2	4	1	2	4
6587	2018-11-05 22:57:31	1532	49.117.254.136(新疆-乌鲁木齐)	手机提交	22	1	2	5	3	5	1	3	1	3	1	5	2	2	5	1	5	1	2	1	2	3	4	5	3	5	5	1	1	2	2	2	3	3	1	2	3	2	2	3	2	2	2	3	2
6588	2018-11-05 22:58:02	623	61.138.251.149(新疆-乌鲁木齐)	手机提交	19	2	1	1	3	2	2	2	2	2	2	2	2	2	2	2	2	2	2	2	2	2	2	2	2	2	2	2	1	1	1	1	1	1	1	4	1	2	2	2	4	3	2	2	3
6590	2018-11-05 22:59:09	943	110.152.76.132(新疆-乌鲁木齐)	手机提交	21	2	1	3	2	1	1	4	1	1	2	2	2	1	1	1	2	1	4	1	1	1	1	3	2	1	1	1	1	2	2	1	4	1	2	4	3	2	2	3	4	2	4	2	1
6591	2018-11-05 22:59:14	427	110.153.216.74(新疆-乌鲁木齐)	手机提交	21	2	2	5	3	1	2	3	2	2	2	3	4	2	2	1	1	1	1	1	1	1	1	1	1	1	1	1	2	2	2	2	2	2	2	2	2	2	2	2	2	2	2	2	2
6592	2018-11-05 23:00:32	321	223.104.30.168(新疆-未知)	微信	19	1	3	5	5	1	5	5	5	5	5	5	5	5	5	5	5	5	5	5	5	5	5	5	5	5	5	5	4	4	4	4	4	4	4	4	4	4	4	4	4	4	4	4	4
6596	2018-11-05 23:05:50	787	49.119.233.151(新疆-乌鲁木齐)	微信	21	1	3	3	5	4	4	3	2	4	4	3	4	4	4	3	4	4	3	4	4	4	3	4	3	4	4	3	2	1	1	1	1	1	1	3	2	2	3	3	2	2	3	2	3
6598	2018-11-05 23:07:13	1201	223.104.30.67(新疆-未知)	手机提交	20	2	1	1	1	3	1	3	2	4	3	4	2	1	2	4	3	4	1	3	4	3	4	1	4	1	1	3	1	2	3	2	1	2	2	3	1	3	3	2	4	3	1	4	2
6599	2018-11-05 23:07:39	766	221.7.7.127(新疆-乌鲁木齐)	手机提交	23	2	3	4	4	4	3	5	4	2	4	2	2	4	5	4	4	3	4	2	2	2	2	4	4	2	2	3	3	1	2	2	2	2	2	3	2	2	2	2	3	2	2	2	2
6600	2018-11-05 23:08:21	924	36.108.124.17(新疆-未知)	手机提交	21	1	1	3	4	4	4	1	5	5	4	4	5	4	4	5	4	5	5	5	5	5	5	5	4	4	5	2	3	1	3	1	2	2	1	4	1	4	4	3	3	4	2	3	4
6601	2018-11-05 23:09:11	1023	36.108.122.234(新疆-未知)	手机提交	21	2	3	4	3	2	2	3	4	4	3	2	4	3	4	4	3	3	3	2	3	3	3	4	3	2	2	2	1	1	2	2	2	2	1	4	2	3	3	2	4	3	2	2	3
6603	2018-11-05 23:09:45	815	110.156.216.25(新疆-乌鲁木齐)	手机提交	23	2	3	2	1	2	1	3	4	4	3	3	3	3	3	3	3	2	2	2	2	2	2	3	2	2	2	1	3	1	1	1	1	1	1	4	1	4	4	1	4	4	1	1	3
6608	2018-11-05 23:11:54	265	110.156.90.223(新疆-乌鲁木齐)	微信	20	2	2	2	2	1	2	2	2	2	2	2	2	2	2	2	2	2	2	2	2	2	2	2	2	2	2	2	2	2	2	2	2	2	2	2	2	2	2	2	2	2	2	2	2
6610	2018-11-05 23:13:51	1493	36.108.109.111(新疆-克孜勒苏)	手机提交	21	2	1	2	2	4	2	2	2	1	2	2	3	1	3	2	2	3	1	2	2	2	2	3	2	2	2	1	1	1	1	1	1	1	1	4	1	4	4	1	4	4	1	1	3
6611	2018-11-05 23:14:00	402	221.7.8.102(新疆-乌鲁木齐)	手机提交	21	2	2	5	5	5	5	5	5	5	5	5	5	1	5	5	5	5	5	1	1	5	5	5	5	1	5	5	1	1	4	4	4	4	1	3	3	3	1	4	2	2	4	4	1
6612	2018-11-05 23:14:21	443	223.104.30.171(新疆-未知)	手机提交	22	2	1	3	4	5	1	2	5	5	5	2	5	2	5	4	1	1	1	1	1	1	1	1	2	2	2	1	1	1	1	1	1	1	3	4	1	4	4	2	4	4	2	2	4
6613	2018-11-05 23:15:04	586	221.7.8.19(新疆-乌鲁木齐)	手机提交	23	1	1	3	2	4	4	3	3	3	4	2	3	3	4	3	3	3	3	3	3	3	2	4	3	4	4	4	3	3	3	3	3	3	3	3	3	3	3	3	4	3	3	3	3
6615	2018-11-05 23:15:49	287	221.7.7.96(新疆-乌鲁木齐)	手机提交	21	1	1	1	4	1	1	1	1	1	1	1	1	1	1	1	1	1	1	1	2	3	5	4	1	5	5	1	1	3	2	2	3	1	3	1	4	1	4	1	2	3	1	2	3
6616	2018-11-05 23:16:22	271	221.7.8.63(新疆-乌鲁木齐)	手机提交	22	2	1	3	3	3	3	3	3	3	3	3	3	3	3	3	3	3	3	3	3	3	3	3	3	3	3	3	1	1	1	1	1	1	1	4	4	4	4	4	4	4	4	4	4
6617	2018-11-05 23:16:33	1547	223.104.30.79(新疆-未知)	微信	21	1	2	3	1	5	5	2	2	1	2	1	2	5	5	1	5	3	1	1	1	5	1	2	1	1	2	2	1	1	1	3	1	1	1	4	2	2	3	2	4	2	2	1	2
6619	2018-11-05 23:16:54	667	112.43.48.208(新疆-博尔塔拉)	手机提交	22	2	1	3	3	2	1	2	2	3	3	3	3	1	3	3	3	3	3	3	3	3	1	1	3	1	1	1	1	1	2	1	1	1	1	3	2	3	3	2	3	3	2	2	3
6621	2018-11-05 23:17:35	231	171.220.16.19(四川-成都)	手机提交	21	1	1	5	4	1	1	2	3	5	3	5	5	3	3	2	3	2	5	3	3	3	2	4	5	2	3	2	3	3	4	1	3	2	3	2	2	2	3	3	2	3	2	2	3
6622	2018-11-05 23:17:53	350	221.7.8.117(新疆-乌鲁木齐)	手机提交	23	2	1	4	3	1	1	2	2	2	2	1	2	2	2	2	2	2	2	2	2	2	2	2	2	2	2	2	3	2	2	2	1	1	1	4	4	4	3	3	3	4	2	2	2
6623	2018-11-05 23:18:12	217	42.95.136.98(甘肃-天水)	手机提交	21	1	3	1	1	1	1	1	1	1	1	1	1	1	2	2	2	2	2	2	2	2	2	2	2	2	2	2	2	2	2	2	2	2	2	2	2	2	2	2	2	2	2	2	2
6625	2018-11-05 23:19:50	202	110.156.94.222(新疆-乌鲁木齐)	手机提交	22	2	3	3	3	3	3	3	3	3	3	3	3	3	3	4	2	3	2	3	2	2	3	2	3	3	3	2	2	3	3	2	2	3	2	2	3	2	3	2	2	2	3	2	3
6629	2018-11-05 23:21:24	331	222.82.239.150(新疆-乌鲁木齐)	微信	20	1	1	3	3	3	3	3	3	3	3	3	3	3	3	3	3	3	3	3	3	3	3	3	3	3	3	3	3	3	3	2	2	2	3	3	1	4	3	1	3	3	3	3	3
6632	2018-11-05 23:21:50	886	221.7.8.17(新疆-乌鲁木齐)	手机提交	23	2	1	2	2	2	2	2	2	2	3	2	3	3	4	3	3	2	2	2	2	2	2	4	3	2	2	2	2	2	2	2	3	2	2	2	2	2	3	2	2	2	2	2	3
6633	2018-11-05 23:22:09	906	221.7.7.107(新疆-乌鲁木齐)	手机提交	21	2	2	3	2	4	1	3	4	3	3	3	3	2	4	4	4	2	2	2	2	3	3	4	3	4	3	2	1	1	1	1	1	2	1	4	1	3	3	1	3	3	1	1	3
6634	2018-11-05 23:23:19	453	49.119.230.53(新疆-乌鲁木齐)	手机提交	20	1	1	4	4	5	3	4	2	4	4	4	4	3	4	3	4	3	4	5	4	4	2	5	4	1	2	2	3	2	3	3	3	1	1	3	3	2	2	4	2	2	3	3	2
6635	2018-11-05 23:23:51	500	221.7.8.54(新疆-乌鲁木齐)	手机提交	23	1	2	3	5	4	4	4	3	3	3	5	5	2	5	3	4	4	4	3	4	2	2	5	5	3	3	2	3	4	4	4	4	2	3	2	2	2	2	4	2	2	3	3	2
6636	2018-11-05 23:24:16	445	221.7.8.76(新疆-乌鲁木齐)	手机提交	21	2	1	4	2	2	1	2	3	2	3	2	1	1	2	3	2	1	2	1	1	1	1	2	2	1	1	1	1	1	1	1	1	1	1	2	2	2	2	2	2	2	2	2	2
6638	2018-11-05 23:24:42	697	223.104.30.85(新疆-未知)	手机提交	22	1	3	3	4	3	1	1	1	5	5	3	2	1	1	1	5	2	4	2	2	2	4	3	2	3	2	3	1	1	2	1	1	2	1	4	1	4	4	1	4	4	2	4	4
6643	2018-11-05 23:26:04	835	221.7.8.109(新疆-乌鲁木齐)	手机提交	20	1	3	2	3	2	1	3	3	3	4	3	2	2	2	1	2	2	2	1	2	1	1	1	3	1	1	1	1	1	1	1	2	2	1	2	2	2	2	1	2	2	2	1	2
6645	2018-11-05 23:26:10	516	49.119.240.9(新疆-和田)	手机提交	18	1	1	5	5	5	3	5	5	5	5	5	3	3	5	5	5	5	5	2	5	1	2	4	4	1	1	1	2	2	1	3	2	3	2	2	3	2	2	3	2	2	4	3	2
6646	2018-11-05 23:26:15	851	117.136.26.21(新疆-未知)	手机提交	22	2	3	3	2	2	2	3	3	3	3	2	3	3	2	2	3	3	2	3	2	2	2	3	3	2	2	2	2	1	2	2	1	2	2	3	2	2	3	3	3	2	2	3	2
6648	2018-11-05 23:26:58	495	221.7.7.63(新疆-乌鲁木齐)	手机提交	21	1	1	4	2	1	1	2	1	1	2	3	3	3	3	3	3	3	3	3	3	3	3	3	3	3	3	3	2	1	1	2	1	1	1	2	2	2	2	2	2	2	2	2	2
6649	2018-11-05 23:27:10	586	221.7.8.9(新疆-乌鲁木齐)	手机提交	21	1	1	2	2	2	2	2	2	2	2	2	2	2	2	2	2	2	2	2	2	2	2	2	2	2	2	2	1	1	1	1	1	1	1	1	1	1	1	1	1	1	1	1	1
6650	2018-11-05 23:27:42	411	221.7.8.126(新疆-乌鲁木齐)	手机提交	21	1	3	4	4	5	2	4	5	4	4	4	4	4	3	3	3	3	3	4	4	4	4	5	5	4	4	1	1	1	1	1	1	2	1	3	2	3	3	2	2	2	2	3	3
6651	2018-11-05 23:28:41	522	221.7.8.41(新疆-乌鲁木齐)	手机提交	22	2	3	3	3	3	3	3	1	1	3	1	1	1	3	3	3	3	3	3	3	3	3	3	3	3	3	3	1	1	1	1	1	1	1	3	3	3	3	2	3	2	2	2	2
6653	2018-11-05 23:29:06	767	49.117.254.112(新疆-乌鲁木齐)	手机提交	20	2	1	2	2	1	2	2	2	3	3	5	3	2	3	3	4	4	1	1	2	2	2	1	2	1	1	2	2	1	1	3	1	2	1	4	2	3	2	2	3	3	2	1	4
6655	2018-11-05 23:29:55	770	221.7.8.63(新疆-乌鲁木齐)	手机提交	21	2	2	3	2	4	1	3	4	2	4	2	1	3	3	2	2	3	2	2	2	2	2	3	3	2	1	2	2	1	1	1	1	1	1	3	2	2	3	2	2	2	2	3	2
6657	2018-11-05 23:30:36	399	36.108.110.112(新疆-塔城)	手机提交	19	1	1	5	5	5	4	4	4	5	5	5	5	1	5	5	5	5	5	3	3	3	3	3	3	3	3	3	2	2	1	1	1	2	2	3	2	2	2	2	2	3	2	2	2
6659	2018-11-05 23:30:55	368	110.156.90.21(新疆-乌鲁木齐)	微信	20	2	3	3	2	4	3	3	3	4	5	4	4	3	3	3	3	3	3	3	3	3	3	3	3	3	3	3	3	3	2	3	3	3	3	3	2	2	2	3	2	3	3	1	1
6660	2018-11-05 23:32:02	1119	117.136.26.12(新疆-未知)	手机提交	22	2	3	3	3	3	2	3	4	4	4	1	1	3	4	1	2	1	1	1	1	1	1	4	1	3	1	5	1	1	2	2	2	2	1	3	3	2	2	2	2	2	3	2	1
6662	2018-11-05 23:32:26	556	221.7.7.68(新疆-乌鲁木齐)	手机提交	21	2	1	2	1	1	1	1	1	1	2	1	1	1	2	1	1	2	1	1	1	1	1	1	1	1	1	1	1	1	1	1	1	1	1	4	1	4	4	1	4	4	1	1	4
6663	2018-11-05 23:32:45	909	222.82.239.150(新疆-乌鲁木齐)	微信	21	2	3	2	2	2	2	3	2	2	2	2	2	2	2	2	2	2	2	1	2	2	1	3	3	2	1	1	2	1	2	2	2	2	1	3	2	2	3	2	4	3	1	2	3
6668	2018-11-05 23:34:48	1181	221.7.8.66(新疆-乌鲁木齐)	手机提交	24	1	2	2	1	1	2	1	1	3	2	3	2	1	2	2	2	2	2	2	2	2	1	2	2	2	2	1	2	1	1	1	1	1	1	4	2	4	2	2	4	3	1	2	4
6669	2018-11-05 23:34:56	669	36.184.224.155(新疆-乌鲁木齐)	手机提交	22	2	3	3	2	3	1	4	3	3	3	3	4	2	3	3	3	3	3	3	3	2	4	3	3	3	3	3	2	1	2	2	2	2	2	2	3	2	2	2	2	2	2	2	2
6672	2018-11-05 23:36:03	454	49.119.233.83(新疆-乌鲁木齐)	手机提交	19	2	2	3	3	2	2	2	2	2	2	2	2	2	3	2	2	2	2	1	2	2	2	3	2	2	2	1	1	1	1	2	1	1	1	4	2	4	3	2	3	3	2	2	3
6673	2018-11-05 23:36:19	1474	222.82.239.146(新疆-乌鲁木齐)	微信	20	1	3	1	1	1	1	1	1	3	3	5	4	1	1	1	5	3	5	1	5	1	1	1	5	5	3	4	1	1	1	3	3	1	2	1	4	1	1	3	2	2	2	2	2
6676	2018-11-05 23:38:42	202	222.82.239.146(新疆-乌鲁木齐)	手机提交	21	1	3	2	2	3	2	3	2	3	2	2	2	3	3	2	2	2	3	2	3	2	3	2	3	2	2	2	2	2	2	2	3	2	3	3	2	3	2	2	2	3	2	2	2
6679	2018-11-05 23:38:59	701	222.82.239.150(新疆-乌鲁木齐)	手机提交	19	2	3	2	1	4	1	2	3	3	3	2	3	2	4	2	3	2	2	2	2	3	1	1	1	3	3	1	3	1	1	1	1	1	1	4	2	4	4	1	4	4	2	2	3
6680	2018-11-05 23:39:28	679	221.7.8.8(新疆-乌鲁木齐)	手机提交	20	1	3	4	1	1	2	3	1	4	1	1	3	1	4	3	3	3	3	3	3	3	3	3	3	3	3	3	2	3	3	3	2	2	3	3	2	3	3	3	3	2	2	2	2
6681	2018-11-05 23:39:51	921	61.138.251.152(新疆-乌鲁木齐)	微信	22	2	3	3	1	1	1	1	1	1	1	1	1	1	3	3	2	1	3	1	1	2	1	3	2	1	1	2	2	2	1	1	1	2	1	4	2	3	3	1	4	3	2	2	3
6684	2018-11-05 23:42:50	222	221.7.8.110(新疆-乌鲁木齐)	微信	24	2	2	4	3	3	3	3	3	3	3	3	3	3	3	3	3	3	3	3	3	3	3	3	3	3	3	3	2	2	2	3	3	3	3	3	3	3	3	3	3	3	3	3	3
6685	2018-11-05 23:43:02	1387	221.7.7.107(新疆-乌鲁木齐)	手机提交	21	2	3	2	1	2	2	3	4	4	4	4	4	3	3	4	3	2	4	3	3	3	3	3	4	2	2	1	2	1	1	1	1	1	1	3	1	3	2	2	4	4	1	1	4
6687	2018-11-05 23:44:20	602	222.82.239.146(新疆-乌鲁木齐)	手机提交	21	1	1	4	3	4	3	3	4	4	4	4	4	2	4	3	3	3	3	3	3	4	2	2	3	2	3	2	1	1	2	3	1	1	3	4	3	4	3	4	4	3	3	3	2
6691	2018-11-05 23:46:17	489	221.7.8.25(新疆-乌鲁木齐)	手机提交	23	1	1	1	1	1	1	1	1	1	5	1	1	1	1	1	1	1	1	1	1	1	1	1	1	1	1	1	2	1	1	1	1	1	1	4	1	4	4	3	4	4	4	3	4
6692	2018-11-05 23:46:47	488	222.82.239.150(新疆-乌鲁木齐)	手机提交	18	2	1	2	1	2	1	1	2	2	4	2	3	2	3	2	1	3	1	1	1	1	1	1	1	2	2	1	2	1	1	1	1	1	1	3	3	3	3	2	3	4	3	2	3
6693	2018-11-05 23:47:03	815	124.117.239.38(新疆-乌鲁木齐)	手机提交	21	2	1	3	3	4	1	5	4	4	4	4	4	1	4	5	4	4	2	4	4	3	2	3	3	2	2	1	1	1	1	1	1	1	1	3	1	3	3	2	3	3	1	2	3
6694	2018-11-05 23:47:47	419	221.7.8.13(新疆-乌鲁木齐)	手机提交	21	2	1	2	2	1	1	2	1	1	1	1	2	2	2	1	1	2	1	1	1	1	2	2	2	2	3	2	1	1	1	1	1	1	1	4	1	3	3	3	3	3	1	2	3
6695	2018-11-05 23:47:54	777	116.178.129.205(新疆-乌鲁木齐)	微信	18	2	3	3	4	4	1	3	4	4	4	3	2	1	3	4	3	3	3	1	2	3	2	2	2	4	2	1	3	1	2	1	1	1	2	4	2	4	3	2	2	2	2	2	3
6698	2018-11-05 23:49:05	994	117.136.26.53(新疆-未知)	手机提交	20	2	1	3	4	2	1	2	2	2	2	1	2	2	2	3	3	2	2	2	2	3	2	2	2	2	1	2	2	1	1	1	1	1	1	4	3	2	3	2	3	3	2	3	3
6702	2018-11-05 23:50:22	361	36.108.111.194(新疆-塔城)	手机提交	19	2	3	3	2	3	3	3	2	4	3	3	2	3	2	2	2	3	2	2	3	3	2	3	2	2	2	3	2	2	3	1	1	1	1	4	2	3	4	2	4	4	2	2	2
6705	2018-11-05 23:53:36	290	49.117.250.158(新疆-乌鲁木齐)	手机提交	22	1	1	3	3	3	3	3	4	4	3	2	3	3	3	3	4	4	2	2	4	2	2	2	2	2	3	3	3	3	3	3	3	3	2	2	3	2	3	3	2	2	2	2	3
6706	2018-11-05 23:53:41	229	223.104.30.173(新疆-未知)	微信	20	1	2	1	2	3	2	3	2	3	2	3	3	2	3	3	3	3	2	3	3	3	4	3	3	3	3	3	2	2	3	3	3	2	2	2	2	3	3	3	2	2	3	2	3
6707	2018-11-05 23:54:48	709	124.117.239.38(新疆-乌鲁木齐)	微信	20	1	3	5	1	1	1	2	2	2	2	2	2	2	1	1	1	1	1	1	1	1	1	1	3	2	2	2	1	1	1	1	2	1	1	4	2	2	3	1	3	2	2	2	3
6709	2018-11-05 23:56:03	517	110.156.92.1(新疆-乌鲁木齐)	手机提交	22	1	1	2	2	3	1	1	1	2	1	2	1	1	2	1	1	2	1	1	1	1	1	1	1	1	1	1	1	1	1	1	1	1	1	3	2	3	3	4	3	2	3	3	3
6710	2018-11-05 23:56:27	428	36.108.122.105(新疆-未知)	手机提交	19	2	3	2	2	3	3	2	3	3	3	3	3	3	3	3	3	3	3	3	3	3	3	3	3	3	3	3	1	1	1	1	1	1	1	4	2	4	4	1	4	4	1	1	4
6711	2018-11-05 23:57:10	382	222.82.239.150(新疆-乌鲁木齐)	手机提交	20	1	1	4	3	5	2	5	2	3	2	4	2	2	3	2	2	2	2	2	2	2	2	2	1	1	1	1	2	2	3	2	3	2	2	3	2	3	3	2	2	3	2	2	2
6712	2018-11-05 23:57:21	868	61.138.251.154(新疆-乌鲁木齐)	手机提交	19	2	2	4	4	3	4	2	2	1	2	2	2	1	3	2	2	3	1	1	2	3	3	2	1	2	2	1	3	2	1	1	1	1	1	3	2	3	3	2	3	3	2	2	3
6714	2018-11-05 23:58:49	297	36.108.123.168(新疆-未知)	手机提交	21	2	3	2	2	2	1	2	2	2	2	2	4	3	3	3	3	3	3	3	3	4	2	3	3	3	2	4	2	3	2	2	3	2	2	3	3	2	3	2	3	2	3	2	2
6715	2018-11-05 23:58:57	219	223.104.30.173(新疆-未知)	手机提交	23	2	3	2	2	2	2	2	2	2	2	2	2	2	2	2	2	2	2	2	2	2	2	2	2	2	2	2	2	2	2	2	2	2	2	2	2	2	2	2	2	2	2	2	2
6716	2018-11-05 23:59:15	217	222.82.239.150(新疆-乌鲁木齐)	手机提交	22	2	2	3	3	4	2	4	2	4	2	3	2	3	2	2	3	3	3	3	3	2	2	4	2	2	4	4	2	3	3	3	3	2	1	1	2	3	2	2	4	2	3	2	3
6717	2018-11-06 00:00:25	259	221.7.7.35(新疆-乌鲁木齐)	手机提交	21	2	3	3	3	1	2	2	2	4	2	3	2	2	3	2	2	3	3	3	3	3	4	3	3	2	2	2	2	3	2	3	2	3	2	3	1	3	1	3	2	3	3	2	2
6718	2018-11-06 00:00:38	287	223.104.30.189(新疆-未知)	手机提交	21	2	3	2	2	2	3	2	2	3	2	3	2	2	2	3	2	2	2	3	2	2	3	2	2	2	3	2	2	2	3	2	2	3	2	2	2	2	3	2	2	3	2	3	2
6719	2018-11-06 00:00:38	311	222.82.239.150(新疆-乌鲁木齐)	手机提交	19	2	3	3	3	3	3	3	3	3	3	3	3	3	3	3	3	3	3	3	3	3	3	3	3	3	3	3	1	1	2	1	1	1	1	3	2	3	3	3	3	3	3	2	3
6721	2018-11-06 00:01:01	372	223.104.30.93(新疆-未知)	手机提交	22	1	2	4	4	2	1	5	4	3	4	3	3	4	4	4	5	1	1	1	3	1	2	1	1	4	1	1	3	3	2	3	2	3	3	3	3	3	3	3	3	3	2	2	3
6723	2018-11-06 00:01:13	213	124.117.239.38(新疆-乌鲁木齐)	手机提交	19	1	2	3	3	3	3	3	3	3	3	3	3	3	3	3	3	3	3	3	3	3	3	3	3	3	3	3	1	1	1	1	1	1	1	4	4	4	4	3	3	3	3	3	3
6725	2018-11-06 00:01:45	312	124.117.239.38(新疆-乌鲁木齐)	手机提交	20	2	1	4	3	3	1	3	3	4	4	3	3	3	3	3	3	3	3	3	3	3	3	3	3	3	3	3	2	2	3	2	2	2	3	2	2	2	2	2	2	2	2	2	2
6730	2018-11-06 00:04:36	540	222.82.239.150(新疆-乌鲁木齐)	手机提交	20	2	1	4	5	4	3	5	5	5	5	5	5	5	5	5	5	5	5	5	5	5	5	5	5	5	5	3	2	2	2	2	1	1	1	3	2	3	3	3	3	3	2	3	3
6731	2018-11-06 00:04:50	580	222.82.239.146(新疆-乌鲁木齐)	手机提交	20	2	1	1	1	2	1	2	2	1	2	2	2	1	2	2	2	2	2	1	2	2	2	2	2	2	2	2	1	1	1	1	1	1	1	3	2	3	3	2	3	3	2	2	3
6732	2018-11-06 00:04:55	264	221.7.7.98(新疆-乌鲁木齐)	手机提交	20	2	3	4	3	3	3	3	3	3	3	3	3	3	3	3	3	3	3	3	3	3	3	3	3	3	3	3	3	3	3	3	3	3	3	3	2	3	3	3	3	3	1	2	2
6733	2018-11-06 00:05:07	1661	221.7.7.100(新疆-乌鲁木齐)	手机提交	21	2	3	2	3	2	2	4	3	4	4	4	2	3	2	2	3	3	3	3	3	4	2	2	4	3	3	2	1	1	2	2	2	1	1	2	2	3	3	3	3	2	3	3	3
6734	2018-11-06 00:05:38	1103	110.156.240.93(新疆-乌鲁木齐)	手机提交	21	2	3	2	2	2	1	1	2	3	2	2	1	1	2	2	2	1	2	1	2	3	2	1	2	1	3	1	1	1	1	1	1	1	1	4	2	2	3	2	4	3	2	2	2
6735	2018-11-06 00:05:55	760	223.104.30.170(新疆-未知)	手机提交	22	1	3	3	3	4	4	4	4	4	4	4	4	4	4	3	4	3	3	3	3	3	3	3	3	3	3	3	1	1	1	1	1	1	1	4	1	4	4	1	4	4	1	1	4
6737	2018-11-06 00:06:10	671	222.82.239.146(新疆-乌鲁木齐)	手机提交	19	2	3	3	3	3	1	3	3	3	3	3	2	1	3	3	3	3	1	1	1	1	1	1	1	1	1	1	1	1	1	1	1	1	1	3	1	2	3	1	3	3	1	1	3
6738	2018-11-06 00:06:33	233	117.136.26.0(新疆-未知)	手机提交	21	1	3	2	2	2	2	2	2	2	2	2	2	2	3	2	3	2	1	2	2	1	2	1	2	1	2	1	2	2	2	2	2	2	2	2	2	2	2	2	2	2	2	2	2
6739	2018-11-06 00:06:54	919	222.82.239.150(新疆-乌鲁木齐)	微信	21	2	3	2	2	2	2	2	2	2	3	1	3	3	3	3	3	3	1	3	2	3	2	2	1	1	2	1	1	1	1	1	1	1	1	4	2	3	3	2	3	3	1	2	3
6740	2018-11-06 00:08:20	565	49.117.252.76(新疆-乌鲁木齐)	手机提交	21	2	1	4	3	4	4	2	2	2	2	4	2	2	4	2	2	3	3	3	3	3	3	3	3	3	3	3	1	2	2	1	1	1	2	4	2	3	3	2	3	3	2	2	3
6741	2018-11-06 00:08:24	344	223.104.30.74(新疆-未知)	手机提交	22	2	3	3	1	3	3	3	2	2	1	1	2	4	4	3	4	2	1	1	1	1	2	4	4	4	4	3	2	2	2	2	2	1	1	3	2	3	2	2	3	3	3	3	2
6742	2018-11-06 00:08:41	530	36.108.113.108(新疆-未知)	手机提交	20	2	3	3	3	3	3	4	3	4	3	3	1	1	5	4	5	3	3	1	4	4	5	3	5	3	3	1	4	1	1	4	4	1	3	2	1	1	1	4	1	1	4	4	1
6743	2018-11-06 00:09:13	1055	221.7.8.86(新疆-乌鲁木齐)	手机提交	22	2	1	2	3	3	2	3	4	3	3	4	3	3	3	3	3	3	2	2	3	3	3	3	2	3	2	2	3	1	1	2	1	1	1	4	2	2	3	2	3	2	2	2	3
6748	2018-11-06 00:11:30	1345	223.104.30.87(新疆-未知)	手机提交	19	1	3	3	3	1	2	2	1	2	2	2	1	2	2	1	1	1	1	2	1	1	1	1	2	2	1	1	1	1	1	1	1	1	1	4	1	2	3	1	4	2	1	1	3
6750	2018-11-06 00:12:32	248	221.7.8.46(新疆-乌鲁木齐)	手机提交	21	1	3	3	3	3	3	3	3	3	3	3	3	3	3	3	3	3	3	3	3	3	3	3	3	3	3	3	2	2	2	1	2	1	1	3	1	3	3	2	2	2	1	1	3
6751	2018-11-06 00:13:02	882	222.82.239.146(新疆-乌鲁木齐)	手机提交	23	1	2	2	2	3	2	2	3	2	1	2	4	3	2	3	2	3	2	2	2	3	2	2	3	2	3	2	2	3	2	2	3	2	3	3	3	2	3	2	3	2	3	2	2
6752	2018-11-06 00:13:37	324	222.82.239.146(新疆-乌鲁木齐)	手机提交	19	2	1	3	2	3	1	3	2	2	2	4	3	2	2	2	2	3	3	3	3	3	3	3	2	2	2	2	2	2	2	2	2	2	2	2	2	2	2	2	2	2	2	2	2
6753	2018-11-06 00:13:42	907	221.7.7.42(新疆-乌鲁木齐)	手机提交	19	2	1	2	1	3	1	2	2	1	1	2	1	1	1	2	2	2	2	1	1	2	2	2	2	2	2	2	1	1	1	2	1	1	1	4	2	4	4	2	4	4	1	2	4
6755	2018-11-06 00:15:15	770	221.7.8.39(新疆-乌鲁木齐)	手机提交	22	2	2	2	2	2	1	2	3	3	3	2	3	1	4	3	3	2	2	2	2	3	1	1	2	2	1	1	2	1	1	1	1	3	1	4	1	3	3	1	3	3	1	1	3
6756	2018-11-06 00:15:40	204	221.7.8.66(新疆-乌鲁木齐)	手机提交	24	1	3	3	3	3	3	3	3	3	3	3	3	3	3	3	3	3	3	3	3	3	3	3	3	3	3	3	2	2	2	2	2	2	2	2	2	2	2	2	2	2	2	2	2
6757	2018-11-06 00:15:47	1083	124.117.239.38(新疆-乌鲁木齐)	手机提交	20	2	2	4	4	2	1	2	4	3	2	3	3	3	4	4	3	2	2	3	4	2	2	2	2	2	2	1	4	1	2	1	2	2	2	4	3	2	3	3	3	2	2	2	3
6758	2018-11-06 00:16:11	250	221.7.8.86(新疆-乌鲁木齐)	手机提交	22	1	1	5	5	5	5	5	5	5	5	5	5	5	5	5	5	5	5	5	5	5	5	5	5	5	5	5	4	4	4	4	4	4	4	4	4	4	4	4	4	4	4	4	4
6759	2018-11-06 00:16:14	707	223.104.30.190(新疆-未知)	手机提交	19	2	3	4	2	5	2	2	5	4	4	1	4	2	2	5	5	5	1	4	1	5	1	1	1	5	5	1	2	1	2	1	3	2	2	4	1	3	3	2	4	4	3	1	2
6760	2018-11-06 00:16:23	553	222.82.239.146(新疆-乌鲁木齐)	手机提交	19	2	1	2	3	3	2	4	4	5	4	4	2	4	4	3	4	3	4	1	3	4	4	2	4	1	1	2	1	1	1	2	1	1	3	4	1	3	3	2	4	3	2	1	4
6762	2018-11-06 00:16:41	460	110.156.238.21(新疆-乌鲁木齐)	手机提交	21	2	1	1	1	1	2	2	2	1	1	1	1	1	1	1	1	1	1	1	1	1	1	1	1	1	1	1	1	1	1	1	1	1	1	3	1	2	2	1	2	2	1	1	2
6763	2018-11-06 00:17:14	659	222.82.239.146(新疆-乌鲁木齐)	手机提交	19	1	1	5	3	2	2	2	3	3	3	3	3	2	2	2	2	1	1	1	1	1	1	1	1	1	1	2	4	1	1	2	1	2	1	4	2	3	3	2	3	3	1	1	3
6766	2018-11-06 00:20:02	927	221.7.8.66(新疆-乌鲁木齐)	手机提交	24	2	1	2	5	4	1	5	2	3	4	4	4	5	4	4	4	4	5	4	4	4	4	5	5	5	5	5	3	3	1	3	3	1	3	2	3	2	2	2	2	2	3	4	2
6767	2018-11-06 00:20:04	882	221.7.7.20(新疆-乌鲁木齐)	手机提交	22	2	3	1	1	1	1	2	1	2	1	1	1	1	2	2	2	1	1	1	1	1	1	1	1	1	1	1	1	1	1	1	1	1	1	4	1	3	3	1	3	3	3	1	4
6768	2018-11-06 00:20:38	1355	221.7.7.75(新疆-乌鲁木齐)	手机提交	22	1	3	5	5	5	2	5	5	5	5	2	5	4	5	5	5	3	3	3	5	4	4	1	4	4	4	2	1	1	1	2	3	1	3	3	2	2	1	2	2	2	3	3	1
6774	2018-11-06 00:22:31	1249	116.178.131.168(新疆-乌鲁木齐)	手机提交	20	2	3	2	2	3	2	2	3	2	3	3	4	2	4	2	2	2	2	3	2	3	2	3	2	3	3	2	1	1	1	2	1	2	1	3	2	3	3	2	3	3	2	2	3
6775	2018-11-06 00:22:43	907	221.7.7.126(新疆-乌鲁木齐)	手机提交	22	2	1	3	1	1	1	2	1	1	2	1	1	1	2	2	2	1	1	1	1	1	1	1	1	1	1	1	1	1	1	1	1	1	1	4	1	3	3	2	3	4	2	2	3
6776	2018-11-06 00:22:46	750	221.7.7.122(新疆-乌鲁木齐)	手机提交	22	2	3	1	1	2	1	2	2	2	1	1	1	1	1	1	2	1	1	1	1	1	1	1	1	1	1	1	1	1	1	1	1	1	1	4	1	2	3	1	3	3	2	1	2
6777	2018-11-06 00:23:00	215	117.136.26.8(新疆-未知)	手机提交	21	2	1	2	3	3	3	3	3	3	3	3	3	3	3	3	3	3	3	3	3	3	3	3	3	3	3	3	2	3	3	3	2	2	3	3	3	3	3	2	3	3	2	3	3
6780	2018-11-06 00:24:37	1093	124.117.239.38(新疆-乌鲁木齐)	手机提交	21	2	3	3	2	1	1	2	2	2	2	1	2	2	2	1	2	1	1	2	2	2	1	1	2	2	2	1	1	1	1	1	1	1	1	3	2	2	3	3	4	3	2	3	3
6784	2018-11-06 00:25:17	1209	116.178.131.58(新疆-乌鲁木齐)	手机提交	22	2	2	2	1	5	1	1	1	3	3	3	3	3	1	1	1	1	1	1	1	5	1	1	1	1	5	1	1	1	1	1	1	1	1	4	2	3	2	1	3	2	2	1	1
6787	2018-11-06 00:26:57	518	221.7.8.119(新疆-乌鲁木齐)	手机提交	23	2	3	5	4	5	1	5	4	5	5	5	5	2	5	5	5	5	2	2	3	5	3	4	3	3	3	3	3	3	2	2	2	3	3	2	3	3	2	2	3	3	2	2	2
6789	2018-11-06 00:27:18	684	221.7.8.86(新疆-乌鲁木齐)	手机提交	20	1	1	5	4	4	4	5	4	4	3	3	4	4	5	4	5	4	3	4	4	4	4	4	4	4	4	4	3	1	3	3	3	1	2	2	2	2	2	2	2	2	2	2	2
6790	2018-11-06 00:27:34	575	221.7.7.65(新疆-乌鲁木齐)	手机提交	22	2	2	3	3	2	1	3	4	3	3	3	3	1	3	3	3	1	3	1	3	2	1	4	3	2	1	1	3	2	2	2	4	2	2	2	1	2	1	1	2	1	2	1	2
6792	2018-11-06 00:29:48	1248	221.7.8.45(新疆-乌鲁木齐)	手机提交	22	2	1	2	2	1	1	1	1	2	1	1	1	1	2	2	1	1	1	1	1	1	1	1	1	2	2	1	3	2	1	1	2	1	1	3	2	4	4	2	3	3	1	2	3
6796	2018-11-06 00:30:55	994	36.108.122.235(新疆-未知)	手机提交	21	2	2	3	2	1	1	2	4	3	3	1	1	1	1	1	2	1	1	1	1	2	1	2	1	1	2	1	1	1	1	1	2	1	1	3	1	2	2	2	3	3	2	2	3
6798	2018-11-06 00:31:16	756	221.7.7.90(新疆-乌鲁木齐)	手机提交	23	1	1	3	1	2	1	2	1	1	1	1	1	1	1	1	1	1	1	1	1	1	1	1	1	1	1	1	1	1	1	1	1	1	1	4	1	3	3	1	3	3	1	1	3
6799	2018-11-06 00:31:22	902	221.7.7.96(新疆-乌鲁木齐)	手机提交	21	2	3	2	4	1	1	4	3	3	3	2	2	1	1	2	4	1	2	2	2	1	1	1	2	1	1	1	1	2	1	1	1	1	1	2	2	2	2	3	2	2	1	3	2
6800	2018-11-06 00:32:21	1055	221.7.8.65(新疆-乌鲁木齐)	手机提交	22	2	2	3	3	3	1	3	3	3	1	3	1	1	3	1	2	3	3	3	3	1	1	1	1	1	1	1	2	2	1	2	2	2	2	2	2	2	2	2	2	2	2	2	1
6801	2018-11-06 00:34:19	1052	221.7.8.105(新疆-乌鲁木齐)	手机提交	20	2	1	4	4	3	2	5	3	5	4	4	4	1	3	2	4	5	2	5	3	3	3	1	4	5	3	1	1	2	3	4	1	1	2	4	2	3	3	2	4	3	1	2	4
6803	2018-11-06 00:36:07	907	222.82.239.146(新疆-乌鲁木齐)	微信	25	2	1	4	4	1	1	4	4	4	4	4	4	4	4	4	4	1	4	4	4	4	4	4	4	5	5	1	4	1	1	1	3	3	1	2	4	2	2	4	2	1	4	4	2
6804	2018-11-06 00:36:43	782	221.7.8.72(新疆-乌鲁木齐)	手机提交	23	2	2	5	3	1	1	3	3	5	1	5	3	5	5	1	5	1	3	1	5	1	5	5	3	1	1	1	2	3	1	3	4	1	1	3	1	2	2	2	2	2	2	3	2
6805	2018-11-06 00:36:43	1234	221.7.7.18(新疆-乌鲁木齐)	手机提交	21	2	2	2	5	3	5	3	3	3	3	1	5	5	5	2	3	1	5	5	1	3	1	1	1	5	5	1	3	1	3	4	2	3	4	4	1	3	3	1	3	3	2	1	3
6806	2018-11-06 00:37:22	585	222.82.239.146(新疆-乌鲁木齐)	手机提交	22	2	2	2	3	1	1	1	5	3	5	3	3	5	5	3	3	1	5	1	1	5	3	5	5	1	1	1	4	1	2	2	2	2	2	2	2	3	2	1	2	2	2	2	3
6808	2018-11-06 00:37:50	1252	221.7.8.110(新疆-乌鲁木齐)	手机提交	22	2	3	1	1	2	3	1	3	3	1	2	2	2	2	2	2	2	2	1	2	2	2	3	2	1	1	1	1	1	1	1	1	1	1	3	2	2	2	2	2	2	2	2	2
6809	2018-11-06 00:37:59	348	222.82.239.150(新疆-乌鲁木齐)	手机提交	19	2	2	3	4	2	2	2	2	2	2	2	2	2	2	2	2	2	2	2	2	2	2	2	2	2	2	2	1	1	1	2	1	1	1	3	1	3	3	2	3	3	2	2	3
6810	2018-11-06 00:38:38	1249	117.136.26.32(新疆-未知)	手机提交	21	2	3	1	1	1	1	1	2	3	3	1	1	1	1	2	1	1	1	2	2	3	1	1	1	3	2	1	1	2	1	1	1	1	2	3	2	2	2	2	3	2	2	2	3
6812	2018-11-06 00:39:32	1135	221.7.8.71(新疆-乌鲁木齐)	微信	19	2	2	3	1	1	1	3	1	3	1	1	1	5	1	1	1	1	1	1	1	1	3	1	1	1	1	1	4	4	1	3	2	1	1	3	1	2	2	2	4	2	1	1	2
6813	2018-11-06 00:39:42	270	117.136.26.58(新疆-未知)	手机提交	18	1	2	3	3	3	3	3	3	3	3	3	3	3	3	3	3	3	3	3	3	3	3	3	3	3	3	3	2	2	2	2	2	2	2	2	2	2	2	2	2	2	2	2	2
6814	2018-11-06 00:39:46	439	221.7.8.35(新疆-乌鲁木齐)	手机提交	21	2	2	3	2	1	1	1	1	1	1	1	1	1	1	1	1	1	1	1	1	1	1	1	1	1	1	1	1	1	1	1	1	1	1	3	2	3	3	2	3	3	2	2	2
6816	2018-11-06 00:39:57	1076	221.7.7.4(新疆-乌鲁木齐)	手机提交	22	2	2	2	1	1	1	1	3	2	3	1	1	1	3	4	3	3	1	1	1	1	1	2	1	1	2	1	1	1	1	1	1	1	1	4	1	3	4	1	3	3	1	2	3
6819	2018-11-06 00:43:04	820	221.7.8.62(新疆-乌鲁木齐)	微信	20	2	1	2	1	2	1	2	3	2	2	3	3	1	2	3	3	3	3	1	2	3	1	3	3	2	1	1	2	1	2	1	2	2	1	2	2	2	2	2	2	2	2	1	2
6820	2018-11-06 00:43:15	1019	124.117.239.38(新疆-乌鲁木齐)	手机提交	21	2	3	3	2	1	2	2	3	4	3	2	3	2	4	1	2	1	2	2	1	1	1	2	3	4	4	2	1	1	2	1	1	1	1	3	2	4	3	2	3	2	2	2	3
6821	2018-11-06 00:43:32	523	221.7.8.83(新疆-乌鲁木齐)	手机提交	22	2	1	2	3	3	5	2	3	3	4	5	5	1	2	2	4	5	5	1	4	4	1	1	3	1	1	1	1	1	1	1	1	2	1	3	1	3	3	1	3	3	1	1	3
6825	2018-11-06 00:47:02	1596	110.156.88.16(新疆-乌鲁木齐)	手机提交	21	1	1	1	2	1	2	2	2	2	2	2	1	1	2	1	1	1	1	2	1	2	1	1	2	1	2	1	1	1	1	1	1	1	1	4	4	4	4	4	4	4	4	4	4
6827	2018-11-06 00:47:14	902	223.104.30.75(新疆-未知)	手机提交	22	1	3	1	1	3	3	1	1	3	3	3	3	2	4	1	1	1	1	1	1	1	1	2	2	1	1	4	2	1	1	1	2	1	1	3	1	3	2	3	3	3	3	3	3
6828	2018-11-06 00:47:31	476	221.7.8.104(新疆-乌鲁木齐)	微信	22	2	2	3	3	3	3	5	5	5	5	5	5	3	5	5	3	5	5	3	3	1	5	3	3	5	3	1	1	1	3	3	3	3	3	2	2	2	1	4	2	2	1	2	2
6829	2018-11-06 00:47:37	261	221.7.7.113(新疆-乌鲁木齐)	手机提交	24	1	3	3	2	1	1	4	1	1	2	2	3	3	2	2	1	1	1	1	1	1	1	1	1	3	4	3	2	2	3	2	3	3	3	2	2	2	2	3	2	3	2	2	2
6830	2018-11-06 00:48:33	1185	221.7.7.87(新疆-乌鲁木齐)	手机提交	18	2	1	5	4	3	2	4	2	3	2	3	2	5	3	1	2	1	2	2	2	4	2	5	2	4	2	2	1	3	1	4	3	2	4	3	3	2	2	2	2	2	1	1	2
6831	2018-11-06 00:49:16	526	223.104.30.94(新疆-未知)	微信	22	2	2	3	2	3	3	3	5	4	3	2	3	1	4	4	3	3	3	1	1	2	1	2	2	2	3	2	2	2	1	3	3	2	2	2	4	2	2	3	2	2	2	4	2
6832	2018-11-06 00:49:22	277	221.7.8.36(新疆-乌鲁木齐)	微信	23	2	2	3	3	2	3	3	3	3	3	3	3	3	3	3	3	3	3	3	3	3	3	3	3	3	3	3	2	3	3	3	3	3	3	3	3	3	3	3	3	3	3	3	2
6833	2018-11-06 00:49:37	471	223.104.30.81(新疆-未知)	微信	23	1	2	3	2	1	1	1	1	2	5	2	5	2	3	3	3	3	3	3	3	3	3	2	2	2	2	2	2	2	2	2	2	2	2	3	2	2	2	2	2	2	2	2	2
6834	2018-11-06 00:50:11	468	221.7.8.106(新疆-乌鲁木齐)	微信	24	1	3	2	2	2	2	1	2	2	2	2	2	2	2	2	2	2	2	2	2	2	2	2	2	2	2	2	2	2	2	2	2	2	2	3	3	3	3	3	3	3	3	3	3
6835	2018-11-06 00:50:20	645	221.7.7.60(新疆-乌鲁木齐)	微信	21	2	1	3	2	3	1	3	4	4	4	4	3	3	4	4	5	4	4	4	4	4	4	4	4	4	4	4	2	2	2	2	2	2	2	3	2	2	2	2	2	2	2	2	2
6836	2018-11-06 00:51:04	285	36.108.109.210(新疆-克孜勒苏)	手机提交	19	1	3	5	4	3	4	5	3	3	3	3	3	3	3	3	3	3	3	3	3	3	3	3	3	3	3	3	3	1	2	1	2	2	2	2	2	2	2	2	2	2	2	2	2
6837	2018-11-06 00:51:27	415	223.104.30.177(新疆-未知)	手机提交	20	2	1	4	4	4	2	3	3	4	4	1	1	1	2	3	3	3	3	3	3	3	3	4	4	3	3	3	2	1	1	1	1	1	1	4	2	3	3	1	3	3	3	1	2
6838	2018-11-06 00:51:50	249	221.7.7.5(新疆-乌鲁木齐)	微信	21	1	3	3	3	3	1	3	3	5	3	5	3	3	3	3	3	3	3	3	3	3	3	3	3	3	3	3	2	2	2	2	2	2	2	2	2	2	2	2	2	2	2	2	2
6840	2018-11-06 00:52:49	1640	110.156.208.234(新疆-乌鲁木齐)	手机提交	20	2	3	4	3	4	2	3	3	3	3	3	3	3	3	3	3	3	3	2	3	2	2	3	2	3	2	3	3	1	2	3	1	2	1	2	2	2	2	2	2	2	2	2	2
6841	2018-11-06 00:53:09	252	221.7.8.103(新疆-乌鲁木齐)	微信	23	1	2	3	3	3	3	3	3	3	3	3	3	3	3	3	3	3	3	3	3	3	3	3	3	1	3	3	3	3	3	4	3	3	3	3	3	3	3	3	3	3	3	3	3
6843	2018-11-06 00:55:06	364	221.7.8.40(新疆-乌鲁木齐)	微信	21	2	1	3	3	3	4	5	4	4	4	4	4	4	3	3	3	3	3	3	3	3	3	3	3	3	3	3	2	1	2	2	2	2	3	3	2	3	3	2	3	3	2	2	3
6844	2018-11-06 00:57:49	426	61.138.251.149(新疆-乌鲁木齐)	手机提交	19	1	1	1	1	1	1	1	2	1	1	1	1	1	2	1	3	1	1	1	1	1	1	1	1	1	1	1	3	1	1	1	1	1	1	3	1	3	3	1	3	3	1	1	3
6845	2018-11-06 00:58:10	600	49.117.255.233(新疆-乌鲁木齐)	手机提交	23	1	3	5	4	5	5	5	5	5	5	3	5	3	5	5	5	5	4	4	5	5	5	5	5	3	5	5	3	2	2	4	3	1	2	3	3	2	2	2	2	2	2	2	1
6846	2018-11-06 01:01:09	622	49.117.251.223(新疆-乌鲁木齐)	手机提交	20	2	1	3	3	3	2	2	3	2	3	4	2	2	3	3	3	2	3	3	3	3	2	2	2	2	3	2	2	1	2	2	1	2	1	3	2	3	2	2	3	3	3	2	3
6847	2018-11-06 01:01:32	1224	223.104.30.180(新疆-未知)	手机提交	22	2	1	5	5	1	4	2	2	5	5	2	5	3	3	5	5	1	4	1	1	1	1	1	2	1	1	1	1	2	2	3	1	3	2	4	1	2	3	1	4	3	1	1	2
6849	2018-11-06 01:09:26	473	221.7.8.106(新疆-乌鲁木齐)	手机提交	22	2	3	3	3	4	2	3	3	3	3	1	2	2	2	2	2	2	1	2	1	2	2	1	1	1	1	1	2	2	2	2	2	2	2	2	2	2	2	2	2	2	2	2	2
6850	2018-11-06 01:09:30	1011	221.7.8.64(新疆-乌鲁木齐)	微信	22	2	1	1	1	1	1	1	1	1	1	1	1	1	1	1	1	1	2	2	2	2	1	1	2	3	3	1	1	1	1	1	1	1	1	4	1	3	4	1	4	3	1	1	4
6852	2018-11-06 01:10:14	1379	221.7.7.96(新疆-乌鲁木齐)	微信	23	2	3	3	3	1	2	3	2	5	2	3	4	2	4	3	3	1	1	3	1	1	1	2	3	1	1	1	1	3	2	2	3	4	3	4	2	2	3	1	4	3	4	2	3
6853	2018-11-06 01:11:05	334	221.7.7.2(新疆-乌鲁木齐)	手机提交	22	2	3	3	2	3	5	3	3	3	3	3	3	3	3	3	3	3	3	3	3	3	3	3	3	3	3	3	3	3	3	3	3	3	3	2	2	2	2	2	2	2	2	2	2
6854	2018-11-06 01:13:36	958	221.7.8.30(新疆-乌鲁木齐)	微信	21	2	3	2	2	4	3	3	2	4	3	1	4	2	3	3	3	3	3	1	3	3	3	3	3	3	3	3	1	1	1	1	1	1	1	4	1	3	3	2	4	3	2	2	4
6855	2018-11-06 01:16:23	1034	221.7.8.50(新疆-乌鲁木齐)	手机提交	21	2	3	2	2	1	1	3	4	4	5	3	2	2	5	5	5	4	1	2	2	2	1	2	2	3	1	2	1	1	1	1	1	1	1	4	2	4	3	1	4	4	2	1	4
6856	2018-11-06 01:16:35	585	222.82.239.150(新疆-乌鲁木齐)	手机提交	21	2	3	3	3	3	4	3	3	4	4	4	3	3	3	3	4	3	3	3	3	2	2	2	2	2	2	1	2	1	1	1	1	1	1	3	3	2	2	2	3	2	3	2	3
6857	2018-11-06 01:16:42	603	223.104.30.84(新疆-未知)	手机提交	23	2	3	1	1	2	1	1	1	1	2	1	1	1	1	1	1	1	1	1	1	1	1	1	1	1	1	1	1	1	1	1	1	1	1	4	2	4	4	2	4	4	2	2	4
6858	2018-11-06 01:18:53	1668	117.136.26.4(新疆-未知)	微信	22	2	3	2	1	1	1	1	1	1	1	1	1	1	1	1	2	1	1	1	1	1	1	1	1	1	1	1	1	1	1	1	1	1	1	3	2	2	3	2	3	3	1	1	4
6861	2018-11-06 01:19:52	498	117.136.26.54(新疆-未知)	手机提交	22	1	3	2	3	1	1	1	1	2	2	1	2	2	2	2	3	2	2	2	2	1	2	1	1	1	1	1	3	3	3	2	2	2	3	3	3	3	3	4	4	3	4	4	4
6864	2018-11-06 01:30:23	1087	221.7.7.66(新疆-乌鲁木齐)	微信	19	2	3	4	2	3	2	2	1	2	2	3	2	2	4	4	2	2	1	1	2	3	2	3	4	2	2	2	1	1	1	3	2	2	1	4	2	2	3	3	4	2	2	3	2
6869	2018-11-06 01:51:55	723	223.104.30.179(新疆-未知)	手机提交	23	2	3	2	2	2	2	1	2	2	2	2	2	2	2	2	2	2	2	1	2	2	1	1	2	1	1	1	1	1	1	1	1	1	1	3	2	2	2	2	3	3	2	2	2
6870	2018-11-06 01:52:43	468	221.7.7.93(新疆-乌鲁木齐)	手机提交	21	2	1	3	1	1	1	1	1	1	1	1	1	1	3	3	3	3	1	1	1	3	1	1	1	1	1	1	1	1	1	1	1	1	1	4	2	2	3	1	4	4	2	1	3
6871	2018-11-06 01:58:56	810	221.7.8.40(新疆-乌鲁木齐)	微信	23	1	2	3	4	2	1	1	4	3	3	3	3	2	4	3	3	3	1	1	2	3	3	3	3	3	3	3	2	1	3	3	3	1	2	2	2	2	2	2	3	2	2	2	2
6872	2018-11-06 02:07:28	878	221.7.8.18(新疆-乌鲁木齐)	微信	22	1	2	3	3	2	1	5	5	2	2	4	2	2	4	3	3	2	3	2	2	2	3	4	4	2	1	1	4	1	2	4	2	1	2	2	2	3	3	2	3	3	2	2	3
6873	2018-11-06 02:09:15	764	110.156.200.240(新疆-乌鲁木齐)	手机提交	21	2	3	3	1	1	1	1	2	2	1	2	1	1	1	1	1	1	1	1	1	1	1	1	1	1	1	1	1	1	1	1	1	1	1	4	1	4	4	2	3	3	2	1	4
6874	2018-11-06 02:13:36	1346	117.136.26.55(新疆-未知)	手机提交	22	1	1	3	3	2	2	3	4	5	5	4	4	2	2	3	3	2	5	1	4	2	2	3	4	2	1	1	2	1	1	3	3	2	3	2	1	2	2	1	2	2	1	2	2
6875	2018-11-06 02:14:55	471	223.104.30.83(新疆-未知)	手机提交	22	1	1	3	3	3	3	3	3	3	3	3	3	3	3	3	3	3	3	3	3	3	3	3	3	3	3	3	2	1	1	1	2	1	1	4	2	4	4	3	4	4	4	3	4
6876	2018-11-06 02:28:34	293	221.7.8.99(新疆-乌鲁木齐)	微信	21	2	1	3	4	1	2	3	3	3	3	3	3	3	3	3	3	3	3	3	3	3	3	3	3	3	3	3	2	2	2	2	2	2	2	2	2	2	2	2	2	2	2	2	2
6877	2018-11-06 02:32:22	585	124.117.239.38(新疆-乌鲁木齐)	手机提交	24	2	3	4	3	2	3	4	2	2	2	2	2	3	3	2	2	2	3	2	3	3	3	3	3	4	2	2	2	2	2	2	4	3	2	3	2	2	2	2	2	2	3	2	2
6878	2018-11-06 02:43:58	244	117.136.26.22(新疆-未知)	手机提交	21	1	1	4	3	3	3	3	3	3	1	1	3	3	3	3	3	3	3	3	3	3	3	3	3	3	3	3	2	2	2	2	2	2	2	2	2	2	2	2	2	2	2	2	2
6879	2018-11-06 02:55:22	504	221.7.8.10(新疆-乌鲁木齐)	手机提交	22	2	3	5	5	5	1	5	5	5	5	5	3	5	5	3	5	5	3	3	5	3	3	3	5	3	3	1	3	2	2	2	1	4	4	2	2	2	2	4	2	2	4	4	2
6882	2018-11-06 07:53:25	852	221.7.7.89(新疆-乌鲁木齐)	手机提交	22	1	1	3	3	3	3	3	3	3	3	3	3	3	3	3	3	3	3	3	3	3	3	3	3	3	3	3	1	1	1	1	1	1	1	3	1	3	3	1	3	3	1	1	3
6886	2018-11-06 08:34:01	426	124.117.239.38(新疆-乌鲁木齐)	手机提交	21	2	3	3	2	2	2	2	2	2	4	4	4	2	4	4	3	4	2	4	2	4	2	3	2	4	2	4	2	1	1	1	1	3	2	3	1	3	1	2	3	2	2	3	2
6889	2018-11-06 08:39:08	223	221.181.53.145(新疆-乌鲁木齐)	手机提交	23	2	1	3	3	3	3	2	4	2	4	2	3	3	2	3	3	3	3	3	3	3	3	3	2	2	2	2	1	1	1	1	1	1	1	3	2	2	2	1	2	2	1	1	1
6890	2018-11-06 08:40:17	292	221.7.7.68(新疆-乌鲁木齐)	手机提交	22	2	3	3	3	3	2	4	2	2	3	2	3	3	2	2	2	2	2	3	3	3	4	4	4	3	3	3	4	3	3	4	3	4	3	3	3	3	4	3	3	3	3	4	3
6892	2018-11-06 08:57:09	879	221.7.7.72(新疆-乌鲁木齐)	微信	22	1	3	5	5	4	1	5	5	4	5	4	3	5	3	3	4	3	3	3	3	3	3	4	3	3	4	1	2	1	1	4	1	2	2	4	2	3	2	4	4	3	2	3	3
6893	2018-11-06 09:01:39	710	222.82.239.146(新疆-乌鲁木齐)	手机提交	20	2	2	3	3	4	3	3	3	3	4	4	3	3	4	4	4	4	4	4	4	4	3	3	4	3	4	4	2	2	2	2	2	2	3	3	2	2	2	2	3	2	2	2	2
6894	2018-11-06 09:02:13	259	222.82.239.150(新疆-乌鲁木齐)	手机提交	22	1	1	4	4	2	4	3	2	3	4	4	2	4	3	4	2	4	4	4	3	3	1	1	3	2	2	3	4	4	4	3	3	3	3	2	3	2	2	3	2	2	3	2	3
6896	2018-11-06 09:03:16	874	221.7.8.50(新疆-乌鲁木齐)	手机提交	23	2	3	2	1	2	1	1	1	1	1	2	1	1	2	1	1	1	1	1	1	1	1	1	2	1	1	1	2	1	2	1	1	1	1	3	1	3	3	2	4	3	2	2	3
6898	2018-11-06 09:07:51	577	110.156.240.130(新疆-乌鲁木齐)	手机提交	21	2	2	2	3	4	2	3	2	4	4	3	3	4	3	5	2	3	5	4	2	3	2	3	4	5	2	4	3	2	2	2	3	3	3	3	3	2	2	3	3	2	3	3	3
6899	2018-11-06 09:07:57	1334	221.7.7.45(新疆-乌鲁木齐)	手机提交	23	2	3	2	1	2	1	2	3	3	3	1	3	2	3	2	2	1	1	1	1	2	1	1	1	1	2	1	2	1	1	2	1	1	1	3	2	3	3	1	3	3	2	2	3
6900	2018-11-06 09:20:23	695	222.82.239.150(新疆-乌鲁木齐)	微信	22	1	3	3	4	2	3	3	4	2	2	4	3	2	3	2	2	1	2	2	2	2	1	3	3	1	2	2	2	1	2	2	2	1	2	3	3	3	2	2	3	3	3	2	3
6902	2018-11-06 09:20:57	786	221.7.7.5(新疆-乌鲁木齐)	手机提交	22	1	3	2	2	2	1	1	1	1	2	1	2	1	1	1	1	1	1	1	1	1	1	1	1	1	1	1	1	1	1	1	1	1	1	2	1	2	2	2	2	2	2	2	2
6908	2018-11-06 09:29:59	980	110.156.240.167(新疆-乌鲁木齐)	手机提交	20	2	2	4	3	4	1	3	1	3	3	1	2	2	4	3	3	1	2	2	1	1	2	2	2	2	2	1	1	2	2	1	2	1	4	1	2	3	2	3	2	2	3	2	4
6909	2018-11-06 09:31:04	378	223.104.30.173(新疆-未知)	手机提交	21	2	3	4	3	4	3	1	1	1	1	2	1	2	1	2	1	2	1	2	2	2	1	1	1	1	1	2	2	2	2	2	2	2	2	2	1	2	2	1	2	1	2	1	1
6912	2018-11-06 09:36:47	820	221.7.8.108(新疆-乌鲁木齐)	手机提交	22	2	1	4	5	4	1	4	2	4	2	2	4	2	5	2	2	4	4	2	2	4	2	1	3	3	3	2	1	1	1	1	1	2	1	4	1	2	3	2	3	3	1	2	3
6914	2018-11-06 09:38:01	745	221.7.8.90(新疆-乌鲁木齐)	手机提交	21	1	1	2	3	1	1	3	2	2	2	1	1	1	1	1	1	1	1	1	1	2	1	1	1	1	1	1	1	1	1	1	1	1	1	4	1	3	3	1	4	4	1	1	4
6916	2018-11-06 09:41:09	314	221.7.8.46(新疆-乌鲁木齐)	手机提交	19	1	3	4	4	3	1	3	2	3	3	1	5	3	3	3	4	3	2	2	2	3	2	1	2	2	2	2	2	2	1	3	2	1	2	3	2	2	2	3	3	2	3	2	2
6919	2018-11-06 09:45:06	228	221.7.7.124(新疆-乌鲁木齐)	手机提交	20	2	1	3	2	2	2	2	2	2	2	2	2	2	2	2	2	2	2	2	2	2	2	2	2	2	2	2	2	2	2	2	2	2	2	2	2	2	2	2	2	2	2	2	2
6925	2018-11-06 09:49:32	348	221.7.7.66(新疆-乌鲁木齐)	微信	22	2	2	3	3	3	3	3	3	3	3	3	3	3	3	3	3	3	3	3	3	3	3	3	3	3	3	3	2	2	2	2	2	2	2	2	2	2	2	2	2	2	2	2	2
6926	2018-11-06 09:50:25	688	49.119.233.138(新疆-乌鲁木齐)	手机提交	22	2	1	3	2	3	1	1	1	2	2	2	2	1	3	3	3	3	2	2	3	2	3	2	3	2	2	2	2	1	1	1	1	1	1	3	2	2	2	1	4	3	2	2	3
6927	2018-11-06 09:50:33	404	221.7.8.62(新疆-乌鲁木齐)	手机提交	20	1	1	3	3	3	3	3	3	3	3	3	3	3	2	2	3	2	2	2	3	2	3	2	3	2	3	2	3	1	1	1	1	2	2	2	2	2	2	2	2	2	2	2	2
6928	2018-11-06 09:50:36	681	221.7.7.39(新疆-乌鲁木齐)	微信	21	2	2	2	2	2	1	3	1	3	2	2	2	2	2	2	2	2	1	1	2	2	2	3	1	1	1	1	1	2	1	2	1	2	2	3	1	3	2	2	3	3	2	2	3
6930	2018-11-06 09:51:44	420	223.104.30.160(新疆-未知)	手机提交	22	2	1	2	2	2	2	2	1	2	2	1	2	2	2	2	2	2	2	2	2	2	1	2	2	1	2	2	1	2	2	1	1	1	1	3	3	2	2	2	3	2	3	3	2
6931	2018-11-06 09:52:23	1117	117.136.26.2(新疆-未知)	手机提交	22	2	1	2	1	2	1	2	1	3	1	2	2	1	2	2	2	1	2	1	2	2	1	1	2	2	1	1	2	1	1	2	2	2	1	3	2	3	3	2	3	3	2	2	3
6932	2018-11-06 09:53:01	882	117.191.17.235(新疆-乌鲁木齐)	微信	21	2	2	3	3	2	3	3	4	2	4	3	3	2	4	3	3	2	3	2	3	3	2	2	3	2	3	2	3	3	3	2	3	2	2	2	3	2	2	3	2	3	2	2	3
6933	2018-11-06 09:55:26	1087	36.108.123.10(新疆-未知)	手机提交	22	2	1	3	1	1	1	2	1	3	3	1	2	1	3	3	3	1	1	1	1	1	1	1	1	2	1	1	1	1	1	1	1	1	1	4	1	4	3	2	4	4	2	1	4
6934	2018-11-06 09:55:42	840	117.136.26.50(新疆-未知)	微信	20	2	2	1	1	1	3	2	2	2	1	3	3	1	3	1	2	2	1	1	2	1	2	4	2	1	1	4	1	1	1	1	1	2	2	3	3	3	3	3	3	3	3	2	3
6936	2018-11-06 09:56:32	979	221.7.7.124(新疆-乌鲁木齐)	微信	21	2	3	2	3	4	4	4	4	4	4	4	4	3	5	5	5	5	4	4	4	4	3	5	4	4	3	4	2	2	2	3	3	2	2	3	3	3	2	3	2	3	3	3	3
6937	2018-11-06 09:57:19	803	117.136.26.11(新疆-未知)	手机提交	23	2	2	2	4	4	3	1	3	5	5	5	4	5	5	1	5	1	1	1	1	1	1	2	2	1	1	2	2	2	2	1	2	2	1	4	2	4	4	2	3	3	1	4	4
6938	2018-11-06 09:58:38	820	221.7.8.88(新疆-乌鲁木齐)	微信	22	2	3	2	2	2	2	2	2	2	2	2	2	2	2	2	2	2	2	2	2	2	2	2	2	2	2	2	2	1	1	2	2	1	1	3	2	2	3	2	3	2	2	2	2
6941	2018-11-06 09:59:53	1023	117.136.26.34(新疆-未知)	手机提交	23	2	3	3	1	2	3	1	2	3	2	2	2	2	2	3	3	3	2	4	4	2	1	2	2	2	1	2	2	1	1	3	2	1	1	2	3	2	2	2	2	2	2	2	2
6942	2018-11-06 10:00:14	931	221.7.8.32(新疆-乌鲁木齐)	手机提交	20	2	3	1	1	2	1	1	1	1	3	1	3	2	2	1	3	1	1	2	1	3	1	1	1	1	1	1	1	1	1	1	1	1	1	3	1	3	3	1	3	3	1	1	2
6943	2018-11-06 10:02:27	548	221.7.7.23(新疆-乌鲁木齐)	手机提交	22	2	3	1	2	2	2	3	4	3	2	4	3	1	4	1	3	1	4	1	1	2	1	5	1	1	1	1	1	1	1	1	1	1	1	4	1	4	4	3	4	4	1	2	4
6946	2018-11-06 10:06:25	1085	221.7.8.110(新疆-乌鲁木齐)	微信	24	2	3	3	4	1	1	2	2	2	3	1	2	2	1	1	2	1	5	2	5	5	2	3	3	2	2	2	3	2	3	3	3	2	2	3	2	2	3	2	2	2	2	2	2
6947	2018-11-06 10:08:14	1441	110.153.216.153(新疆-乌鲁木齐)	手机提交	23	1	3	3	3	3	3	3	3	3	3	1	3	3	3	3	3	3	3	3	3	3	3	3	2	2	2	3	1	1	2	2	2	3	1	2	2	2	1	2	3	2	2	2	2
6950	2018-11-06 10:09:40	1237	221.7.7.53(新疆-乌鲁木齐)	手机提交	23	2	3	5	3	3	1	3	3	4	4	5	2	3	4	3	3	3	3	1	3	3	3	2	3	1	1	1	2	1	3	3	2	1	1	2	2	1	2	1	2	1	2	2	2
6952	2018-11-06 10:12:14	1259	221.7.7.22(新疆-乌鲁木齐)	微信	23	2	2	3	3	3	2	3	4	3	4	2	2	2	3	2	4	3	2	2	2	3	2	3	2	2	2	2	2	2	1	2	1	1	1	4	2	3	3	2	4	4	2	2	3
6953	2018-11-06 10:13:51	1007	221.7.8.71(新疆-乌鲁木齐)	手机提交	23	2	1	2	2	3	3	3	2	2	2	2	2	1	2	2	2	2	1	1	1	1	2	1	2	2	2	1	1	1	1	1	1	1	1	3	1	2	3	2	3	3	2	1	2
6955	2018-11-06 10:15:22	275	221.7.7.114(新疆-乌鲁木齐)	微信	22	1	1	3	3	4	4	4	4	5	5	3	3	3	3	3	3	3	3	3	3	3	3	4	4	4	2	2	3	2	3	2	2	2	2	3	3	3	3	2	3	3	3	2	2
6961	2018-11-06 10:43:54	1590	223.104.30.90(新疆-未知)	手机提交	21	2	1	2	2	2	1	3	3	2	3	3	2	2	2	2	2	2	2	1	2	2	2	3	2	3	3	2	2	1	1	2	1	1	2	4	2	3	3	2	4	3	2	2	3
6962	2018-11-06 10:49:36	1514	117.136.26.19(新疆-未知)	手机提交	22	2	3	3	3	3	1	2	2	3	3	2	2	3	3	1	3	3	1	1	3	1	1	1	1	1	1	1	1	1	1	2	1	2	1	3	2	3	3	2	4	3	1	1	3
6966	2018-11-06 10:55:56	277	221.7.7.12(新疆-乌鲁木齐)	微信	23	1	3	2	2	2	2	1	1	2	1	2	1	2	1	2	2	1	2	1	2	2	1	2	2	2	1	1	2	1	1	1	2	1	1	2	1	2	1	2	1	1	1	2	2
6967	2018-11-06 10:56:36	983	221.7.8.101(新疆-乌鲁木齐)	微信	22	2	3	1	3	5	2	2	2	2	2	1	3	4	2	3	2	4	1	1	1	1	2	2	2	2	2	2	1	1	1	1	1	1	1	4	2	2	2	2	2	2	2	2	2
6969	2018-11-06 10:58:56	366	223.104.30.172(新疆-未知)	手机提交	21	2	2	2	2	2	2	2	2	2	2	2	2	2	2	2	2	2	2	2	2	2	2	2	2	2	2	2	1	1	1	1	1	1	1	4	1	4	4	1	4	4	2	2	4
6971	2018-11-06 11:01:04	541	60.13.166.242(新疆-乌鲁木齐)	微信	21	2	3	3	2	3	3	3	3	3	3	3	3	3	3	3	3	3	3	3	3	3	3	3	3	3	3	3	2	1	3	1	3	2	1	3	2	3	3	4	3	3	3	2	3
6973	2018-11-06 11:04:28	787	221.7.8.49(新疆-乌鲁木齐)	微信	22	2	2	4	3	3	3	3	3	3	3	3	3	3	3	3	4	3	3	3	4	3	3	2	3	3	3	2	2	3	2	1	2	1	2	3	2	2	2	3	3	2	2	3	2
6974	2018-11-06 11:06:25	827	221.7.7.84(新疆-乌鲁木齐)	微信	22	2	3	2	2	2	1	1	2	3	3	1	3	3	3	2	2	2	2	2	2	2	2	2	1	1	2	1	1	1	1	1	1	1	1	2	2	2	2	2	2	2	2	2	2
6976	2018-11-06 11:06:46	854	221.7.8.115(新疆-乌鲁木齐)	微信	25	2	3	2	2	1	1	1	1	1	2	1	2	2	2	3	2	1	1	2	1	1	1	2	1	1	1	1	1	1	1	1	1	1	1	4	2	2	2	1	4	2	2	2	3
6977	2018-11-06 11:07:22	890	221.7.8.11(新疆-乌鲁木齐)	手机提交	21	2	3	3	3	3	3	2	2	2	2	1	3	2	2	1	3	1	2	2	2	2	2	2	2	2	2	2	1	1	1	1	1	2	1	3	2	2	2	2	3	3	2	2	2
6979	2018-11-06 11:08:32	633	36.108.111.164(新疆-塔城)	手机提交	21	1	1	4	2	4	1	3	2	2	2	1	2	1	2	1	2	2	1	1	2	2	1	1	1	4	1	1	2	1	1	1	1	2	1	4	2	3	4	2	4	3	1	2	4
6981	2018-11-06 11:19:05	1142	221.7.8.60(新疆-乌鲁木齐)	手机提交	21	2	3	5	3	1	1	4	3	3	5	5	5	3	5	5	5	5	5	2	5	5	1	5	5	5	5	1	1	4	3	1	3	2	2	3	3	3	3	1	4	4	4	3	4
6982	2018-11-06 11:21:34	424	223.104.30.139(新疆-未知)	手机提交	22	2	1	4	4	4	4	4	5	4	4	4	4	2	4	4	4	5	4	4	4	4	4	4	4	4	4	4	1	1	2	1	1	2	2	2	2	2	2	3	2	2	3	3	2
6985	2018-11-06 11:45:20	1476	221.7.7.24(新疆-乌鲁木齐)	微信	23	2	2	1	1	1	2	2	2	2	2	1	1	1	2	1	1	1	1	1	1	1	1	1	1	1	1	1	2	1	1	2	1	1	1	4	1	4	4	1	4	4	2	1	4
6992	2018-11-06 11:59:07	399	221.7.8.90(新疆-乌鲁木齐)	手机提交	24	2	1	1	1	2	2	2	2	2	3	2	2	2	3	3	3	3	2	3	2	3	2	1	3	2	2	2	1	2	4	3	4	2	3	2	3	1	1	2	1	4	3	2	2
6994	2018-11-06 12:00:29	453	117.136.26.59(新疆-未知)	手机提交	21	2	3	3	3	2	2	2	2	2	4	4	4	4	3	4	3	4	3	4	3	4	3	4	2	2	3	4	2	1	1	3	1	1	1	4	1	4	4	2	4	4	1	1	3
6996	2018-11-06 12:01:21	608	221.7.7.36(新疆-乌鲁木齐)	手机提交	20	2	1	3	3	4	3	2	4	4	4	4	4	3	4	4	3	3	4	3	3	3	3	3	3	3	3	2	2	1	1	2	2	1	1	3	2	2	3	3	3	3	2	2	3
6998	2018-11-06 12:03:01	693	221.7.7.88(新疆-乌鲁木齐)	手机提交	21	2	3	2	2	2	2	2	2	2	2	2	3	2	2	2	2	2	2	2	2	3	2	2	2	2	2	1	2	1	2	1	2	2	2	4	1	3	3	1	3	3	1	1	3
7000	2018-11-06 12:04:04	688	36.108.113.11(新疆-未知)	微信	19	1	1	4	4	4	2	4	4	4	3	4	3	1	5	2	5	2	3	3	5	3	3	2	4	4	3	1	3	1	3	4	3	3	1	2	3	2	2	1	3	2	3	3	2
7005	2018-11-06 12:06:26	1060	223.104.30.167(新疆-未知)	手机提交	23	2	2	3	3	3	4	4	4	4	4	5	4	3	4	4	5	4	2	2	3	3	2	5	4	4	4	1	2	1	1	2	3	1	1	3	2	2	2	3	3	2	2	2	2
7006	2018-11-06 12:07:47	818	49.119.233.212(新疆-乌鲁木齐)	微信	21	1	1	2	2	2	1	1	1	1	3	5	4	2	4	4	4	3	3	1	4	3	2	3	4	5	5	4	1	1	1	1	1	1	1	4	1	4	4	2	3	4	2	2	3
7009	2018-11-06 12:08:52	267	221.7.8.91(新疆-乌鲁木齐)	手机提交	23	2	2	2	2	2	2	2	2	2	2	2	2	2	2	2	2	2	2	2	2	2	2	2	2	2	2	2	2	1	1	1	1	1	1	4	2	4	4	1	4	4	2	2	4
7010	2018-11-06 12:08:53	870	221.7.8.239(新疆-乌鲁木齐)	手机提交	22	2	1	2	3	1	1	2	2	2	2	2	2	2	2	2	2	2	2	1	2	2	2	1	2	1	1	1	1	1	1	1	1	1	1	3	1	3	3	1	3	3	1	1	3
7011	2018-11-06 12:09:04	203	221.7.8.30(新疆-乌鲁木齐)	手机提交	23	1	3	2	3	3	3	3	3	3	3	3	3	1	1	1	2	2	2	2	2	2	2	2	2	2	2	2	2	2	2	2	2	2	2	2	2	2	2	2	2	2	2	2	2
7012	2018-11-06 12:09:31	561	221.7.8.48(新疆-乌鲁木齐)	微信	21	2	3	4	2	3	2	2	2	2	2	3	3	2	3	3	2	3	3	3	3	2	3	3	3	4	2	3	3	3	3	4	3	3	2	2	2	2	2	2	2	2	2	2	2
7016	2018-11-06 12:13:12	309	49.119.230.28(新疆-乌鲁木齐)	手机提交	24	1	2	3	3	2	3	3	1	3	3	3	3	2	3	2	3	2	3	3	2	3	2	3	4	2	4	2	2	2	2	2	2	2	2	2	2	2	2	3	3	3	3	3	2
7017	2018-11-06 12:13:16	612	49.117.252.14(新疆-乌鲁木齐)	手机提交	19	2	3	1	1	2	1	2	3	4	5	5	5	2	3	2	2	2	1	1	1	2	1	1	2	4	2	1	1	1	1	1	1	2	1	3	1	3	3	2	4	3	2	2	3
7021	2018-11-06 12:17:21	1001	221.7.8.1(新疆-乌鲁木齐)	手机提交	21	1	2	3	2	1	1	1	1	1	2	2	1	2	1	1	1	1	1	1	1	1	1	1	1	1	2	1	2	1	1	1	1	1	1	4	1	3	3	2	3	3	2	2	2
7023	2018-11-06 12:18:40	840	221.7.8.1(新疆-乌鲁木齐)	微信	20	1	2	2	2	1	2	1	2	1	1	2	1	1	2	1	1	1	1	1	1	1	1	1	1	1	1	1	1	1	1	1	1	1	1	3	1	3	3	1	3	3	1	1	3
7027	2018-11-06 12:24:00	608	221.7.8.87(新疆-乌鲁木齐)	手机提交	21	2	2	1	1	3	3	3	3	2	3	2	3	3	2	2	1	1	1	1	1	1	1	1	1	2	2	1	2	1	1	1	1	1	1	3	2	3	3	2	3	3	2	2	2
7029	2018-11-06 12:26:26	919	221.7.8.115(新疆-乌鲁木齐)	微信	22	2	2	2	2	5	1	5	5	4	3	3	2	2	3	3	3	3	3	3	3	3	2	2	2	1	1	1	1	1	1	1	1	2	1	3	2	2	2	2	2	2	2	2	2
7041	2018-11-06 12:44:14	444	49.119.240.13(新疆-和田)	手机提交	21	2	2	3	5	4	1	4	1	3	4	4	4	1	1	3	3	4	1	4	3	3	3	2	2	3	3	3	2	2	3	4	3	3	4	4	2	3	2	3	3	3	2	2	3
7065	2018-11-06 13:06:21	260	221.7.7.89(新疆-乌鲁木齐)	手机提交	22	1	2	3	3	3	1	3	3	3	1	1	1	2	2	1	4	1	2	3	3	3	3	3	3	3	3	3	2	2	2	2	2	2	2	2	2	2	2	2	2	2	2	2	2
7068	2018-11-06 13:06:58	286	221.7.8.99(新疆-乌鲁木齐)	手机提交	21	1	2	3	3	1	1	1	1	1	1	5	1	1	1	1	1	1	1	1	1	1	1	1	1	1	1	1	4	4	4	4	4	4	4	4	4	4	4	4	4	4	4	4	4
7069	2018-11-06 13:08:01	264	117.136.26.8(新疆-未知)	手机提交	22	1	1	3	3	4	1	3	3	3	4	3	3	2	2	2	2	2	2	2	2	2	2	2	2	2	2	2	2	2	2	3	3	3	2	2	2	2	2	2	2	2	2	2	2
7070	2018-11-06 13:08:53	359	223.104.30.75(新疆-未知)	微信	21	2	2	2	2	2	2	2	2	2	2	3	4	4	4	4	4	4	4	4	4	4	4	4	4	4	4	1	2	3	3	2	3	3	2	2	2	2	2	2	2	2	2	2	2
7072	2018-11-06 13:10:12	381	110.156.90.229(新疆-乌鲁木齐)	手机提交	21	2	3	3	3	3	3	3	3	3	3	3	3	3	3	3	3	3	3	3	3	3	3	3	3	3	3	3	2	2	2	2	2	2	2	2	2	2	2	2	2	2	2	2	2
7073	2018-11-06 13:10:43	225	221.7.7.90(新疆-乌鲁木齐)	微信	22	2	1	3	3	2	3	3	3	3	3	3	3	3	3	3	2	4	3	2	3	4	2	3	3	4	3	3	3	3	3	3	2	2	3	3	2	3	2	3	3	2	3	2	3
7074	2018-11-06 13:11:05	436	36.108.123.2(新疆-未知)	手机提交	21	1	3	4	4	4	4	4	4	4	4	4	4	2	3	4	4	4	4	3	4	3	4	4	4	3	4	4	3	3	1	3	3	1	1	2	2	2	2	2	2	2	2	2	2
7075	2018-11-06 13:11:13	216	221.7.7.21(新疆-乌鲁木齐)	手机提交	21	2	1	5	3	3	3	3	3	3	3	3	3	3	3	3	3	3	3	3	3	3	3	3	3	3	3	3	3	3	3	3	3	2	3	3	3	2	2	2	2	3	2	2	3
7076	2018-11-06 13:11:36	577	36.108.124.86(新疆-未知)	微信	22	2	3	3	2	1	1	1	1	2	2	1	1	1	2	2	1	1	1	1	1	1	1	1	1	1	1	1	1	1	2	1	1	1	1	3	2	3	3	2	2	2	2	2	2
7079	2018-11-06 13:12:51	627	110.156.238.7(新疆-乌鲁木齐)	手机提交	21	2	1	3	3	3	2	3	2	2	2	2	2	2	2	2	2	2	2	2	2	2	2	2	2	2	2	2	1	1	1	1	1	1	1	3	3	3	3	3	3	3	3	3	3
7080	2018-11-06 13:13:14	1324	221.7.8.83(新疆-乌鲁木齐)	手机提交	23	2	3	3	2	1	1	3	5	3	5	5	3	2	3	4	3	2	2	2	4	2	2	2	2	2	2	2	1	1	1	1	1	1	1	4	2	2	2	2	4	4	2	2	2
7084	2018-11-06 13:14:46	545	202.100.173.1(新疆-乌鲁木齐)	手机提交	21	2	2	3	4	1	3	4	2	3	4	2	3	2	2	3	2	2	3	2	2	3	2	2	2	2	2	2	2	1	2	1	3	3	2	3	2	2	3	1	2	2	2	2	2
7085	2018-11-06 13:15:27	573	110.156.204.228(新疆-乌鲁木齐)	手机提交	20	1	3	5	4	3	3	3	4	4	3	3	3	3	3	3	3	3	3	3	3	3	3	3	3	3	3	3	2	2	2	2	2	2	2	2	2	2	2	2	2	2	2	2	2
7086	2018-11-06 13:16:10	273	223.104.30.174(新疆-未知)	手机提交	18	2	1	4	4	3	2	4	4	3	3	3	3	2	3	3	4	3	3	3	3	3	3	3	3	3	3	3	2	2	2	2	2	2	2	2	2	2	2	3	3	3	2	2	2
7087	2018-11-06 13:16:13	308	49.117.249.17(新疆-乌鲁木齐)	微信	22	1	3	4	3	4	3	3	3	3	4	3	3	3	3	3	3	3	3	3	3	3	3	3	3	3	3	3	3	3	3	3	3	3	3	3	3	3	3	3	3	3	3	3	3
7088	2018-11-06 13:17:01	1057	221.7.8.50(新疆-乌鲁木齐)	手机提交	21	2	3	4	1	2	1	3	2	3	3	2	2	2	3	4	2	1	2	3	2	2	3	3	2	1	1	1	1	1	4	1	1	1	1	3	2	3	3	2	3	3	2	2	2
7089	2018-11-06 13:17:02	1065	221.7.8.66(新疆-乌鲁木齐)	手机提交	23	2	2	5	3	3	1	3	5	5	5	4	5	1	4	2	3	4	4	3	3	4	1	3	4	3	3	1	2	1	3	3	2	2	2	3	3	3	3	3	3	3	3	3	3
7091	2018-11-06 13:17:27	474	110.156.249.54(新疆-乌鲁木齐)	手机提交	22	1	3	5	3	2	2	2	2	2	2	2	2	2	2	2	2	2	2	2	2	2	2	2	2	2	2	2	2	2	2	2	2	2	2	2	2	2	2	2	2	2	2	2	2
7092	2018-11-06 13:17:28	756	221.7.8.37(新疆-乌鲁木齐)	微信	21	1	1	2	2	1	1	2	3	3	3	3	5	4	5	5	4	4	3	3	3	2	5	5	4	3	3	1	1	1	1	2	3	3	1	2	2	2	2	3	2	2	4	3	2
7093	2018-11-06 13:17:31	638	49.117.255.61(新疆-乌鲁木齐)	手机提交	20	2	3	4	4	4	2	4	2	4	3	3	3	3	4	3	3	2	3	2	3	4	4	4	4	2	4	4	2	2	2	2	2	2	1	4	2	3	3	1	3	3	2	2	3
7094	2018-11-06 13:18:06	670	49.117.255.182(新疆-乌鲁木齐)	手机提交	22	2	1	3	4	4	3	3	3	4	4	3	3	3	2	2	3	2	3	1	2	2	2	2	2	2	2	2	2	2	2	2	2	1	1	3	2	3	3	3	3	3	2	3	3
7096	2018-11-06 13:18:39	963	49.117.252.73(新疆-乌鲁木齐)	手机提交	21	1	3	4	3	3	3	3	3	3	3	3	3	2	2	2	2	3	2	3	3	3	3	3	3	2	4	3	2	2	2	2	2	2	3	2	3	2	2	2	3	2	2	2	2
7100	2018-11-06 13:19:43	892	117.136.26.63(新疆-未知)	手机提交	22	2	1	3	3	2	2	3	4	2	2	2	3	2	4	1	2	2	3	3	2	2	2	2	2	1	2	1	1	1	1	2	1	1	1	3	2	3	3	2	3	3	2	2	3
7101	2018-11-06 13:19:55	810	49.119.230.163(新疆-乌鲁木齐)	微信	22	1	1	1	1	2	2	2	1	2	2	2	4	2	3	2	3	2	3	2	2	2	2	3	3	2	2	1	1	1	1	1	1	1	1	3	2	2	2	3	2	2	2	2	2
7103	2018-11-06 13:20:22	837	221.7.8.19(新疆-乌鲁木齐)	手机提交	21	2	3	3	3	3	4	4	3	4	4	4	2	2	3	3	4	3	4	4	4	4	4	4	3	3	3	3	4	1	2	3	2	1	1	4	3	2	2	4	3	3	3	3	3
7104	2018-11-06 13:21:22	413	49.119.232.184(新疆-乌鲁木齐)	手机提交	21	2	1	3	3	3	3	3	3	3	3	3	3	3	3	3	3	3	3	3	3	3	3	3	3	3	3	3	1	1	1	1	1	1	1	3	3	3	3	3	3	3	2	2	3
7108	2018-11-06 13:22:51	236	221.7.8.14(新疆-乌鲁木齐)	手机提交	20	1	1	4	3	3	3	3	3	3	3	3	3	3	4	4	3	3	3	3	3	3	3	3	3	3	3	3	2	2	2	2	2	2	2	2	2	2	2	2	2	2	2	2	2
7113	2018-11-06 13:25:24	1000	221.7.7.106(新疆-乌鲁木齐)	手机提交	22	2	2	3	1	2	1	1	3	4	4	1	1	1	3	4	4	4	3	4	1	2	2	2	2	2	2	2	2	2	2	2	2	3	3	3	3	3	3	3	3	3	3	3	3
7115	2018-11-06 13:26:01	509	221.7.8.8(新疆-乌鲁木齐)	手机提交	21	2	1	3	3	3	1	3	3	3	3	3	3	1	3	3	3	2	2	2	3	3	2	3	3	1	1	1	1	1	1	1	1	1	1	2	2	2	2	1	2	2	2	2	2
7119	2018-11-06 13:30:09	222	223.104.30.171(新疆-未知)	微信	23	1	2	3	3	3	3	3	3	3	3	2	3	2	4	3	2	3	2	3	2	2	2	5	2	3	2	2	2	2	2	3	2	3	2	2	2	3	2	2	3	2	3	3	2
7120	2018-11-06 13:30:15	693	117.136.26.14(新疆-未知)	手机提交	20	2	3	3	4	2	3	4	2	3	4	4	4	2	3	3	3	2	3	3	3	2	3	3	3	3	3	3	2	1	2	1	1	1	1	2	3	2	1	2	3	2	4	4	1
7121	2018-11-06 13:30:15	303	110.156.207.8(新疆-乌鲁木齐)	手机提交	20	2	1	1	2	2	3	3	2	2	3	2	3	1	1	1	4	2	3	1	3	1	2	2	3	2	3	4	2	3	2	4	2	3	4	2	3	1	3	4	3	2	3	2	3
7129	2018-11-06 13:35:41	243	221.7.7.52(新疆-乌鲁木齐)	微信	23	2	1	3	5	5	5	5	3	3	3	3	3	2	2	2	2	2	2	2	2	2	2	2	2	2	2	2	1	1	1	1	2	2	2	2	2	2	2	2	1	2	2	2	2
7132	2018-11-06 13:36:56	1680	223.104.30.171(新疆-未知)	手机提交	22	2	3	3	3	3	3	3	3	3	3	3	3	3	3	3	3	3	3	3	3	3	3	4	3	3	3	3	2	2	3	2	2	3	2	3	2	3	2	3	2	2	3	2	2
7133	2018-11-06 13:37:12	660	36.108.113.155(新疆-未知)	手机提交	20	2	1	5	5	5	1	5	5	5	5	5	5	5	5	5	5	5	1	1	5	5	5	5	5	5	5	1	4	4	4	4	4	3	4	2	4	1	1	4	4	4	4	4	2
7135	2018-11-06 13:38:13	531	221.7.8.126(新疆-乌鲁木齐)	手机提交	22	2	1	2	2	2	4	5	3	2	2	4	4	5	5	2	1	2	1	5	5	5	2	5	5	5	5	5	1	1	4	4	1	4	2	2	2	2	2	4	2	2	2	2	2
7141	2018-11-06 13:40:00	251	49.117.252.253(新疆-乌鲁木齐)	手机提交	18	1	1	4	4	4	3	3	4	4	4	2	3	2	3	3	2	3	3	2	3	3	3	3	3	3	3	3	3	3	3	3	3	3	2	3	2	2	3	3	3	3	2	3	2
7143	2018-11-06 13:40:58	212	124.117.239.38(新疆-乌鲁木齐)	手机提交	21	1	2	5	5	2	3	3	2	2	4	3	2	3	1	3	5	5	1	5	3	5	3	5	3	1	2	3	2	2	2	3	2	2	1	1	1	1	1	1	3	3	2	1	1
7144	2018-11-06 13:43:32	299	221.7.8.53(新疆-乌鲁木齐)	手机提交	22	1	1	3	3	3	3	3	3	3	3	3	3	3	3	3	3	3	3	3	3	3	3	3	3	3	3	3	3	2	2	3	2	3	3	2	3	2	3	3	3	1	3	3	2
7148	2018-11-06 13:44:45	714	221.7.8.127(新疆-乌鲁木齐)	手机提交	22	1	2	3	4	5	5	2	3	2	2	2	4	3	5	2	2	4	1	1	2	1	1	4	1	4	4	1	2	1	1	3	1	1	1	4	2	3	3	2	4	3	4	2	4
7150	2018-11-06 13:47:28	247	36.108.110.255(新疆-塔城)	手机提交	21	1	1	4	5	4	4	5	4	4	4	4	4	4	4	4	5	4	4	4	4	5	4	5	4	5	4	4	4	4	3	2	3	4	3	2	2	2	2	2	2	2	2	2	3
7151	2018-11-06 13:48:34	707	36.108.113.227(新疆-未知)	手机提交	21	2	3	3	4	1	1	2	2	4	2	1	2	2	2	2	2	2	3	2	3	2	2	3	4	2	2	4	1	1	1	2	2	2	1	2	3	2	2	2	2	2	4	4	1
7157	2018-11-06 13:53:30	303	49.119.231.226(新疆-乌鲁木齐)	微信	23	2	1	5	5	5	1	5	5	5	5	5	5	5	5	5	5	5	5	5	5	5	5	5	5	5	5	5	4	4	4	4	4	4	4	2	2	2	2	2	2	2	2	2	2
7160	2018-11-06 13:56:17	476	36.108.122.49(新疆-未知)	手机提交	20	2	3	3	3	1	1	1	3	3	3	4	4	2	2	2	3	1	2	1	2	1	3	1	3	1	1	1	3	1	1	3	1	2	2	2	2	2	2	2	2	2	2	2	2
7163	2018-11-06 13:57:54	560	221.7.8.107(新疆-乌鲁木齐)	微信	23	2	2	1	2	1	1	3	2	4	5	5	1	1	4	5	5	1	1	1	1	1	3	1	2	4	1	1	1	1	1	1	1	1	1	3	3	3	2	1	2	2	1	1	2
7165	2018-11-06 13:58:42	542	49.117.252.122(新疆-乌鲁木齐)	微信	22	2	1	3	3	3	3	3	3	3	3	3	3	3	3	3	3	3	3	3	3	3	3	3	3	3	3	3	1	1	2	1	2	2	1	3	1	3	3	2	3	3	2	2	3
7169	2018-11-06 14:02:46	260	221.7.7.47(新疆-乌鲁木齐)	微信	23	2	2	2	2	2	2	2	2	2	2	2	2	2	2	2	2	2	2	2	2	2	2	2	2	2	2	2	2	2	2	2	2	2	2	2	2	2	2	2	2	2	2	2	2
7172	2018-11-06 14:05:04	436	223.104.30.190(新疆-未知)	微信	22	1	1	2	2	2	2	2	3	2	2	2	2	2	2	2	2	2	2	2	2	2	2	2	2	2	2	2	3	3	4	2	4	3	4	2	3	2	3	2	2	2	2	2	2
7175	2018-11-06 14:05:37	670	221.7.8.62(新疆-乌鲁木齐)	微信	23	2	3	2	3	2	1	3	4	3	4	3	3	2	2	3	3	4	5	1	2	3	2	3	4	2	2	2	2	3	2	3	1	3	3	3	3	2	3	2	2	2	2	2	3
7177	2018-11-06 14:06:44	433	36.108.113.127(新疆-未知)	微信	22	2	2	3	3	4	3	2	3	3	3	3	3	3	3	3	3	3	3	3	3	4	4	4	4	4	4	4	1	1	1	1	2	3	2	3	2	3	2	3	2	3	2	3	2
7179	2018-11-06 14:09:15	679	110.156.192.33(新疆-乌鲁木齐)	手机提交	26	1	3	5	5	5	4	5	4	4	4	4	3	5	3	3	4	3	3	3	4	3	4	3	3	4	4	4	3	3	2	3	2	4	4	2	4	2	3	3	2	3	3	3	2
7181	2018-11-06 14:10:29	445	221.7.7.18(新疆-乌鲁木齐)	手机提交	21	1	1	3	3	3	3	3	3	3	3	3	3	3	3	3	3	3	3	3	3	3	3	3	3	3	3	3	2	2	2	2	2	2	2	3	3	3	3	3	3	3	3	3	3
7184	2018-11-06 14:12:54	998	117.136.26.38(新疆-未知)	手机提交	22	2	3	3	3	2	4	3	4	3	3	4	3	2	3	4	4	3	3	2	3	4	3	4	4	2	2	2	1	1	1	2	2	1	1	4	2	2	2	2	3	3	1	1	2
7187	2018-11-06 14:15:47	1061	110.156.225.179(新疆-乌鲁木齐)	手机提交	20	2	1	1	1	5	2	1	3	5	1	1	1	2	1	2	5	1	1	1	1	5	2	1	1	5	2	5	1	1	1	1	1	1	1	4	2	3	3	2	4	4	2	2	4
7192	2018-11-06 14:19:52	420	36.108.110.52(新疆-塔城)	手机提交	22	1	2	2	2	2	2	2	3	3	2	2	2	2	3	3	2	2	2	2	3	2	3	2	3	2	2	2	2	3	2	2	2	2	2	2	2	3	2	2	3	2	2	2	2
7194	2018-11-06 14:20:05	1040	223.104.30.169(新疆-未知)	手机提交	20	2	2	2	3	1	1	2	3	2	3	1	3	2	3	1	3	1	1	2	2	2	2	1	1	2	1	1	1	1	2	1	1	2	1	2	2	2	2	1	2	2	3	1	3
7195	2018-11-06 14:20:28	1119	221.7.7.22(新疆-乌鲁木齐)	手机提交	24	1	3	3	5	3	2	5	4	4	5	5	5	3	4	5	3	5	5	2	2	5	2	3	3	2	3	2	2	1	1	2	2	1	1	3	2	2	3	3	3	3	2	2	3
7196	2018-11-06 14:20:33	297	221.7.8.87(新疆-乌鲁木齐)	手机提交	20	1	1	3	3	3	3	3	3	3	3	3	3	3	3	3	3	3	3	3	3	3	4	3	3	3	3	3	2	2	2	2	2	2	2	2	2	2	2	2	2	2	2	2	2
7201	2018-11-06 14:24:16	640	223.104.30.167(新疆-未知)	微信	22	1	1	1	1	1	1	1	1	1	1	1	1	1	2	2	2	3	2	2	2	2	3	2	2	2	2	2	2	3	3	3	3	3	2	3	3	3	3	3	3	3	3	3	3
7202	2018-11-06 14:24:32	672	222.82.239.150(新疆-乌鲁木齐)	手机提交	21	1	3	5	3	2	1	5	4	1	4	1	3	1	3	3	4	1	1	1	1	1	1	1	1	2	1	1	1	1	1	3	1	2	1	4	1	4	2	1	3	3	1	1	3
7204	2018-11-06 14:25:50	328	221.7.8.98(新疆-乌鲁木齐)	微信	21	1	1	3	3	3	3	3	3	3	3	3	3	3	3	3	3	3	3	3	3	3	3	3	3	3	3	3	2	1	1	1	1	1	1	3	3	3	3	3	3	3	3	2	3
7207	2018-11-06 14:28:55	464	117.136.26.49(新疆-未知)	微信	22	2	3	5	3	3	3	3	3	3	3	3	5	3	3	3	3	3	3	2	3	3	3	3	2	3	1	2	2	3	1	2	2	1	1	2	2	2	2	2	2	2	2	2	2
7208	2018-11-06 14:29:10	545	221.7.8.76(新疆-乌鲁木齐)	微信	22	2	1	4	3	4	3	2	4	2	4	4	4	4	4	3	2	3	3	2	1	3	3	3	2	3	3	2	1	1	1	1	1	1	1	3	1	3	3	1	3	3	2	1	3
7209	2018-11-06 14:29:13	968	221.7.8.54(新疆-乌鲁木齐)	微信	22	1	1	1	1	1	1	1	1	1	1	1	1	1	1	1	1	1	1	1	1	1	1	1	1	1	1	1	1	1	1	1	1	1	1	4	1	2	2	2	2	2	2	1	2
7210	2018-11-06 14:29:55	308	117.191.16.81(新疆-乌鲁木齐)	微信	22	1	1	4	4	3	3	3	4	4	4	4	3	4	3	4	3	3	4	4	4	4	3	4	3	4	3	4	2	3	2	2	3	2	2	4	2	3	2	3	3	3	3	3	2
7214	2018-11-06 14:31:36	761	221.7.8.88(新疆-乌鲁木齐)	微信	23	1	3	3	1	1	1	2	1	1	1	1	1	1	2	1	3	1	1	2	1	1	1	1	1	1	1	1	2	2	1	2	2	1	1	4	2	2	2	2	4	3	3	3	2
7215	2018-11-06 14:32:05	326	61.138.251.155(新疆-乌鲁木齐)	手机提交	21	1	3	3	2	2	1	3	5	4	4	4	4	3	1	1	2	3	2	3	3	2	3	2	3	2	3	2	3	2	3	3	3	2	3	3	3	3	3	3	2	1	2	3	2
7216	2018-11-06 14:32:37	502	221.7.7.108(新疆-乌鲁木齐)	微信	23	1	1	2	2	2	2	3	2	3	2	2	2	2	2	2	2	2	2	2	2	3	2	2	2	2	2	2	2	2	2	2	2	2	2	2	2	2	2	2	2	2	2	2	2
7217	2018-11-06 14:35:54	232	223.104.30.189(新疆-未知)	手机提交	22	2	1	3	3	3	1	3	3	3	3	3	3	3	3	3	3	3	3	3	3	3	3	3	3	3	3	3	2	2	2	2	2	2	2	2	2	2	2	2	2	2	2	2	2
7218	2018-11-06 14:36:14	893	223.104.30.87(新疆-未知)	微信	23	2	2	1	2	3	3	4	4	3	4	1	3	1	4	3	2	2	2	2	3	3	2	4	3	2	2	1	1	1	1	1	1	1	1	3	2	3	3	2	2	2	3	2	2
7220	2018-11-06 14:37:45	317	36.108.122.93(新疆-未知)	手机提交	21	2	2	3	3	3	3	3	3	3	3	3	3	3	3	3	3	3	3	3	3	3	3	3	3	3	3	3	3	3	3	3	2	3	3	3	3	3	3	3	3	3	3	3	3
7221	2018-11-06 14:37:51	356	221.7.7.117(新疆-乌鲁木齐)	微信	24	1	3	3	2	2	2	3	3	3	2	2	3	2	3	3	3	2	2	3	2	2	3	3	3	3	2	3	2	2	3	2	3	2	2	3	2	3	2	3	2	3	3	2	2
7226	2018-11-06 14:41:54	524	221.7.7.105(新疆-乌鲁木齐)	手机提交	21	1	3	2	2	1	1	3	1	1	2	1	1	1	1	1	1	1	1	1	1	1	1	1	1	1	1	1	2	3	2	2	2	2	2	3	2	2	3	2	4	2	3	2	2
7227	2018-11-06 14:42:21	793	124.117.239.38(新疆-乌鲁木齐)	手机提交	20	1	2	3	3	1	1	1	1	1	2	2	2	2	2	1	2	1	1	1	1	1	1	1	1	2	1	2	2	1	1	1	1	1	1	4	1	3	4	1	4	4	3	1	3
7231	2018-11-06 14:44:00	788	221.7.8.71(新疆-乌鲁木齐)	微信	22	1	3	4	4	4	4	4	2	4	4	4	4	4	4	4	4	4	4	4	4	3	4	2	2	4	4	3	1	1	1	1	2	1	1	3	3	2	1	3	2	2	4	4	2
7232	2018-11-06 14:46:34	1039	223.104.30.160(新疆-未知)	微信	21	2	2	3	3	3	2	3	3	3	3	3	3	3	3	3	3	3	3	3	3	3	2	3	3	2	1	2	1	1	1	1	1	1	1	3	2	2	2	2	3	2	2	2	3
7234	2018-11-06 14:49:18	1149	223.104.30.162(新疆-未知)	微信	23	1	3	3	4	1	1	2	3	3	3	2	2	1	3	3	3	1	1	1	2	3	2	3	2	2	2	1	2	1	1	2	1	1	1	4	3	2	3	2	3	3	2	2	2
7235	2018-11-06 14:49:22	883	61.138.251.150(新疆-乌鲁木齐)	微信	22	2	3	2	2	2	1	2	2	2	2	2	2	2	2	2	2	2	2	2	2	2	2	2	2	2	2	2	3	2	2	3	2	1	2	3	2	2	2	2	3	3	2	2	2
7236	2018-11-06 14:50:21	296	49.117.251.245(新疆-乌鲁木齐)	微信	21	1	3	1	1	1	1	1	1	1	1	1	1	2	3	4	5	1	2	3	4	5	1	2	3	4	5	1	1	3	1	3	3	1	2	3	4	1	2	3	4	1	2	3	4
7245	2018-11-06 14:59:51	759	36.108.124.42(新疆-未知)	微信	23	2	2	5	5	5	1	5	5	5	5	1	5	1	1	1	5	5	1	1	3	5	1	1	1	5	5	1	1	1	1	1	1	2	1	4	1	4	4	1	4	4	4	1	4
7247	2018-11-06 15:00:36	245	36.108.112.49(新疆-未知)	微信	23	2	3	5	5	5	3	5	5	5	5	4	4	4	3	3	3	3	4	3	3	3	3	3	3	3	3	3	3	3	3	3	3	3	3	3	3	3	3	3	3	3	3	2	2
7253	2018-11-06 15:10:21	235	221.7.8.78(新疆-乌鲁木齐)	微信	28	1	1	5	4	4	4	5	4	4	5	5	5	4	4	4	5	4	5	5	5	4	4	4	4	4	4	5	3	4	4	2	4	4	4	3	3	3	4	2	2	4	3	3	4
7255	2018-11-06 15:11:30	212	221.7.8.117(新疆-乌鲁木齐)	手机提交	21	1	3	5	5	5	5	5	5	5	5	5	5	5	5	5	4	5	5	5	5	5	5	5	5	5	5	5	4	4	4	4	4	4	4	3	2	3	3	2	3	3	2	2	3
7257	2018-11-06 15:12:50	250	221.7.8.101(新疆-乌鲁木齐)	手机提交	22	1	1	2	2	2	2	2	2	2	2	2	2	2	2	2	2	2	2	2	2	2	2	2	2	2	2	2	2	2	2	2	2	2	2	2	2	2	2	2	2	2	2	2	2
7261	2018-11-06 15:17:46	804	221.7.7.5(新疆-乌鲁木齐)	手机提交	23	1	3	2	2	1	1	3	1	3	2	2	1	1	2	1	2	1	2	1	1	1	1	1	1	1	1	1	1	1	1	1	1	1	1	4	2	2	2	2	2	2	2	2	2
7263	2018-11-06 15:22:42	213	110.156.225.33(新疆-乌鲁木齐)	手机提交	22	2	3	3	3	3	3	3	3	3	3	3	3	3	3	3	3	3	3	3	3	3	3	3	3	3	3	3	3	3	2	3	2	3	2	3	3	2	2	2	2	2	2	2	2
7267	2018-11-06 15:47:40	702	221.7.7.121(新疆-乌鲁木齐)	微信	22	2	1	3	2	1	1	3	3	4	3	4	3	2	3	3	3	2	3	1	2	1	2	3	3	1	1	1	1	1	1	1	1	1	1	4	2	3	2	2	3	3	1	2	3
7271	2018-11-06 16:13:21	816	221.7.8.125(新疆-乌鲁木齐)	手机提交	23	2	2	2	2	2	1	2	2	2	2	1	2	1	3	2	2	2	2	2	2	2	2	2	2	2	2	1	1	1	1	1	1	1	1	3	2	3	3	2	3	3	2	2	3
7273	2018-11-06 16:18:00	514	36.108.109.122(新疆-克孜勒苏)	微信	21	2	1	3	2	4	5	5	4	4	4	4	4	4	4	4	4	4	4	4	4	4	4	4	4	4	4	4	4	1	2	4	4	4	1	4	3	4	4	4	4	4	4	4	4
7274	2018-11-06 16:20:07	1141	124.117.239.38(新疆-乌鲁木齐)	手机提交	22	2	1	3	1	1	1	3	3	3	1	1	1	1	1	1	1	1	1	1	1	1	1	1	1	1	1	1	1	1	1	1	1	1	1	4	1	3	4	2	4	3	2	1	4
7276	2018-11-06 16:31:24	912	221.7.7.10(新疆-乌鲁木齐)	微信	24	2	3	1	1	1	1	1	1	1	2	2	2	2	2	2	1	1	2	2	2	2	2	2	2	2	2	2	2	1	1	1	2	1	1	4	2	3	3	2	3	3	1	2	4
7279	2018-11-06 16:50:43	390	124.117.239.38(新疆-乌鲁木齐)	手机提交	22	1	3	4	4	4	4	4	4	4	3	4	3	4	4	4	4	3	4	3	4	3	4	3	4	3	4	3	2	1	1	1	2	1	1	4	1	4	3	4	4	4	2	2	4
7281	2018-11-06 16:52:48	293	222.82.239.150(新疆-乌鲁木齐)	手机提交	21	1	1	3	3	3	3	3	3	3	3	3	3	3	3	3	3	3	3	3	3	3	3	3	3	3	3	3	2	2	2	2	2	2	2	2	2	2	2	2	2	2	2	2	2
7286	2018-11-06 16:58:10	212	223.104.30.95(新疆-未知)	手机提交	21	2	3	2	2	2	2	2	2	2	2	3	2	2	2	2	2	2	2	2	3	2	3	2	2	2	3	2	2	3	2	3	2	2	3	2	2	2	2	2	2	2	2	2	2
7289	2018-11-06 17:01:15	456	223.104.30.76(新疆-未知)	手机提交	22	2	2	1	1	2	2	1	2	1	1	1	2	2	2	2	1	2	2	2	1	1	2	2	1	2	2	1	1	1	1	1	2	2	2	2	1	2	2	2	2	1	2	2	2
7297	2018-11-06 17:40:19	414	220.171.45.226(新疆-乌鲁木齐)	手机提交	21	1	1	5	3	3	1	2	2	2	2	2	2	1	2	1	2	1	2	1	2	1	1	3	2	3	2	1	2	2	2	3	1	1	1	2	2	1	2	1	1	1	1	2	1
7300	2018-11-06 18:05:39	1225	221.7.7.45(新疆-乌鲁木齐)	手机提交	20	1	3	2	3	2	2	2	2	2	3	3	3	3	3	2	3	2	2	2	2	3	2	2	2	2	2	2	1	1	1	1	1	1	1	3	3	2	3	2	4	2	3	3	4
7302	2018-11-06 18:10:07	551	124.117.239.38(新疆-乌鲁木齐)	微信	22	1	3	3	2	2	1	2	2	2	2	1	2	2	2	1	1	1	1	1	1	1	1	1	1	1	1	1	1	1	1	1	1	1	1	1	1	1	1	1	1	1	1	1	1
7303	2018-11-06 18:15:39	324	49.117.255.56(新疆-乌鲁木齐)	手机提交	22	2	1	3	2	4	3	2	4	4	4	2	4	2	4	4	4	4	4	4	4	4	2	2	2	2	2	2	2	1	1	1	1	1	1	4	2	4	4	2	4	4	1	2	4
7304	2018-11-06 18:20:41	1115	221.7.8.115(新疆-乌鲁木齐)	微信	22	1	1	3	3	2	2	4	2	4	4	2	3	2	5	4	4	2	2	3	2	2	2	3	1	2	3	1	3	4	1	4	3	1	3	4	3	4	4	2	4	4	3	4	4
7305	2018-11-06 18:24:41	373	124.117.239.38(新疆-乌鲁木齐)	微信	20	2	3	3	3	3	2	2	3	3	3	3	3	3	3	3	3	3	3	3	3	3	3	3	3	3	3	3	2	1	2	2	2	2	2	2	2	2	2	2	2	2	2	2	2
7307	2018-11-06 18:27:57	974	221.7.8.19(新疆-乌鲁木齐)	微信	21	1	2	3	1	1	1	1	1	3	3	3	3	3	3	2	3	1	2	1	1	2	3	1	2	1	1	1	3	2	1	3	2	1	2	4	1	4	2	1	4	4	1	1	4
7308	2018-11-06 18:30:49	857	110.153.216.150(新疆-乌鲁木齐)	手机提交	22	2	2	2	3	3	1	3	2	3	3	1	3	1	4	3	2	2	1	3	2	4	2	3	3	2	2	3	3	1	1	2	1	2	1	3	2	4	3	4	3	3	3	2	3
7309	2018-11-06 18:31:41	365	222.82.239.146(新疆-乌鲁木齐)	微信	19	2	1	4	4	4	4	4	4	4	4	4	4	4	4	4	4	4	4	4	4	4	4	4	4	4	4	4	3	2	1	1	2	1	1	3	2	2	2	2	2	2	3	2	2
7310	2018-11-06 18:35:18	863	222.82.239.146(新疆-乌鲁木齐)	手机提交	21	2	3	2	2	1	1	2	2	2	2	1	1	3	2	2	3	1	1	1	2	3	1	2	1	1	1	1	1	1	1	1	1	1	1	4	1	4	4	2	4	4	1	1	4
7312	2018-11-06 18:36:09	245	49.119.232.33(新疆-乌鲁木齐)	微信	20	2	3	3	3	3	3	2	2	2	2	2	2	2	2	2	2	2	2	2	2	3	2	3	3	3	3	3	3	3	3	2	2	3	2	2	2	2	2	3	2	2	2	3	2
7313	2018-11-06 18:36:30	210	223.104.30.161(新疆-未知)	微信	20	2	3	3	3	3	3	3	3	3	3	3	3	3	3	3	3	3	3	3	3	3	3	3	3	3	3	3	2	2	2	2	2	2	2	2	2	2	2	2	2	2	2	2	2
7315	2018-11-06 18:38:48	783	223.104.30.71(新疆-未知)	手机提交	23	2	3	3	2	3	2	3	3	3	3	3	3	1	3	2	3	2	2	2	2	2	2	2	2	2	2	2	2	2	3	2	2	3	2	2	2	2	2	2	2	2	2	2	2
7316	2018-11-06 18:40:02	257	110.156.208.64(新疆-乌鲁木齐)	微信	18	1	1	4	3	2	1	2	3	2	4	2	2	2	2	2	2	2	2	2	2	2	2	2	2	2	2	2	2	2	2	2	2	2	2	2	3	2	2	3	2	2	2	2	2
7317	2018-11-06 18:41:34	540	221.7.7.61(新疆-乌鲁木齐)	微信	19	2	3	3	5	3	2	5	5	5	5	5	3	5	3	5	5	5	5	5	5	3	5	5	5	2	3	2	2	3	3	4	3	3	3	4	1	4	4	1	4	4	1	1	4
7319	2018-11-06 18:44:26	1024	222.82.239.146(新疆-乌鲁木齐)	微信	19	1	1	1	1	5	3	5	1	1	1	5	1	1	3	1	1	5	1	1	5	5	1	3	5	5	5	1	1	1	1	3	2	1	1	1	3	2	3	4	1	2	1	3	4
7320	2018-11-06 18:46:57	572	221.7.7.27(新疆-乌鲁木齐)	微信	20	2	2	2	2	2	3	2	3	2	3	2	3	2	2	2	2	2	2	2	2	1	1	2	2	3	2	2	2	1	1	2	2	1	2	2	2	2	2	2	3	2	2	2	2
7321	2018-11-06 18:48:39	322	124.117.239.38(新疆-乌鲁木齐)	微信	20	1	1	3	1	5	1	4	3	4	3	3	3	3	3	3	3	3	3	3	3	3	3	3	3	3	3	3	1	1	1	1	1	1	1	3	1	3	2	3	2	3	2	3	2
7322	2018-11-06 18:49:47	683	223.104.30.89(新疆-未知)	微信	18	2	1	4	4	4	2	4	4	3	4	4	3	3	3	3	4	4	4	4	4	4	2	3	4	3	3	2	1	1	1	1	1	2	1	3	2	3	2	2	4	2	3	3	3
7323	2018-11-06 18:50:07	521	222.82.239.150(新疆-乌鲁木齐)	手机提交	20	2	1	3	4	4	2	3	4	5	4	5	2	2	4	5	5	1	4	3	5	3	4	4	4	5	1	1	1	1	4	2	1	3	1	3	2	3	2	1	3	3	2	1	2
7324	2018-11-06 18:50:38	373	221.7.7.112(新疆-乌鲁木齐)	微信	21	1	3	2	2	2	1	1	1	4	3	2	3	3	2	2	2	2	2	2	2	2	3	3	3	3	3	2	1	1	1	1	1	1	1	3	1	3	3	1	3	3	3	1	3
7325	2018-11-06 18:53:54	1334	222.82.239.146(新疆-乌鲁木齐)	微信	23	2	1	2	1	3	1	1	2	3	2	1	1	1	2	2	2	2	2	2	2	2	2	3	2	2	2	1	2	1	2	2	1	2	1	3	2	2	2	2	2	2	2	2	2
7327	2018-11-06 18:55:15	970	222.82.239.146(新疆-乌鲁木齐)	微信	19	1	1	2	3	2	2	3	3	3	3	2	3	1	3	3	3	3	3	3	3	2	3	2	3	2	3	2	2	1	1	1	2	2	1	3	2	2	3	2	3	2	2	2	2
7328	2018-11-06 18:55:23	460	110.156.206.3(新疆-乌鲁木齐)	微信	19	2	1	2	2	3	1	2	2	2	2	2	2	2	3	3	3	2	2	2	2	2	2	2	2	2	2	2	1	1	1	1	1	2	2	4	1	4	4	2	4	4	1	2	4
7329	2018-11-06 18:55:54	715	124.117.239.38(新疆-乌鲁木齐)	微信	19	1	1	2	2	4	2	2	2	3	2	3	3	3	3	4	2	3	2	2	2	3	2	3	2	2	3	3	1	1	1	2	4	2	1	3	3	2	3	3	3	3	3	3	3
7330	2018-11-06 18:56:12	665	61.138.251.148(新疆-乌鲁木齐)	微信	20	2	1	5	5	4	2	4	5	5	5	4	4	4	2	3	4	3	2	1	2	4	4	3	3	3	4	2	2	2	1	3	1	3	2	3	3	2	3	3	2	3	4	3	2
7332	2018-11-06 18:56:43	642	117.136.26.59(新疆-未知)	微信	21	2	3	2	3	2	1	1	3	2	2	3	1	1	2	1	2	2	1	1	1	2	1	1	2	1	2	1	2	1	1	1	1	1	1	3	2	2	2	2	2	2	2	3	2
7333	2018-11-06 18:57:50	471	221.7.7.111(新疆-乌鲁木齐)	微信	22	1	3	3	3	1	3	1	3	1	3	2	2	3	2	2	2	2	3	2	3	2	3	2	2	2	2	2	2	2	2	2	1	1	2	2	2	2	2	2	2	2	2	2	2
7334	2018-11-06 18:57:56	520	49.117.251.119(新疆-乌鲁木齐)	微信	18	2	1	1	1	1	1	1	1	1	1	1	1	1	1	1	1	1	1	1	1	1	1	1	1	1	1	1	1	1	1	1	1	3	1	4	1	3	3	1	4	3	2	2	4
7335	2018-11-06 18:58:11	609	221.7.7.87(新疆-乌鲁木齐)	微信	20	2	2	2	1	1	2	1	4	3	3	1	3	3	3	3	3	3	3	3	3	3	3	3	3	3	3	3	1	2	1	1	1	1	1	1	2	1	2	1	1	2	1	1	2
7336	2018-11-06 18:58:16	627	110.156.224.145(新疆-乌鲁木齐)	微信	20	2	1	2	2	5	3	3	3	3	3	3	3	3	3	3	3	3	3	3	3	3	3	3	3	3	3	3	1	1	1	1	1	1	1	3	2	3	3	2	3	3	2	1	4
7337	2018-11-06 18:58:34	696	110.156.208.213(新疆-乌鲁木齐)	微信	21	2	2	3	4	2	1	3	4	3	3	3	3	2	2	1	1	1	2	1	1	2	1	2	2	1	1	1	1	1	1	2	1	1	2	4	2	3	2	1	3	2	2	2	2
7338	2018-11-06 18:58:41	603	222.82.239.146(新疆-乌鲁木齐)	微信	21	2	1	2	2	1	1	2	2	2	2	2	2	1	2	2	2	2	2	2	2	2	2	2	2	2	2	2	2	1	1	2	1	1	1	3	2	2	2	2	3	2	2	2	2
7339	2018-11-06 19:00:44	675	221.7.7.27(新疆-乌鲁木齐)	微信	20	2	3	2	1	1	2	1	2	1	1	1	1	1	2	2	2	2	1	1	1	1	1	1	1	1	2	1	1	1	1	1	1	1	1	3	2	3	3	1	3	3	1	2	2
7340	2018-11-06 19:00:48	705	110.156.254.252(新疆-乌鲁木齐)	微信	20	2	3	2	4	5	1	3	1	3	5	3	2	4	2	4	3	4	3	4	4	4	2	1	2	1	2	3	3	3	3	3	2	2	3	2	3	3	2	3	3	2	3	2	3
7341	2018-11-06 19:01:11	1189	36.108.112.107(新疆-未知)	手机提交	20	2	3	2	1	1	3	3	3	3	3	2	3	1	3	2	2	2	2	2	2	3	1	3	2	2	2	2	2	1	1	1	1	1	1	3	1	2	2	1	3	3	1	1	3
7342	2018-11-06 19:01:38	343	222.82.239.146(新疆-乌鲁木齐)	微信	19	2	1	3	3	2	1	3	2	4	2	5	3	3	4	2	3	1	4	3	2	4	3	1	1	2	3	1	1	1	1	1	1	2	2	3	2	3	3	2	3	3	3	2	3
7344	2018-11-06 19:02:16	217	221.7.8.44(新疆-乌鲁木齐)	微信	20	1	2	3	3	3	3	3	3	3	3	3	3	3	3	3	3	3	3	3	3	3	3	3	3	3	3	3	2	2	2	2	2	2	3	3	2	3	2	3	2	3	2	3	2
7345	2018-11-06 19:02:22	397	124.117.239.38(新疆-乌鲁木齐)	微信	20	1	3	5	5	3	3	5	3	3	3	3	3	3	5	2	3	3	3	3	3	1	2	2	3	3	3	3	2	2	2	3	2	2	2	2	2	2	2	2	3	2	2	2	2
7346	2018-11-06 19:02:30	263	223.104.30.89(新疆-未知)	微信	22	2	2	4	5	5	5	5	5	5	5	5	5	3	4	5	5	4	4	4	4	4	4	5	4	5	4	5	2	2	3	3	2	3	2	4	3	3	3	4	3	3	3	3	3
7347	2018-11-06 19:04:39	820	110.156.225.110(新疆-乌鲁木齐)	微信	22	2	3	3	3	3	2	3	3	3	4	3	3	3	3	3	3	3	3	3	3	3	3	3	3	3	3	3	2	1	1	1	1	1	1	4	3	4	4	4	4	4	2	2	4
7348	2018-11-06 19:05:32	357	124.117.239.38(新疆-乌鲁木齐)	微信	21	1	1	3	3	3	3	3	3	3	3	3	3	3	3	3	3	3	3	3	3	3	3	3	3	3	3	3	1	1	1	1	1	1	1	3	1	2	3	2	2	2	2	2	2
7349	2018-11-06 19:05:56	851	49.117.254.102(新疆-乌鲁木齐)	微信	18	2	1	2	1	3	2	1	1	2	2	3	3	2	5	3	2	2	2	3	2	2	3	3	2	2	2	1	1	1	1	2	2	1	1	3	1	2	2	1	3	2	1	1	3
7351	2018-11-06 19:07:27	1190	61.138.251.150(新疆-乌鲁木齐)	微信	21	2	2	2	2	1	2	1	2	2	3	2	2	1	3	1	3	2	2	1	2	2	2	2	2	2	2	1	2	1	2	1	2	2	1	4	2	2	3	2	3	2	2	1	3
7352	2018-11-06 19:09:09	639	223.104.30.42(新疆-未知)	微信	20	2	3	2	1	2	1	2	2	2	3	2	2	2	2	2	2	2	2	2	2	2	2	1	2	2	2	2	1	1	1	2	1	1	1	4	2	3	3	2	3	3	1	2	3
7353	2018-11-06 19:09:38	1065	61.138.251.157(新疆-乌鲁木齐)	微信	22	2	1	2	1	2	2	2	2	2	2	2	2	2	2	2	2	2	1	2	2	3	2	2	2	1	2	1	2	1	1	1	2	1	1	2	2	1	2	2	2	1	2	2	1
7354	2018-11-06 19:09:43	226	221.7.8.113(新疆-乌鲁木齐)	微信	20	1	1	3	3	3	3	3	4	3	2	3	2	2	2	3	2	2	3	3	2	3	3	2	3	3	3	3	2	3	2	2	2	2	2	2	2	2	2	2	2	3	2	3	2
7355	2018-11-06 19:12:00	1372	221.7.7.26(新疆-乌鲁木齐)	微信	21	2	3	2	2	1	1	2	2	2	3	3	1	1	1	2	2	1	5	2	2	2	1	1	2	2	1	1	1	1	2	2	3	2	2	2	2	2	2	2	2	2	2	2	2
7356	2018-11-06 19:12:15	385	221.7.8.122(新疆-乌鲁木齐)	微信	21	2	3	4	4	4	2	3	3	3	3	3	3	3	3	3	3	3	3	3	3	3	3	3	3	3	3	3	1	1	1	1	1	1	1	4	2	3	3	2	3	3	3	2	3
7357	2018-11-06 19:12:26	430	117.136.26.8(新疆-未知)	微信	21	2	1	2	2	2	2	2	2	2	2	2	2	2	2	2	2	2	2	2	2	2	2	2	2	2	2	2	2	2	2	3	3	4	3	3	3	2	2	2	2	2	2	2	2
7359	2018-11-06 19:13:29	239	223.104.30.86(新疆-未知)	微信	20	2	3	3	3	2	2	3	3	3	3	4	2	2	2	3	2	2	2	2	2	2	2	2	2	2	2	2	1	1	1	1	1	2	1	2	2	3	2	2	2	2	2	2	2
7361	2018-11-06 19:14:31	653	110.156.224.32(新疆-乌鲁木齐)	微信	23	2	3	2	2	3	2	2	2	2	3	2	2	2	2	3	3	2	1	1	3	1	2	1	1	2	2	2	3	1	1	2	2	1	1	3	2	2	3	2	3	3	2	2	2
7362	2018-11-06 19:14:38	306	222.82.239.146(新疆-乌鲁木齐)	微信	22	1	3	2	3	3	2	3	3	3	3	4	4	2	2	3	3	4	4	3	4	4	4	4	4	3	4	3	3	3	3	3	3	3	2	3	2	3	2	2	3	2	3	2	2
7363	2018-11-06 19:14:54	1153	222.82.239.150(新疆-乌鲁木齐)	微信	23	1	3	5	5	4	1	5	3	5	5	5	2	5	5	2	5	4	3	2	3	3	1	3	4	4	4	3	3	1	4	4	4	4	2	1	4	2	2	3	2	3	3	4	1
7364	2018-11-06 19:17:41	875	221.7.8.69(新疆-乌鲁木齐)	微信	21	2	2	2	2	3	1	2	3	3	3	2	1	1	2	2	2	2	1	1	2	2	1	1	2	1	1	1	3	3	2	2	2	1	1	3	1	2	2	2	3	2	2	3	2
7365	2018-11-06 19:18:47	1348	221.7.8.16(新疆-乌鲁木齐)	微信	22	2	3	3	1	1	1	2	1	1	1	2	2	1	1	1	2	2	2	2	2	1	1	2	2	1	1	1	2	2	2	2	2	2	2	3	2	2	3	2	3	3	2	2	2
7366	2018-11-06 19:18:57	395	221.7.7.59(新疆-乌鲁木齐)	微信	19	2	1	3	3	3	4	2	3	4	1	3	4	3	4	3	2	3	3	4	3	2	3	4	3	3	2	3	1	1	1	1	1	1	1	4	2	4	4	1	3	3	2	1	3
7367	2018-11-06 19:19:28	1209	110.156.94.22(新疆-乌鲁木齐)	微信	21	1	2	5	3	3	3	3	3	3	3	3	3	3	3	3	3	3	3	3	3	3	3	3	3	3	3	3	4	2	4	4	3	3	3	2	2	2	2	2	2	2	2	2	2
7368	2018-11-06 19:20:11	1782	36.108.112.27(新疆-未知)	微信	22	2	3	2	2	2	2	2	2	2	2	2	2	2	2	2	2	2	2	2	2	2	2	2	2	2	2	2	2	1	2	3	2	2	1	3	2	2	2	3	2	2	3	3	2
7369	2018-11-06 19:20:36	1349	49.117.250.48(新疆-乌鲁木齐)	微信	20	2	2	1	1	1	1	1	1	1	2	1	1	1	3	1	1	1	1	1	1	3	1	3	1	1	1	1	2	1	1	1	1	1	1	3	1	3	3	3	3	3	3	3	3
7370	2018-11-06 19:20:39	345	222.82.239.146(新疆-乌鲁木齐)	微信	20	1	1	2	2	2	2	3	3	3	3	3	3	3	3	3	3	3	3	3	3	3	3	3	3	3	3	3	2	2	2	4	2	2	3	2	1	1	2	3	4	2	4	4	3
7373	2018-11-06 19:26:38	1294	117.136.26.36(新疆-未知)	微信	20	2	3	1	1	2	1	4	3	3	2	1	4	2	2	1	2	1	1	1	1	1	1	1	1	2	1	1	2	1	1	1	1	2	1	3	2	2	3	2	3	2	2	2	2
7374	2018-11-06 19:26:51	351	221.7.8.111(新疆-乌鲁木齐)	微信	22	1	3	5	1	1	1	5	1	5	5	5	5	5	5	5	5	5	5	5	5	5	5	5	5	5	5	5	1	1	1	1	1	1	1	4	4	4	4	4	4	4	4	4	4
7375	2018-11-06 19:27:02	297	36.108.123.22(新疆-未知)	微信	21	1	1	3	5	3	5	5	5	5	3	2	2	3	3	2	3	3	3	4	3	3	3	3	2	3	4	4	1	1	1	1	1	1	1	1	1	1	1	1	1	1	1	1	1
7377	2018-11-06 19:29:23	558	221.7.8.105(新疆-乌鲁木齐)	微信	22	1	3	4	4	4	2	5	5	5	5	5	5	2	5	5	5	5	5	5	5	5	5	5	5	5	5	5	3	3	3	3	3	3	1	2	2	2	1	1	2	1	1	1	1
7379	2018-11-06 19:29:40	854	36.108.111.230(新疆-塔城)	微信	23	1	3	2	2	1	2	2	2	2	2	5	1	1	1	1	2	1	1	1	1	1	1	1	2	1	1	1	1	1	1	1	1	2	1	4	1	4	4	2	4	4	2	2	4
7380	2018-11-06 19:30:21	396	49.117.250.31(新疆-乌鲁木齐)	微信	19	1	1	3	3	3	3	3	3	3	3	3	3	3	3	3	3	3	3	3	3	3	3	3	3	3	3	3	3	3	3	3	3	3	3	3	3	3	3	3	3	3	3	3	3
7381	2018-11-06 19:30:43	474	110.156.223.84(新疆-乌鲁木齐)	微信	20	1	3	4	5	5	1	5	5	5	5	5	5	3	1	5	5	5	5	1	1	2	3	3	3	4	4	4	2	2	2	2	3	3	3	2	2	2	2	2	2	2	4	2	2
7382	2018-11-06 19:31:40	899	221.7.7.28(新疆-乌鲁木齐)	微信	20	2	3	2	2	2	1	2	2	2	2	2	2	2	2	2	2	2	2	1	1	2	1	1	2	1	1	1	1	1	1	2	1	1	1	4	2	2	2	2	4	2	2	1	2
7383	2018-11-06 19:32:43	280	222.82.239.150(新疆-乌鲁木齐)	微信	20	2	1	5	5	2	2	5	5	5	5	5	5	5	5	5	5	5	5	5	5	5	5	5	5	5	5	5	1	1	1	1	2	2	2	2	2	2	2	2	2	2	2	2	2
7384	2018-11-06 19:32:46	438	36.108.112.246(新疆-未知)	微信	21	2	3	3	3	3	2	4	3	3	3	3	4	4	4	4	4	3	3	3	2	2	2	2	2	2	2	2	3	4	2	4	3	3	3	4	3	2	2	3	2	2	2	2	2
7387	2018-11-06 19:33:52	620	221.7.8.7(新疆-乌鲁木齐)	微信	20	2	3	1	1	1	1	1	2	2	1	1	1	1	1	1	1	1	1	1	1	1	1	1	1	1	1	1	1	1	1	1	1	1	1	4	1	4	4	1	4	4	1	1	4
7389	2018-11-06 19:34:20	373	110.156.240.105(新疆-乌鲁木齐)	微信	20	2	3	3	3	1	2	2	1	1	1	2	2	2	2	3	2	2	3	3	3	2	3	2	3	2	3	4	3	4	3	2	2	1	1	4	4	4	4	4	4	4	3	3	4
7393	2018-11-06 19:34:58	1178	223.104.30.87(新疆-未知)	微信	20	2	1	4	3	2	2	3	4	4	3	3	4	2	5	4	3	3	3	1	3	4	2	1	2	3	2	1	2	1	1	2	1	1	1	4	1	3	3	2	3	3	2	2	3
7394	2018-11-06 19:35:08	1158	110.156.224.102(新疆-乌鲁木齐)	微信	23	2	3	2	3	4	4	4	3	4	4	3	4	4	3	3	4	3	3	3	3	4	4	4	3	3	4	4	3	2	1	3	2	1	1	4	2	2	3	2	3	2	2	2	3
7395	2018-11-06 19:37:51	318	110.156.225.42(新疆-乌鲁木齐)	微信	20	2	2	2	2	2	2	2	2	2	2	2	2	2	2	2	2	2	2	2	2	2	2	2	2	2	2	2	2	1	1	1	1	1	1	4	1	4	4	4	4	4	1	2	4
7396	2018-11-06 19:41:48	843	117.136.26.9(新疆-未知)	微信	21	2	3	2	1	3	1	3	3	3	3	4	4	1	4	4	2	3	1	1	2	3	1	1	2	2	2	1	1	1	1	1	1	2	1	4	2	4	3	1	3	4	2	1	3
7397	2018-11-06 19:42:54	660	222.82.239.150(新疆-乌鲁木齐)	微信	18	2	1	2	3	3	1	2	2	3	2	2	2	1	4	4	3	3	2	1	2	2	1	3	3	4	3	1	2	2	1	2	2	1	1	3	2	4	3	3	2	3	3	3	4
7399	2018-11-06 19:44:01	835	221.7.8.19(新疆-乌鲁木齐)	微信	22	2	2	3	3	1	2	2	2	2	2	2	2	2	2	2	2	2	2	2	2	1	2	3	2	1	1	2	2	1	2	2	1	1	1	3	2	2	2	2	3	2	2	2	2
7400	2018-11-06 19:45:00	354	124.117.239.38(新疆-乌鲁木齐)	微信	24	1	2	1	1	1	1	1	1	1	1	1	1	1	2	1	1	1	1	2	1	1	1	1	1	1	1	1	1	1	1	1	1	1	1	4	2	4	3	2	4	3	2	1	3
7401	2018-11-06 19:46:09	826	221.7.8.94(新疆-乌鲁木齐)	微信	21	2	3	3	5	4	2	4	3	5	3	5	4	1	2	4	2	1	3	1	4	3	4	2	4	2	4	3	3	3	4	3	3	2	2	2	2	2	2	2	2	2	2	2	2
7403	2018-11-06 19:48:38	1018	110.156.94.32(新疆-乌鲁木齐)	微信	21	1	3	5	5	1	1	3	3	3	3	3	2	2	1	2	2	1	3	1	5	1	1	2	3	2	1	1	2	1	1	2	2	2	2	2	2	2	2	2	2	2	2	2	2
7406	2018-11-06 19:51:08	882	110.156.253.47(新疆-乌鲁木齐)	微信	20	2	1	2	4	4	3	3	2	3	3	4	3	3	3	1	3	2	2	3	2	3	3	4	3	3	2	1	1	1	1	1	1	1	1	4	2	3	3	2	4	4	2	1	3
7408	2018-11-06 19:53:26	239	223.104.30.64(新疆-未知)	微信	21	2	3	3	3	3	3	3	3	3	3	3	3	3	3	2	2	2	2	2	2	2	2	2	2	2	2	3	2	2	2	2	2	2	2	2	2	2	2	2	2	2	2	2	2
7409	2018-11-06 19:54:29	1379	221.7.7.15(新疆-乌鲁木齐)	微信	19	2	3	2	2	3	1	2	4	3	3	3	3	3	4	2	3	2	2	3	3	3	2	2	3	3	3	2	2	2	1	2	2	1	1	3	2	2	3	2	3	3	2	2	3
7410	2018-11-06 19:55:18	401	222.82.239.146(新疆-乌鲁木齐)	手机提交	20	2	3	2	2	2	1	3	3	2	3	4	3	2	2	2	3	2	1	2	3	3	3	2	2	2	3	2	2	2	1	2	1	1	1	2	2	2	2	2	2	2	2	1	3
7413	2018-11-06 19:57:05	744	221.7.7.86(新疆-乌鲁木齐)	微信	23	2	3	3	4	4	2	3	3	3	3	3	3	3	3	3	3	3	3	3	3	3	3	3	3	3	3	3	1	2	2	4	1	1	2	4	2	2	2	2	3	3	2	2	2
7415	2018-11-06 20:01:17	575	124.117.239.38(新疆-乌鲁木齐)	微信	20	2	1	3	3	4	3	5	5	5	4	4	5	3	3	3	5	4	4	2	1	2	2	4	2	2	3	2	1	1	1	1	1	1	1	3	1	2	2	1	2	2	2	2	2
7417	2018-11-06 20:01:42	336	110.156.240.86(新疆-乌鲁木齐)	微信	22	1	2	3	3	3	3	3	3	3	3	3	3	3	3	3	3	3	3	3	3	3	3	3	3	3	3	3	3	3	3	3	3	3	3	3	3	3	3	3	3	3	3	3	3
7418	2018-11-06 20:01:43	698	223.104.30.80(新疆-未知)	微信	23	1	2	3	3	3	3	3	3	3	3	4	4	3	4	4	3	4	4	2	3	3	4	4	4	2	2	1	2	1	1	2	1	2	1	3	2	3	3	2	3	2	3	3	3
7419	2018-11-06 20:02:30	847	223.104.30.181(新疆-未知)	微信	21	2	2	3	3	3	2	4	4	4	4	4	4	2	4	4	4	3	2	3	2	3	2	3	3	3	4	2	2	1	1	1	2	3	3	4	2	4	4	1	4	4	1	2	4
7424	2018-11-06 20:05:19	1189	49.117.254.91(新疆-乌鲁木齐)	手机提交	21	1	3	1	1	2	1	1	1	3	2	1	1	1	2	1	1	2	1	1	1	1	1	1	1	1	1	1	1	1	1	1	1	2	1	4	1	2	3	1	4	3	2	1	3
7433	2018-11-06 20:09:45	231	36.108.124.107(新疆-未知)	手机提交	20	2	3	3	3	3	3	1	1	1	1	1	1	1	1	1	1	1	1	2	2	1	2	1	1	2	1	2	1	1	1	1	1	1	1	3	3	2	2	2	2	2	3	1	3
7434	2018-11-06 20:10:00	874	221.7.7.19(新疆-乌鲁木齐)	微信	20	2	3	3	5	2	1	3	2	3	3	3	2	2	4	3	3	1	3	1	3	4	1	3	2	1	1	1	4	2	2	1	1	1	1	3	2	2	2	2	4	2	2	2	2
7443	2018-11-06 20:18:29	412	221.7.8.1(新疆-乌鲁木齐)	微信	21	1	3	5	3	3	1	3	3	3	3	3	3	3	3	3	3	3	3	3	3	3	3	3	3	3	3	3	3	3	3	3	3	3	3	3	3	3	3	3	3	3	3	3	3
7450	2018-11-06 20:26:25	668	222.82.239.146(新疆-乌鲁木齐)	手机提交	19	2	1	4	4	3	1	4	5	5	4	4	4	3	5	5	1	3	5	4	3	3	3	3	3	3	3	4	2	2	4	4	2	2	1	4	2	4	4	4	4	4	2	4	2
7452	2018-11-06 20:27:14	291	221.7.8.8(新疆-乌鲁木齐)	手机提交	23	2	1	3	3	3	3	3	3	3	3	3	3	3	3	3	3	3	3	3	3	3	3	3	3	3	3	3	3	2	3	2	2	2	3	2	2	3	3	3	3	3	3	3	3
7454	2018-11-06 20:36:24	262	110.156.232.41(新疆-乌鲁木齐)	微信	21	1	3	5	4	4	3	4	5	5	1	4	4	4	4	4	4	4	4	4	4	4	4	4	4	4	4	4	3	3	3	3	3	3	3	3	3	3	3	3	3	3	3	3	3
7457	2018-11-06 20:51:54	882	117.136.26.47(新疆-未知)	微信	19	2	3	2	3	2	1	2	3	3	2	2	3	2	3	3	3	3	3	3	3	2	2	3	3	2	2	1	2	1	2	1	1	1	1	3	2	2	2	2	2	2	3	3	2
7458	2018-11-06 20:54:19	688	36.108.112.79(新疆-未知)	微信	20	2	1	2	5	3	2	3	2	3	4	2	4	2	3	2	1	2	2	2	2	2	1	2	2	1	2	2	2	2	3	2	2	3	2	3	2	3	2	3	3	2	1	2	2
7459	2018-11-06 21:01:30	217	222.82.239.146(新疆-乌鲁木齐)	手机提交	21	1	3	2	2	3	3	2	2	2	3	2	3	2	3	2	3	2	3	2	4	2	1	3	3	2	3	3	3	2	2	2	3	2	2	2	3	3	3	2	3	2	3	2	3
7475	2018-11-06 21:33:23	561	221.7.8.29(新疆-乌鲁木齐)	手机提交	21	2	1	2	1	1	2	1	1	1	1	1	1	1	1	1	2	1	1	1	1	1	1	1	1	1	1	1	1	1	1	1	1	1	1	3	2	3	3	3	3	3	2	3	2
7478	2018-11-06 21:49:08	1188	221.7.8.83(新疆-乌鲁木齐)	微信	20	2	3	3	2	2	1	2	2	3	2	2	2	1	3	2	2	2	2	3	2	2	2	2	2	2	2	3	3	2	2	3	2	1	1	3	2	2	2	1	2	2	2	2	2
7479	2018-11-06 21:52:23	686	221.7.8.29(新疆-乌鲁木齐)	微信	19	2	3	2	2	2	2	2	1	2	2	1	2	1	2	2	2	1	2	1	1	1	2	2	1	2	2	2	3	1	2	1	2	1	1	3	2	2	2	2	2	2	2	2	2
7482	2018-11-06 22:00:15	212	222.82.239.146(新疆-乌鲁木齐)	微信	20	2	1	3	3	3	3	3	3	3	3	3	3	3	3	3	3	3	3	3	3	3	3	3	3	3	3	3	2	2	1	3	2	2	3	3	2	3	2	2	3	2	2	2	2
7483	2018-11-06 22:00:19	447	221.7.8.96(新疆-乌鲁木齐)	手机提交	22	2	2	2	2	3	2	5	3	2	2	2	2	2	2	2	2	2	2	2	2	2	2	2	2	2	2	2	2	2	2	2	2	2	2	3	1	3	3	3	3	3	2	2	2
7484	2018-11-06 22:01:00	204	117.136.26.29(新疆-未知)	手机提交	21	2	1	3	3	3	3	3	1	1	1	1	1	1	1	1	1	1	1	1	1	1	1	1	1	1	1	1	1	1	1	1	1	1	1	1	1	1	1	1	1	1	1	1	1
7485	2018-11-06 22:01:15	467	49.119.231.178(新疆-乌鲁木齐)	微信	21	2	1	3	3	3	1	2	3	3	3	3	3	3	3	3	3	3	3	3	3	3	3	3	3	2	2	2	1	1	1	1	1	1	1	4	2	2	2	2	3	2	2	2	3
7486	2018-11-06 22:01:45	289	49.119.231.118(新疆-乌鲁木齐)	手机提交	21	2	3	3	3	3	3	1	1	1	1	1	1	1	1	1	1	1	1	1	1	1	1	1	1	1	1	1	2	2	2	2	2	1	1	2	1	2	2	1	4	2	1	1	3
7487	2018-11-06 22:01:51	520	36.108.110.86(新疆-塔城)	手机提交	21	2	1	4	3	3	2	3	2	2	2	3	2	1	1	1	3	2	2	1	2	2	1	2	2	2	2	1	2	4	2	3	3	4	3	2	2	2	2	3	2	2	3	2	1
7489	2018-11-06 22:03:13	496	124.117.239.38(新疆-乌鲁木齐)	微信	21	2	1	2	3	2	1	1	1	3	2	3	2	1	2	2	2	1	1	1	2	1	1	1	2	1	1	1	1	1	1	2	1	1	1	3	2	3	3	3	2	3	2	2	3
7491	2018-11-06 22:05:04	586	124.117.239.38(新疆-乌鲁木齐)	手机提交	21	1	1	3	2	3	1	2	1	3	2	3	4	1	1	1	3	1	1	1	1	3	1	2	2	1	1	1	1	2	1	2	2	1	1	2	2	2	2	2	2	2	2	2	2
7492	2018-11-06 22:05:34	241	221.7.7.81(新疆-乌鲁木齐)	手机提交	30	2	3	2	2	2	2	2	2	2	2	2	2	2	2	2	2	2	2	2	2	2	2	2	2	2	2	2	2	2	2	2	2	2	2	2	2	2	2	2	2	2	2	2	2
7493	2018-11-06 22:07:27	429	221.7.8.96(新疆-乌鲁木齐)	手机提交	21	2	3	4	4	4	4	4	4	4	4	4	4	4	1	2	3	4	4	2	2	2	2	2	2	2	2	2	2	2	2	2	2	2	2	2	2	2	2	2	2	2	2	2	2
7494	2018-11-06 22:08:01	853	117.136.26.8(新疆-未知)	手机提交	21	2	3	2	2	3	1	2	2	2	3	2	3	3	3	3	3	4	3	1	2	3	1	4	3	3	3	2	1	2	1	1	3	1	2	3	2	3	3	2	3	3	2	3	3
7497	2018-11-06 22:09:34	313	61.138.251.146(新疆-乌鲁木齐)	手机提交	20	2	1	1	1	1	5	3	1	1	5	5	5	5	5	5	5	5	5	5	5	5	5	4	3	3	3	3	2	3	3	3	2	2	2	2	2	2	3	3	3	3	3	3	3
7499	2018-11-06 22:10:28	437	116.178.131.179(新疆-乌鲁木齐)	手机提交	23	1	1	1	4	2	1	2	1	3	3	1	2	1	2	1	2	1	1	1	1	1	1	1	1	1	1	1	1	1	1	1	1	1	1	1	1	1	1	1	1	1	1	1	1
7500	2018-11-06 22:11:04	482	222.82.239.150(新疆-乌鲁木齐)	手机提交	22	1	3	1	5	3	4	3	3	3	3	3	3	2	2	2	2	4	3	4	3	3	3	4	3	4	2	3	1	2	2	2	3	3	2	3	2	3	3	2	3	3	2	2	2
7503	2018-11-06 22:13:15	436	221.7.8.36(新疆-乌鲁木齐)	微信	21	2	1	3	1	1	1	2	2	2	3	2	2	2	2	2	3	1	1	1	1	1	1	2	1	1	1	1	1	1	1	1	1	1	1	1	1	1	1	1	1	1	1	1	1
7504	2018-11-06 22:13:33	735	49.117.250.48(新疆-乌鲁木齐)	手机提交	21	2	2	3	2	2	1	2	3	2	3	3	3	1	2	2	2	2	1	2	2	2	2	1	1	1	2	1	2	1	1	1	1	1	1	3	3	2	2	2	2	2	2	2	2
7505	2018-11-06 22:16:49	1369	221.7.7.125(新疆-乌鲁木齐)	手机提交	21	2	1	2	2	2	1	2	2	2	2	3	3	2	2	2	2	2	2	2	2	3	2	2	3	2	1	2	2	1	1	1	2	2	1	3	2	3	2	2	2	2	2	2	3
7506	2018-11-06 22:18:32	643	221.7.8.99(新疆-乌鲁木齐)	手机提交	21	2	2	3	2	2	2	3	2	2	3	2	2	2	2	2	3	3	3	3	3	3	2	1	2	3	2	3	1	2	2	1	3	2	2	2	2	2	1	1	2	2	2	1	2
7511	2018-11-06 22:22:53	287	49.119.233.45(新疆-乌鲁木齐)	手机提交	21	2	1	2	2	2	2	2	2	2	2	2	2	2	2	2	2	2	2	2	2	2	2	2	2	2	2	2	1	1	1	1	1	1	1	4	2	2	2	1	2	2	2	1	2
7512	2018-11-06 22:23:59	302	222.82.239.150(新疆-乌鲁木齐)	手机提交	21	2	3	3	3	2	1	1	3	2	3	1	3	3	3	3	3	3	3	3	3	3	3	3	3	3	3	3	2	2	2	2	2	2	2	2	2	3	2	2	3	3	2	2	3
7513	2018-11-06 22:29:18	1605	49.119.230.225(新疆-乌鲁木齐)	手机提交	20	2	3	3	3	1	1	3	3	3	3	2	2	2	2	2	2	2	2	2	2	2	1	1	2	1	1	1	1	1	1	1	1	1	1	3	2	2	3	1	3	2	2	1	2
7514	2018-11-06 22:31:14	1517	116.178.130.176(新疆-乌鲁木齐)	手机提交	19	2	1	3	3	3	3	3	4	4	4	4	3	4	3	3	4	4	4	3	3	3	2	2	2	3	3	4	1	2	1	2	2	2	2	3	2	2	1	2	2	1	2	2	2
7515	2018-11-06 22:31:47	379	49.119.230.161(新疆-乌鲁木齐)	微信	20	1	1	3	1	3	3	1	2	1	1	1	1	2	2	1	2	2	1	2	2	1	2	2	2	1	2	2	3	1	2	2	2	1	1	2	2	3	2	3	2	1	2	2	2
7516	2018-11-06 22:33:41	578	124.117.239.38(新疆-乌鲁木齐)	手机提交	19	2	2	4	4	3	2	4	2	3	1	3	4	4	4	4	4	4	4	4	4	4	4	4	4	4	4	4	4	4	4	4	4	4	4	4	4	4	4	4	4	4	4	4	4
7517	2018-11-06 22:36:57	1460	221.7.8.27(新疆-乌鲁木齐)	手机提交	21	2	2	4	4	3	1	2	2	3	2	1	2	1	2	4	2	2	1	2	2	2	1	2	2	2	2	1	3	1	2	2	2	2	1	3	2	2	2	1	2	1	2	1	2
7518	2018-11-06 22:39:32	1338	116.178.131.245(新疆-乌鲁木齐)	微信	19	2	3	2	2	1	2	3	2	2	3	1	2	3	2	1	3	1	1	1	2	3	2	3	1	1	2	2	1	1	1	2	1	2	1	4	2	3	3	2	4	2	3	3	2
7519	2018-11-06 22:40:19	371	221.7.8.67(新疆-乌鲁木齐)	微信	20	2	1	2	2	2	2	2	2	2	2	2	2	2	2	2	2	2	2	2	2	2	2	2	2	2	2	2	2	1	1	1	1	1	1	4	4	4	4	4	4	4	1	1	3
7520	2018-11-06 22:46:54	253	117.136.26.57(新疆-未知)	手机提交	20	2	3	2	2	2	2	3	3	3	3	3	3	3	3	3	3	3	3	3	3	3	3	3	3	3	3	3	2	2	2	2	2	2	2	4	3	3	3	3	3	3	3	3	3
7522	2018-11-06 22:48:17	1055	221.7.8.109(新疆-乌鲁木齐)	微信	20	2	3	2	2	2	1	2	2	2	2	1	2	2	2	2	2	2	2	2	2	2	2	2	2	2	2	2	1	1	1	1	1	1	1	4	1	2	2	2	2	2	2	2	2
7524	2018-11-06 22:49:57	203	222.82.239.211(新疆-乌鲁木齐)	手机提交	21	1	1	1	3	3	3	3	3	3	3	3	3	3	3	3	3	3	3	3	3	3	3	3	3	3	3	3	3	1	3	3	3	3	3	3	3	3	3	3	3	3	3	3	3
7525	2018-11-06 22:50:00	860	223.104.30.87(新疆-未知)	微信	20	1	1	4	4	3	1	1	1	2	4	4	4	2	4	4	2	2	1	2	1	2	3	4	2	2	2	1	2	1	1	3	3	2	2	3	2	3	3	2	3	2	2	2	2
7526	2018-11-06 22:50:43	904	222.80.175.21(新疆-阿克苏)	手机提交	20	2	2	2	1	1	1	2	3	3	2	1	2	1	4	4	3	3	1	1	1	3	1	3	1	4	3	2	2	1	1	1	1	1	1	3	1	2	3	1	2	3	1	1	3
7527	2018-11-06 22:52:01	315	221.7.7.95(新疆-乌鲁木齐)	微信	23	2	3	3	3	3	2	3	3	2	3	3	2	2	3	2	3	3	3	3	3	3	2	2	3	3	3	3	2	2	2	2	2	2	2	2	2	2	2	2	2	2	2	2	2
7531	2018-11-06 23:12:12	282	222.82.239.146(新疆-乌鲁木齐)	微信	20	1	3	4	4	4	4	4	4	3	4	4	4	4	4	4	4	4	4	4	4	4	4	4	4	4	4	4	3	3	3	3	2	2	2	3	3	3	4	3	3	4	3	3	3
7532	2018-11-06 23:17:07	899	223.104.30.184(新疆-未知)	微信	22	2	3	5	4	2	1	3	3	3	4	1	2	1	3	1	4	1	1	1	2	3	1	1	2	1	2	1	2	1	1	2	3	1	2	4	2	3	4	2	3	3	2	2	3
7534	2018-11-06 23:19:27	253	222.82.239.150(新疆-乌鲁木齐)	手机提交	20	2	1	2	2	3	3	2	3	3	3	2	3	1	2	2	2	2	2	2	2	2	2	2	2	2	2	2	2	2	2	2	2	2	2	2	2	2	2	2	2	2	2	2	2
7535	2018-11-06 23:20:57	962	222.82.239.146(新疆-乌鲁木齐)	微信	19	1	1	3	3	1	3	2	1	2	2	2	2	2	2	2	4	1	1	1	2	1	1	1	2	1	1	2	1	1	1	1	2	1	1	2	2	2	2	3	2	2	3	3	3
7540	2018-11-06 23:26:35	1250	221.7.7.38(新疆-乌鲁木齐)	微信	20	2	3	2	2	1	2	1	2	2	2	2	2	2	2	2	1	1	1	1	1	2	1	1	2	1	1	1	2	1	1	2	2	2	1	4	2	3	3	2	3	3	1	2	3
7541	2018-11-06 23:27:01	391	223.104.30.173(新疆-未知)	手机提交	19	2	2	3	3	3	3	3	3	3	3	3	3	3	3	3	3	3	3	3	3	3	3	3	3	3	3	3	3	3	3	3	3	3	3	2	2	2	2	2	2	2	2	2	2
7542	2018-11-06 23:28:33	488	222.82.239.146(新疆-乌鲁木齐)	手机提交	21	2	2	3	3	4	1	3	4	4	4	4	4	3	3	3	3	4	3	3	3	3	4	3	3	3	3	4	4	3	2	4	4	2	3	2	4	3	1	2	2	2	2	1	2
7543	2018-11-06 23:42:01	753	222.82.239.150(新疆-乌鲁木齐)	微信	20	1	1	2	2	3	2	2	3	2	3	1	1	1	3	1	1	3	1	3	1	1	1	1	1	1	1	1	1	1	1	1	1	1	1	4	1	4	4	2	4	4	3	2	4
7544	2018-11-06 23:42:59	322	124.117.239.38(新疆-乌鲁木齐)	微信	22	1	3	4	1	2	4	2	3	2	3	2	3	3	2	3	2	4	2	4	3	4	4	3	3	3	3	2	3	3	4	3	3	2	3	3	2	2	3	2	3	2	3	2	2
7548	2018-11-06 23:47:08	570	49.117.252.178(新疆-乌鲁木齐)	手机提交	19	2	3	2	2	1	1	2	2	2	2	2	1	2	2	2	2	2	2	2	2	2	2	2	2	2	2	2	2	1	2	2	1	2	1	3	1	2	3	2	3	3	2	1	3
7550	2018-11-06 23:50:42	286	117.136.26.35(新疆-未知)	手机提交	22	2	3	3	3	3	2	3	2	3	2	3	2	3	2	3	2	3	2	3	3	2	3	2	3	2	3	2	2	3	2	3	2	3	3	2	2	2	2	1	2	2	2	2	2
7552	2018-11-07 00:02:33	487	221.7.8.74(新疆-乌鲁木齐)	手机提交	21	2	1	3	3	3	2	3	3	3	3	3	3	3	3	3	3	3	3	3	3	3	3	3	3	3	3	3	2	2	2	2	2	2	2	3	3	3	3	3	3	3	3	3	3
7555	2018-11-07 00:03:35	509	117.191.17.160(新疆-乌鲁木齐)	手机提交	20	2	3	1	1	4	3	1	1	1	1	1	1	1	1	3	2	2	3	3	1	2	2	1	1	1	1	1	1	1	1	1	1	1	1	4	1	4	4	2	4	4	1	1	4
7556	2018-11-07 00:03:57	418	110.152.202.162(新疆-乌鲁木齐)	手机提交	18	2	1	2	2	2	2	2	2	2	2	2	2	2	2	2	2	2	2	2	2	2	2	2	2	2	2	2	2	2	2	2	2	2	2	2	2	2	2	2	2	2	2	2	2
7557	2018-11-07 00:04:20	314	221.7.8.6(新疆-乌鲁木齐)	手机提交	20	2	2	5	4	3	3	4	5	4	5	4	5	2	4	4	4	4	4	4	4	4	4	5	3	4	4	3	3	3	3	3	3	3	3	3	3	3	3	3	3	3	3	3	3
7562	2018-11-07 00:07:09	722	110.152.207.105(新疆-乌鲁木齐)	手机提交	19	1	1	5	5	5	1	2	3	5	3	3	4	3	5	5	5	1	1	1	1	1	1	3	1	3	3	1	3	1	2	1	1	2	1	3	1	3	3	1	3	3	1	1	3
7563	2018-11-07 00:08:57	617	117.191.16.4(新疆-乌鲁木齐)	手机提交	20	2	1	5	3	2	1	3	2	5	5	3	2	2	2	2	3	2	3	1	2	3	3	3	3	3	3	3	3	1	1	2	1	3	2	3	2	3	2	2	3	3	2	2	2
7564	2018-11-07 00:09:05	773	110.152.194.202(新疆-乌鲁木齐)	手机提交	17	2	3	3	4	3	1	4	5	4	4	2	2	3	4	3	3	4	2	4	4	4	2	4	1	1	2	2	1	1	1	2	2	2	1	3	1	2	4	2	3	2	2	2	2
7565	2018-11-07 00:10:24	702	221.7.7.26(新疆-乌鲁木齐)	手机提交	20	1	3	2	2	1	1	1	2	1	1	1	2	1	2	1	1	1	1	1	1	2	1	1	2	1	2	1	1	1	1	1	1	1	1	3	2	3	3	2	3	3	2	2	2
7566	2018-11-07 00:10:33	864	110.152.207.67(新疆-乌鲁木齐)	手机提交	19	2	1	3	2	2	1	2	3	4	3	2	2	2	2	2	4	2	3	1	2	2	2	1	1	1	1	1	1	1	1	1	1	1	1	3	2	2	2	2	2	2	1	2	2
7567	2018-11-07 00:10:52	741	220.171.93.99(新疆-乌鲁木齐)	手机提交	19	1	1	3	3	3	3	1	1	3	1	2	2	3	2	2	2	2	2	2	2	3	2	3	3	3	3	2	1	1	1	1	1	2	1	4	2	2	3	2	2	2	4	2	3
7568	2018-11-07 00:11:38	920	110.152.207.67(新疆-乌鲁木齐)	微信	20	2	3	2	2	1	1	2	1	1	1	1	1	1	1	1	2	1	1	1	2	1	1	1	1	1	1	1	2	1	2	1	1	1	2	3	2	4	3	2	4	4	2	2	3
7570	2018-11-07 00:14:18	548	117.191.17.150(新疆-乌鲁木齐)	手机提交	20	2	1	1	1	1	1	2	3	2	2	2	1	1	1	2	3	1	1	1	2	2	1	1	1	1	1	1	1	1	1	1	3	1	1	3	1	3	3	1	3	3	1	1	2
7571	2018-11-07 00:14:20	610	221.7.8.5(新疆-乌鲁木齐)	手机提交	20	2	3	3	3	3	2	3	2	4	4	4	4	4	4	4	4	4	4	4	4	2	3	3	3	3	3	1	1	1	1	2	1	1	1	2	2	2	2	2	2	2	3	2	2
7573	2018-11-07 00:14:31	428	117.136.26.36(新疆-未知)	手机提交	20	2	2	1	2	1	2	2	1	1	1	1	1	2	2	2	2	2	2	2	2	3	2	1	2	2	2	2	2	1	1	1	1	1	1	1	1	3	3	2	4	3	2	2	3
7574	2018-11-07 00:14:38	871	110.152.202.162(新疆-乌鲁木齐)	手机提交	20	2	1	2	2	1	1	2	1	2	1	2	2	2	2	1	2	1	1	2	1	2	1	2	2	2	1	2	2	1	1	1	1	2	2	3	1	2	3	2	4	3	2	2	2
7580	2018-11-07 00:16:55	282	223.104.30.91(新疆-未知)	手机提交	21	1	1	5	5	5	5	5	5	5	5	5	5	5	5	5	5	5	5	5	5	5	5	5	5	5	5	5	3	3	3	3	3	3	3	3	3	3	3	3	3	3	3	3	3
7581	2018-11-07 00:16:58	284	117.136.26.36(新疆-未知)	手机提交	19	2	2	2	4	5	1	2	2	2	3	5	5	1	2	2	4	5	4	5	4	3	4	5	4	3	4	4	2	4	4	4	3	3	3	4	4	3	2	3	3	4	3	4	3
7582	2018-11-07 00:17:31	1029	221.7.8.105(新疆-乌鲁木齐)	手机提交	21	2	2	3	3	3	2	4	4	3	3	2	3	3	3	4	3	3	3	3	3	3	3	3	3	3	3	3	2	3	1	2	3	1	1	2	2	2	3	3	2	2	2	3	2
7583	2018-11-07 00:17:52	204	221.7.8.23(新疆-乌鲁木齐)	手机提交	21	2	3	4	3	3	3	3	3	3	3	3	3	3	3	3	3	3	3	3	3	3	3	3	3	3	3	3	3	2	2	2	2	2	2	3	2	3	2	3	2	3	3	3	2
7584	2018-11-07 00:18:23	714	223.104.30.166(新疆-未知)	手机提交	20	2	3	3	5	5	3	5	5	5	5	4	5	4	5	3	5	5	5	1	4	5	5	4	4	2	5	4	2	3	2	2	2	2	3	3	2	2	3	3	2	3	3	2	2
7585	2018-11-07 00:19:53	881	117.191.17.236(新疆-乌鲁木齐)	手机提交	20	2	3	3	2	3	2	2	2	3	2	2	2	2	2	2	2	2	2	2	2	3	2	2	2	3	3	2	2	1	1	1	1	1	1	3	2	3	3	2	3	3	2	2	3
7587	2018-11-07 00:22:24	701	223.104.30.90(新疆-未知)	手机提交	21	2	3	5	2	1	1	1	1	2	1	1	1	1	1	1	1	1	1	1	1	1	1	1	1	1	1	1	4	1	1	4	1	1	1	3	1	2	1	4	2	2	2	3	1
7588	2018-11-07 00:22:50	1203	221.7.7.55(新疆-乌鲁木齐)	手机提交	22	1	3	2	1	4	5	3	4	4	4	3	3	3	4	2	2	2	2	2	2	2	3	2	2	2	2	2	2	2	3	3	2	3	2	3	3	2	3	3	2	2	2	2	2
7589	2018-11-07 00:23:50	276	223.104.30.165(新疆-未知)	手机提交	20	2	3	4	4	4	2	3	4	4	3	3	3	3	3	3	3	3	3	3	3	3	3	3	3	3	3	3	1	1	1	1	1	1	1	3	2	2	2	2	2	2	2	2	2
7590	2018-11-07 00:24:29	701	223.104.30.164(新疆-未知)	手机提交	20	2	1	3	3	5	5	3	4	5	5	5	5	3	5	2	4	4	5	2	4	5	5	4	4	4	5	4	2	1	1	1	1	1	1	4	2	3	4	2	4	3	2	2	4
7591	2018-11-07 00:24:29	501	223.104.30.165(新疆-未知)	手机提交	20	2	1	2	4	5	1	5	3	4	5	5	2	2	5	4	4	4	5	2	5	4	1	1	5	1	2	1	4	1	1	4	4	4	4	3	1	3	2	4	2	2	4	4	2
7592	2018-11-07 00:24:43	807	221.7.8.11(新疆-乌鲁木齐)	手机提交	20	2	1	2	2	1	1	2	2	2	2	2	1	1	2	3	3	3	2	2	2	2	2	2	2	2	2	1	3	3	1	3	2	1	2	3	3	3	3	2	3	3	2	2	3
7593	2018-11-07 00:26:01	430	117.136.26.5(新疆-未知)	手机提交	20	2	3	5	4	3	3	3	3	3	3	3	3	3	3	3	3	3	3	3	3	3	3	3	3	3	3	3	2	2	2	2	2	2	2	2	2	2	2	2	4	4	2	1	3
7594	2018-11-07 00:26:41	562	110.152.194.226(新疆-乌鲁木齐)	手机提交	20	2	3	3	3	3	3	3	3	3	3	3	3	3	3	3	3	2	3	3	3	2	2	2	3	3	3	3	2	2	1	2	2	2	2	2	2	2	2	2	1	1	3	2	2
7596	2018-11-07 00:27:58	324	222.82.239.150(新疆-乌鲁木齐)	微信	20	2	1	3	5	3	1	2	3	3	3	4	4	5	3	3	3	3	3	3	3	3	3	2	3	1	2	2	2	2	2	2	2	2	2	3	1	3	3	1	3	3	1	1	3
7599	2018-11-07 00:28:59	1283	117.191.16.23(新疆-乌鲁木齐)	手机提交	19	2	1	3	3	3	1	3	2	4	4	3	5	4	4	4	4	4	3	3	3	3	3	3	3	3	4	2	2	4	1	3	1	4	4	2	3	3	2	3	3	3	3	3	3
7600	2018-11-07 00:29:25	511	110.152.200.231(新疆-乌鲁木齐)	手机提交	20	2	2	2	2	2	3	3	3	3	3	4	4	2	4	4	4	5	4	4	4	4	4	4	4	3	3	3	2	1	1	1	1	2	1	3	2	3	3	2	3	3	3	2	3
7602	2018-11-07 00:29:45	287	61.138.251.157(新疆-乌鲁木齐)	微信	19	1	1	2	1	1	1	1	1	1	1	1	1	1	1	1	1	1	1	1	1	1	1	1	1	1	1	1	1	1	1	1	1	1	1	4	1	4	4	1	4	4	1	1	4
7603	2018-11-07 00:30:49	386	222.82.239.150(新疆-乌鲁木齐)	微信	19	1	1	2	1	2	2	2	3	3	1	2	2	3	3	3	3	3	2	1	1	2	1	2	1	1	3	1	1	1	1	1	1	2	1	3	1	2	2	1	3	3	1	2	2
7604	2018-11-07 00:31:40	474	221.7.8.99(新疆-乌鲁木齐)	微信	20	1	1	4	3	3	2	2	2	2	1	3	3	2	3	3	1	1	2	1	1	1	1	1	2	1	1	1	1	1	1	2	2	2	1	3	1	2	2	1	2	2	3	1	2
7610	2018-11-07 00:34:24	466	221.7.8.99(新疆-乌鲁木齐)	微信	20	2	1	2	3	3	3	3	3	3	3	3	3	2	2	2	2	2	3	2	3	3	3	1	2	2	3	3	3	3	3	3	3	3	3	4	3	3	3	3	3	3	3	3	2
7611	2018-11-07 00:34:55	786	221.7.7.28(新疆-乌鲁木齐)	手机提交	22	1	2	3	4	4	3	2	1	2	3	5	5	5	3	1	3	3	1	1	1	1	1	1	2	1	1	2	1	1	1	3	1	1	1	4	1	4	4	3	4	4	3	2	4
7612	2018-11-07 00:35:03	577	117.136.26.20(新疆-未知)	微信	22	1	3	5	5	3	3	5	3	4	3	4	3	5	5	5	4	4	3	4	4	4	3	4	4	4	3	3	2	3	2	3	3	4	3	4	3	4	4	4	3	3	4	3	3
7613	2018-11-07 00:35:07	1414	221.7.7.100(新疆-乌鲁木齐)	微信	20	1	2	5	5	5	1	4	2	5	3	2	2	2	1	1	5	5	5	1	2	2	2	1	2	2	1	1	1	3	1	1	2	1	2	2	3	1	1	2	1	2	2	2	1
7614	2018-11-07 00:35:29	476	222.82.239.146(新疆-乌鲁木齐)	手机提交	23	1	3	3	2	3	2	2	3	3	2	2	2	2	3	3	3	3	3	3	3	3	3	3	3	3	3	3	2	2	2	2	2	2	2	3	3	2	2	2	2	2	2	2	2
7615	2018-11-07 00:36:07	312	221.7.8.58(新疆-乌鲁木齐)	手机提交	18	1	3	3	3	5	1	3	3	3	3	3	3	3	3	3	3	3	3	3	3	3	3	3	3	3	3	3	2	1	1	1	1	1	1	3	2	3	3	3	3	3	3	3	3
7616	2018-11-07 00:37:05	706	117.191.16.42(新疆-乌鲁木齐)	手机提交	19	2	2	3	3	3	4	4	4	4	4	3	2	2	2	3	3	2	3	2	2	3	1	2	3	2	2	2	2	2	1	1	2	2	2	3	2	2	3	2	2	2	3	2	2
7620	2018-11-07 00:39:16	268	117.191.17.133(新疆-乌鲁木齐)	微信	21	2	3	1	1	2	2	2	2	3	3	2	1	1	1	2	1	1	3	1	3	1	1	1	2	1	1	2	1	1	2	2	2	1	1	4	1	3	3	4	2	3	3	2	3
7621	2018-11-07 00:40:10	502	117.136.26.7(新疆-未知)	手机提交	19	1	1	3	4	5	3	4	5	4	3	2	4	2	4	4	3	4	1	4	4	3	4	4	3	5	4	4	3	3	3	3	3	2	3	2	4	2	2	4	1	1	4	4	2
7625	2018-11-07 00:42:49	1287	116.178.128.9(新疆-乌鲁木齐)	微信	21	1	3	2	2	2	1	2	2	3	3	1	2	2	3	2	3	2	1	2	2	3	2	2	2	3	3	1	1	1	1	2	1	1	1	3	2	2	2	2	3	2	2	2	2
7627	2018-11-07 00:43:50	1705	221.7.8.15(新疆-乌鲁木齐)	微信	21	2	3	2	3	3	1	2	3	2	2	2	2	1	2	2	2	1	1	2	1	1	1	2	1	1	1	1	1	1	1	1	1	1	1	4	3	3	3	2	3	3	2	2	3
7628	2018-11-07 00:43:58	224	221.7.8.113(新疆-乌鲁木齐)	微信	21	1	3	3	4	3	3	4	3	3	3	3	3	3	3	4	3	3	3	4	3	4	3	3	4	3	3	3	2	2	2	2	3	2	2	3	2	3	3	3	3	3	3	3	3
7630	2018-11-07 00:45:07	1043	117.191.16.10(新疆-乌鲁木齐)	手机提交	20	2	3	4	2	3	2	2	2	2	2	2	2	1	2	2	2	2	2	2	2	2	2	1	2	1	2	2	2	1	1	3	2	1	1	4	2	2	2	2	3	2	2	2	2
7631	2018-11-07 00:45:31	849	221.7.8.33(新疆-乌鲁木齐)	手机提交	19	1	2	5	5	5	1	5	5	5	5	5	4	4	3	4	5	2	4	5	4	2	3	2	4	2	2	2	3	4	4	4	1	4	4	4	2	2	4	1	4	1	4	3	1
7634	2018-11-07 00:47:18	702	61.138.251.146(新疆-乌鲁木齐)	微信	19	1	1	2	1	3	1	2	3	2	1	1	1	1	2	1	2	1	2	1	2	1	1	1	1	1	1	1	2	1	2	1	1	1	2	4	2	2	3	4	4	2	2	4	3
7635	2018-11-07 00:47:28	1316	223.104.30.183(新疆-未知)	微信	25	2	3	3	3	1	2	2	1	1	3	3	2	3	1	5	4	3	4	5	5	3	4	4	5	3	2	2	3	3	2	3	4	3	3	3	3	4	3	3	4	2	2	2	3
7636	2018-11-07 00:47:29	1348	221.7.7.8(新疆-乌鲁木齐)	微信	21	2	1	3	3	1	1	2	4	3	4	4	2	1	4	4	4	1	4	1	3	2	1	1	2	1	1	1	1	1	1	3	3	2	1	4	1	3	2	1	3	3	1	1	3
7640	2018-11-07 00:51:34	391	221.7.8.121(新疆-乌鲁木齐)	微信	21	2	1	3	2	4	1	2	4	3	4	3	3	2	5	2	4	1	2	2	3	3	3	3	3	3	3	3	2	2	2	2	2	2	2	2	2	2	2	2	2	2	2	2	2
7642	2018-11-07 00:52:56	282	124.117.239.38(新疆-乌鲁木齐)	微信	20	1	3	1	1	1	1	1	1	1	5	1	2	1	3	3	3	1	1	1	1	1	1	1	1	1	1	1	1	1	1	1	1	1	1	4	1	4	4	1	4	4	1	1	4
7646	2018-11-07 00:59:12	232	221.7.8.60(新疆-乌鲁木齐)	微信	22	1	3	5	4	4	3	2	3	3	2	2	2	2	2	2	2	2	2	2	2	2	2	2	2	2	2	2	2	2	2	2	2	2	2	2	2	2	2	2	2	2	2	2	2
7647	2018-11-07 01:01:21	587	117.136.26.12(新疆-未知)	微信	23	2	3	2	2	2	2	2	2	2	2	2	2	2	2	2	2	2	2	2	2	2	2	2	2	2	2	2	2	1	1	1	1	2	2	3	2	2	2	1	3	2	1	2	3
7650	2018-11-07 01:05:12	224	221.7.8.26(新疆-乌鲁木齐)	微信	25	1	3	2	1	3	2	2	3	2	4	3	4	3	3	3	3	3	3	3	3	3	3	3	3	3	3	3	2	2	2	2	2	3	2	3	2	2	3	2	3	3	2	3	2
7653	2018-11-07 01:09:07	942	110.152.199.211(新疆-乌鲁木齐)	手机提交	22	1	3	3	3	3	3	2	3	2	3	3	2	3	3	2	3	3	3	3	3	2	2	2	3	3	3	3	2	2	2	3	2	2	2	3	3	2	2	2	2	3	2	2	2
7654	2018-11-07 01:42:44	1126	221.7.8.82(新疆-乌鲁木齐)	手机提交	20	2	1	1	3	4	3	3	4	5	5	3	4	1	5	5	4	2	3	1	2	4	1	1	1	2	2	1	1	1	1	1	1	1	1	4	2	4	3	3	4	4	2	2	4
7657	2018-11-07 02:54:17	459	110.152.196.227(新疆-乌鲁木齐)	手机提交	19	1	3	2	1	2	1	2	3	1	2	1	2	2	3	2	2	2	1	2	2	2	2	2	1	2	1	2	2	2	2	2	2	2	3	3	2	3	2	3	2	3	2	3	2
7664	2018-11-07 09:02:14	564	100.116.239.99(国外-保留)	手机提交	19	1	3	4	4	4	2	3	2	4	3	4	3	3	3	3	3	3	3	3	3	3	4	3	2	4	3	2	1	1	1	3	1	1	1	3	2	1	3	2	3	4	2	2	4
7665	2018-11-07 09:05:24	369	100.116.239.124(国外-保留)	手机提交	22	1	2	3	4	3	3	3	3	3	2	3	3	3	3	3	3	3	3	3	3	3	3	3	3	3	3	3	2	2	2	2	2	1	2	4	3	3	4	3	4	4	4	4	4
7666	2018-11-07 09:30:30	355	100.116.239.76(国外-保留)	手机提交	20	2	2	3	3	2	2	2	3	3	3	3	2	2	3	3	3	3	2	3	3	2	3	2	3	2	3	3	2	2	2	2	3	2	2	3	2	3	3	2	3	3	3	2	2
7669	2018-11-07 10:13:01	889	117.136.26.5(新疆-未知)	手机提交	21	2	3	2	1	4	1	2	4	4	4	4	4	4	4	4	2	3	4	5	4	4	4	4	4	2	2	2	1	1	1	1	2	3	1	3	2	3	2	1	3	3	2	2	3
7671	2018-11-07 10:27:25	750	221.7.8.16(新疆-乌鲁木齐)	手机提交	23	1	1	2	2	4	2	3	4	4	4	2	4	3	3	2	4	3	4	3	4	2	4	3	3	4	2	3	3	3	3	3	2	2	2	2	3	2	3	2	2	3	3	2	2
7672	2018-11-07 10:28:18	564	117.191.16.120(新疆-乌鲁木齐)	微信	20	1	3	3	3	3	3	3	3	4	3	3	3	2	3	2	3	3	3	3	4	3	4	3	2	4	4	2	3	3	2	1	2	2	3	2	2	2	2	4	2	3	1	2	4
7673	2018-11-07 10:29:46	342	117.191.16.124(新疆-乌鲁木齐)	微信	21	2	3	3	2	3	1	5	3	3	2	2	1	3	2	3	2	3	2	3	3	3	3	3	2	4	2	4	2	2	3	3	3	2	2	4	3	3	2	3	2	3	3	3	3
7674	2018-11-07 10:29:57	225	117.191.17.139(新疆-乌鲁木齐)	手机提交	20	2	1	1	4	4	3	3	3	3	3	3	3	3	3	3	3	3	3	3	3	3	3	3	3	3	3	3	2	2	2	2	2	3	2	3	3	3	2	3	3	2	2	2	2
7675	2018-11-07 10:34:22	640	117.136.26.45(新疆-未知)	手机提交	20	2	2	3	2	1	1	2	1	2	2	3	2	1	2	1	3	1	2	2	2	1	1	1	2	1	1	1	3	1	1	1	1	1	1	4	1	3	4	1	4	4	1	1	4
7676	2018-11-07 10:36:50	481	223.104.30.186(新疆-未知)	手机提交	21	1	3	3	3	3	3	3	3	3	3	3	3	3	3	3	3	3	3	3	3	3	3	3	3	3	3	3	3	3	3	2	2	2	2	2	2	2	2	2	2	2	2	2	2
7677	2018-11-07 10:37:59	1501	221.7.8.23(新疆-乌鲁木齐)	微信	20	1	3	3	1	2	2	1	1	1	1	1	3	2	2	1	2	1	1	1	1	1	2	1	1	1	1	1	1	1	1	1	1	1	1	4	1	3	3	1	3	2	1	1	4
7678	2018-11-07 10:41:28	728	117.191.16.111(新疆-乌鲁木齐)	手机提交	21	1	1	3	4	2	1	1	2	2	1	3	2	1	3	2	2	2	2	2	2	2	2	2	2	2	2	2	2	1	2	2	2	1	1	3	2	2	2	2	2	2	2	1	3
7679	2018-11-07 10:41:57	1206	117.136.26.6(新疆-未知)	手机提交	21	1	3	3	3	2	1	4	4	3	4	4	1	1	5	5	4	5	4	3	4	5	1	1	4	3	2	1	2	1	1	3	1	2	2	4	2	3	4	2	3	3	2	2	4
7681	2018-11-07 10:43:45	805	221.7.8.106(新疆-乌鲁木齐)	手机提交	21	2	1	3	2	1	3	3	3	4	3	3	3	2	3	3	3	1	3	3	3	3	3	3	3	2	2	1	3	2	1	3	2	2	2	2	2	1	2	1	2	2	3	2	1
7682	2018-11-07 10:45:00	373	117.136.26.8(新疆-未知)	微信	22	2	3	2	1	2	1	2	1	2	1	2	2	2	1	1	1	1	1	1	1	2	2	1	1	2	2	1	3	3	3	3	3	3	3	3	3	3	3	3	3	3	3	3	3
7683	2018-11-07 10:46:32	1296	117.191.16.102(新疆-乌鲁木齐)	手机提交	21	2	2	2	3	2	2	3	3	2	3	3	3	2	3	3	2	1	2	1	2	1	1	2	2	1	2	1	2	1	1	2	1	1	2	4	2	2	2	2	4	2	2	2	2
7684	2018-11-07 10:46:57	393	117.191.16.24(新疆-乌鲁木齐)	微信	21	2	3	2	1	5	5	4	3	1	3	4	4	1	4	1	1	1	5	1	1	2	2	1	2	1	3	1	2	3	1	2	3	1	1	2	3	2	2	3	2	2	1	1	1
7685	2018-11-07 10:47:28	566	221.7.8.8(新疆-乌鲁木齐)	微信	20	2	1	2	1	2	1	1	1	1	1	1	2	1	2	1	2	1	2	1	1	1	1	1	1	1	1	1	2	1	1	1	1	1	1	3	1	3	3	1	4	3	1	1	3
7687	2018-11-07 10:53:55	840	223.104.30.162(新疆-未知)	手机提交	20	2	3	4	4	1	4	4	5	5	5	5	5	4	5	4	4	1	4	3	4	1	2	2	4	2	1	1	4	2	2	4	3	1	3	3	2	2	2	2	3	2	2	2	2
7689	2018-11-07 10:54:12	1523	223.104.30.79(新疆-未知)	微信	21	2	3	3	2	2	1	2	2	2	2	2	2	2	2	2	2	2	1	2	2	1	2	2	2	2	1	2	2	1	2	1	1	1	1	3	2	2	3	2	3	3	2	2	3
7690	2018-11-07 10:55:51	573	117.136.26.51(新疆-未知)	微信	21	2	3	5	3	1	1	2	1	3	3	3	1	3	2	2	1	1	1	1	1	1	1	1	1	3	2	3	3	3	3	2	2	3	2	2	3	2	3	2	2	2	3	2	2
7691	2018-11-07 10:56:58	490	117.191.16.50(新疆-乌鲁木齐)	微信	21	2	2	3	3	3	3	3	3	3	3	3	3	3	3	3	3	3	3	3	3	3	3	3	3	3	3	3	1	1	1	1	1	1	1	2	2	2	2	2	2	2	2	2	2
7692	2018-11-07 10:57:12	259	117.191.16.51(新疆-乌鲁木齐)	手机提交	20	1	3	3	3	3	3	3	2	3	4	2	3	3	3	3	3	3	3	3	3	3	3	3	3	3	3	3	3	3	2	3	2	3	3	3	3	3	2	3	3	3	3	3	2
7693	2018-11-07 10:57:16	367	223.104.30.181(新疆-未知)	微信	21	1	1	4	3	3	3	3	3	3	3	3	3	4	2	4	2	3	2	4	2	3	3	4	3	2	4	5	2	2	2	2	3	3	2	3	3	2	2	3	2	3	2	3	2
7694	2018-11-07 10:58:09	219	223.104.30.175(新疆-未知)	手机提交	20	1	2	3	3	3	3	3	3	3	3	3	3	3	3	3	3	3	3	3	3	3	3	3	3	3	3	3	2	2	2	2	2	2	2	2	2	2	2	2	2	2	2	2	2
7695	2018-11-07 10:59:02	350	117.136.26.24(新疆-未知)	手机提交	18	1	3	2	2	1	2	1	2	2	3	1	3	2	1	2	2	2	1	4	3	2	3	2	3	2	3	3	3	2	3	1	2	1	1	1	2	2	2	2	2	2	2	2	2
7696	2018-11-07 10:59:06	283	117.136.26.17(新疆-未知)	手机提交	19	1	3	3	3	3	3	3	3	3	3	3	3	3	3	3	3	3	3	3	3	3	3	3	3	3	3	3	2	2	2	2	2	2	2	2	2	2	2	2	2	2	2	2	2
7699	2018-11-07 10:59:48	289	36.108.112.158(新疆-未知)	手机提交	21	1	3	3	3	2	2	1	1	1	1	1	1	1	1	1	1	1	1	1	1	1	1	1	1	1	1	1	1	1	1	1	1	1	1	4	1	2	3	2	3	3	1	1	1
7701	2018-11-07 11:00:30	409	221.7.8.38(新疆-乌鲁木齐)	微信	20	1	1	4	3	2	2	2	2	2	2	2	2	2	2	2	2	2	2	2	2	2	2	2	2	2	2	2	2	2	2	2	2	2	2	3	3	3	3	3	3	3	3	3	3
7702	2018-11-07 11:02:37	279	117.191.16.78(新疆-乌鲁木齐)	微信	21	2	3	2	3	2	4	2	3	1	1	3	2	3	5	3	4	1	3	3	3	2	2	3	3	3	3	3	2	2	2	2	2	3	3	3	2	2	3	2	3	2	3	1	1
7703	2018-11-07 11:02:48	582	117.136.26.46(新疆-未知)	手机提交	21	1	1	4	2	4	4	4	2	5	4	4	4	3	4	3	3	3	3	1	3	3	2	4	4	3	4	3	3	2	1	2	2	1	1	4	2	2	3	2	2	2	2	2	3
7704	2018-11-07 11:03:04	565	223.104.30.165(新疆-未知)	手机提交	20	1	3	2	2	1	1	1	1	1	1	1	2	1	2	1	1	1	1	1	1	1	1	2	1	1	5	1	1	1	2	3	3	1	2	3	1	2	2	3	4	2	4	4	1
7707	2018-11-07 11:04:25	242	117.136.26.1(新疆-未知)	手机提交	19	1	1	3	3	3	3	3	3	3	3	3	3	3	3	3	3	3	3	3	3	3	3	3	3	3	3	3	2	2	2	2	2	2	2	3	3	3	3	3	3	3	3	3	3
7708	2018-11-07 11:04:29	344	1.183.89.237(内蒙古-包头)	手机提交	22	1	2	2	2	2	2	2	2	2	2	2	2	2	2	2	2	2	2	2	2	2	2	2	2	2	2	2	2	2	2	2	2	2	2	2	2	2	2	2	2	2	2	2	2
7712	2018-11-07 11:06:00	461	117.136.26.9(新疆-未知)	手机提交	21	2	1	5	5	5	5	5	5	5	5	5	5	5	5	5	5	5	5	5	5	5	5	5	5	5	1	3	3	1	1	1	1	1	1	4	1	3	4	1	4	4	1	1	3
7713	2018-11-07 11:06:12	232	117.136.26.29(新疆-未知)	手机提交	20	1	1	2	2	3	1	2	2	2	2	2	2	2	2	2	2	2	2	2	2	2	2	2	2	2	2	2	2	2	2	2	2	2	2	2	2	2	2	2	2	2	2	2	2
7715	2018-11-07 11:06:46	532	221.7.7.87(新疆-乌鲁木齐)	微信	22	1	3	2	2	2	2	2	3	3	3	2	2	2	3	3	2	2	2	2	2	2	2	2	2	2	2	3	2	2	2	3	3	3	2	4	3	4	3	3	3	3	4	3	3
7718	2018-11-07 11:08:03	547	117.136.26.57(新疆-未知)	微信	20	2	3	2	3	3	3	1	4	3	2	2	3	2	3	2	3	2	2	2	3	2	3	2	3	2	3	2	1	2	2	1	2	2	1	2	4	4	3	3	3	3	4	4	4
7721	2018-11-07 11:09:38	621	117.136.26.40(新疆-未知)	手机提交	22	1	1	1	1	1	1	1	1	1	1	2	1	1	1	1	1	1	1	1	1	1	1	1	1	1	1	1	1	1	1	1	1	1	1	4	1	4	4	1	4	4	1	1	4
7725	2018-11-07 11:10:57	998	223.104.30.170(新疆-未知)	手机提交	22	2	1	3	2	4	3	4	5	4	4	3	4	3	4	4	4	4	1	3	3	4	3	3	3	3	3	3	2	1	1	2	3	3	2	2	3	2	2	1	2	2	2	2	2
7727	2018-11-07 11:11:44	965	223.104.30.69(新疆-未知)	微信	21	2	2	3	3	3	3	2	5	4	4	3	3	3	2	3	3	3	3	3	3	3	3	3	3	3	3	3	2	1	1	2	1	2	1	4	3	2	2	2	3	2	2	2	2
7735	2018-11-07 11:17:19	1300	117.191.16.115(新疆-乌鲁木齐)	手机提交	23	2	3	3	2	1	2	1	3	4	4	3	3	3	3	2	4	3	4	4	4	3	4	3	4	2	2	3	2	1	1	2	2	2	2	3	3	2	2	2	3	2	3	2	3
7740	2018-11-07 11:19:05	1411	221.7.8.117(新疆-乌鲁木齐)	微信	20	1	1	3	1	2	1	2	4	3	4	1	2	1	3	2	2	1	1	1	1	1	1	1	1	1	2	1	2	1	1	2	1	1	2	3	2	3	3	2	3	3	2	2	3
7741	2018-11-07 11:20:49	770	110.156.208.23(新疆-乌鲁木齐)	微信	20	1	3	2	3	3	3	2	3	3	3	2	2	2	2	2	2	3	2	3	2	2	2	2	3	2	3	3	2	2	2	1	1	2	2	2	2	2	2	2	3	1	2	2	2
7742	2018-11-07 11:21:39	1402	221.7.8.106(新疆-乌鲁木齐)	微信	22	1	3	3	3	1	2	4	1	3	2	2	3	2	4	2	1	2	2	1	3	3	3	2	3	3	2	3	2	1	1	2	2	2	2	3	2	2	3	2	3	2	2	2	3
7750	2018-11-07 11:26:07	501	117.136.26.8(新疆-未知)	手机提交	21	1	3	3	2	1	2	1	1	2	3	2	2	1	2	1	3	3	3	3	2	3	3	3	3	3	3	3	2	1	1	1	1	1	1	2	2	2	2	2	2	3	2	2	2
7781	2018-11-07 11:43:42	1074	36.108.123.99(新疆-未知)	手机提交	24	1	3	2	2	2	3	2	3	3	2	2	2	2	2	2	2	2	2	2	2	2	2	2	2	2	2	2	2	3	3	3	3	2	3	3	2	2	3	2	2	2	2	2	2
7793	2018-11-07 11:50:36	355	117.136.26.22(新疆-未知)	手机提交	22	2	1	3	2	1	1	3	2	3	3	3	2	1	4	3	3	1	1	1	1	1	1	1	1	1	1	1	2	2	2	2	2	2	2	2	2	2	2	2	2	2	2	2	2
7795	2018-11-07 11:53:23	346	223.104.30.67(新疆-未知)	微信	22	2	3	1	2	3	1	4	4	3	3	3	2	3	3	2	3	2	3	3	2	3	2	3	3	3	3	2	2	2	2	2	2	2	2	2	2	2	2	2	2	2	2	2	2
7797	2018-11-07 11:54:22	289	117.191.16.65(新疆-乌鲁木齐)	微信	22	2	3	2	5	2	1	2	4	2	4	2	2	1	5	2	2	2	2	2	2	2	2	2	2	2	2	2	2	2	2	2	2	2	2	2	2	2	2	2	2	2	2	2	2
7801	2018-11-07 11:56:36	709	221.7.7.96(新疆-乌鲁木齐)	微信	19	2	1	3	4	2	1	2	2	3	4	4	2	2	4	4	2	2	2	3	2	2	2	3	2	2	2	1	1	1	1	1	1	1	1	4	2	3	3	2	4	4	4	4	2
7802	2018-11-07 11:56:47	568	223.104.30.74(新疆-未知)	微信	22	2	2	2	1	2	1	1	1	1	2	2	2	2	2	2	2	2	2	2	2	2	2	2	2	2	1	1	2	2	2	2	2	3	2	3	2	3	2	3	2	2	3	2	2
7803	2018-11-07 11:56:50	391	36.108.110.52(新疆-塔城)	微信	20	2	1	5	5	2	3	3	3	3	2	2	3	3	2	3	3	3	3	3	3	2	3	2	3	2	3	2	1	1	1	1	1	1	1	4	2	4	4	2	4	4	2	2	4
7806	2018-11-07 11:58:21	644	117.136.26.41(新疆-未知)	微信	21	2	2	3	5	4	3	5	5	5	4	5	4	4	3	4	4	3	3	2	3	3	3	4	4	2	3	1	3	1	2	1	1	1	1	4	1	3	3	3	3	3	2	2	4
7809	2018-11-07 11:58:57	1540	223.104.30.74(新疆-未知)	微信	22	2	3	4	4	5	1	5	2	3	4	3	3	3	4	4	4	4	4	4	4	3	2	3	3	2	2	1	3	2	1	3	2	2	2	3	2	2	2	2	3	2	2	2	2
7813	2018-11-07 11:59:31	290	117.191.16.115(新疆-乌鲁木齐)	微信	22	2	1	1	3	3	3	2	2	2	2	2	2	2	2	2	3	1	1	1	3	3	2	3	3	3	3	3	2	1	1	1	3	2	2	4	1	2	4	4	2	2	2	3	3
7820	2018-11-07 12:01:24	887	110.156.232.202(新疆-乌鲁木齐)	微信	20	2	1	5	5	4	1	5	5	5	5	3	5	1	3	4	4	4	1	1	1	1	2	2	2	2	2	1	2	2	4	4	4	4	4	2	4	2	1	1	2	2	4	4	2
7822	2018-11-07 12:02:02	828	221.7.8.54(新疆-乌鲁木齐)	微信	18	1	3	5	5	3	2	2	2	2	1	2	3	2	1	3	3	3	2	4	2	2	2	2	2	3	3	3	2	2	2	2	1	2	2	2	3	2	2	4	2	2	3	3	2
7825	2018-11-07 12:02:22	367	117.136.26.1(新疆-未知)	微信	21	2	2	3	1	2	1	2	2	1	2	1	2	1	2	2	2	3	3	2	2	2	2	2	1	1	1	1	1	2	1	2	3	1	1	4	1	4	3	4	4	4	4	3	3
7827	2018-11-07 12:03:11	515	221.7.8.40(新疆-乌鲁木齐)	微信	22	2	3	3	2	3	2	3	4	2	2	2	3	2	4	4	3	3	2	3	3	2	2	2	3	2	2	2	2	1	1	1	1	1	1	3	2	2	3	2	4	3	2	2	3
7837	2018-11-07 12:04:36	442	36.108.113.19(新疆-未知)	微信	21	1	1	3	3	3	3	3	3	2	2	2	4	4	4	1	2	3	2	4	2	3	3	3	2	2	2	3	2	1	1	1	1	1	1	3	2	3	3	2	2	2	2	1	3
7842	2018-11-07 12:06:37	287	223.104.30.161(新疆-未知)	微信	21	2	3	3	4	3	3	2	2	4	3	4	4	2	4	2	3	4	4	3	3	3	4	4	2	3	4	3	3	3	2	2	2	2	2	2	2	3	2	2	3	3	2	3	3
7843	2018-11-07 12:06:50	1100	221.7.7.62(新疆-乌鲁木齐)	微信	21	1	1	3	3	3	3	3	3	5	4	4	4	4	4	4	4	3	4	4	4	4	4	4	4	3	3	4	2	2	2	2	2	1	2	2	2	2	2	2	2	2	2	2	2
7846	2018-11-07 12:07:14	752	124.160.213.4(浙江-杭州)	微信	21	2	1	5	5	3	1	2	5	5	5	5	3	1	5	2	5	1	4	2	1	3	3	5	5	1	3	3	2	2	3	4	2	2	3	3	3	2	2	1	2	2	4	2	1
7848	2018-11-07 12:07:30	305	223.104.30.187(新疆-未知)	微信	20	1	3	3	3	3	3	3	3	3	3	3	3	3	3	3	3	3	3	3	3	3	3	3	3	3	3	3	2	2	2	2	2	2	2	2	2	2	2	2	2	2	2	2	2
7849	2018-11-07 12:07:40	794	223.104.30.166(新疆-未知)	微信	19	2	2	4	3	5	1	1	3	3	4	2	4	1	3	3	3	2	2	2	2	2	2	2	2	1	1	1	3	1	2	1	1	1	1	4	1	4	3	1	4	4	1	1	4
7850	2018-11-07 12:07:45	407	223.104.30.173(新疆-未知)	微信	20	1	2	3	5	3	2	5	4	4	3	5	4	2	2	2	4	3	5	2	5	3	1	2	3	4	4	2	3	1	2	3	2	4	2	3	2	2	2	3	2	3	2	2	2
7854	2018-11-07 12:08:04	262	221.7.8.2(新疆-乌鲁木齐)	手机提交	20	1	1	4	4	2	2	2	4	4	3	4	4	4	4	4	3	2	2	3	4	2	4	2	2	4	3	2	3	2	2	2	2	2	3	2	3	2	3	2	3	2	3	2	3
7859	2018-11-07 12:10:03	400	221.7.8.60(新疆-乌鲁木齐)	手机提交	20	1	1	2	2	1	1	1	2	3	2	1	2	2	2	2	1	1	1	1	1	2	1	1	1	1	1	1	1	1	1	1	1	1	1	3	3	2	2	1	3	3	1	2	3
7861	2018-11-07 12:10:05	517	223.104.30.64(新疆-未知)	手机提交	21	1	3	3	3	3	3	4	4	2	4	2	3	3	4	2	5	3	3	3	3	3	3	3	3	3	3	3	2	1	1	1	1	2	1	4	2	3	3	3	3	3	3	3	3
7867	2018-11-07 12:11:32	578	117.136.26.40(新疆-未知)	微信	19	2	3	3	3	3	2	3	3	3	3	3	3	3	3	3	3	3	2	2	3	3	3	3	3	3	3	3	1	2	2	2	2	2	2	3	2	3	3	2	3	3	2	2	3
7868	2018-11-07 12:11:48	926	117.191.16.123(新疆-乌鲁木齐)	微信	22	2	1	3	3	3	3	3	3	3	3	3	3	3	3	3	3	3	3	3	3	3	3	3	3	3	3	3	1	1	1	1	1	1	1	4	2	4	4	4	4	4	2	3	4
7871	2018-11-07 12:12:15	1673	117.136.26.35(新疆-未知)	微信	20	2	1	3	4	3	2	2	2	5	4	2	4	3	5	5	3	3	4	1	2	2	2	4	3	1	1	2	2	1	1	1	2	2	2	3	2	2	2	2	2	2	2	2	2
7872	2018-11-07 12:12:32	289	117.191.16.124(新疆-乌鲁木齐)	手机提交	23	2	3	3	3	2	3	2	3	3	3	3	3	3	3	3	3	3	3	3	3	3	3	3	3	3	3	3	3	2	3	2	2	2	3	2	2	2	3	3	2	2	3	2	2
7873	2018-11-07 12:12:49	229	117.191.16.70(新疆-乌鲁木齐)	微信	19	2	2	3	3	3	3	3	3	3	3	3	3	3	3	3	3	3	3	3	3	3	3	3	3	3	3	3	2	2	1	1	1	1	1	4	4	4	4	4	4	4	4	4	4
7874	2018-11-07 12:13:04	778	221.7.7.70(新疆-乌鲁木齐)	手机提交	18	2	3	3	3	1	1	2	2	2	2	2	2	2	3	2	2	1	1	1	1	1	1	2	2	1	1	1	2	1	2	2	2	2	1	4	2	4	3	2	4	4	2	1	4
7877	2018-11-07 12:13:30	423	221.7.8.69(新疆-乌鲁木齐)	微信	22	2	1	3	3	3	3	4	3	2	4	4	4	3	4	4	4	4	4	4	4	4	4	4	4	4	4	4	1	1	1	2	1	1	1	4	2	3	3	2	4	4	2	2	4
7878	2018-11-07 12:13:42	833	221.7.7.64(新疆-乌鲁木齐)	微信	20	2	1	2	2	4	1	2	1	1	2	2	3	2	4	2	2	2	3	1	2	2	2	2	2	2	2	2	2	1	1	2	1	1	1	3	2	3	3	2	4	4	2	2	3
7880	2018-11-07 12:15:19	444	223.104.30.188(新疆-未知)	微信	20	2	3	3	3	2	2	3	2	2	4	4	4	4	2	4	2	3	2	4	2	4	2	4	3	2	1	2	2	2	1	2	2	1	2	3	2	2	2	3	3	2	2	3	3
7881	2018-11-07 12:15:27	932	221.7.8.47(新疆-乌鲁木齐)	微信	18	1	3	3	4	5	4	4	4	4	3	4	5	2	3	4	4	5	3	4	4	5	3	4	4	4	5	4	2	3	4	4	2	4	2	2	4	2	2	4	2	2	3	4	2
7885	2018-11-07 12:15:57	309	221.7.7.49(新疆-乌鲁木齐)	微信	22	2	2	2	2	2	3	3	3	3	3	3	3	3	3	3	3	3	3	3	3	3	3	3	3	3	3	3	2	2	3	3	3	2	2	2	2	2	2	2	2	2	2	2	2
7886	2018-11-07 12:16:14	715	117.191.16.87(新疆-乌鲁木齐)	手机提交	19	1	2	3	3	3	1	3	3	3	3	3	2	2	2	2	3	3	1	1	1	2	2	1	1	2	1	1	3	1	1	3	2	1	1	2	2	2	2	2	3	2	3	2	2
7887	2018-11-07 12:16:21	702	223.104.30.181(新疆-未知)	手机提交	22	2	3	2	1	2	1	2	1	3	1	1	4	1	4	3	3	1	1	1	1	3	1	1	1	3	1	1	2	1	1	2	1	3	1	4	1	4	4	1	4	4	2	2	4
7889	2018-11-07 12:16:40	613	49.117.254.231(新疆-乌鲁木齐)	微信	21	2	1	5	4	3	1	4	4	2	3	2	3	1	5	5	5	4	4	4	3	3	3	4	3	5	5	3	4	2	2	2	2	4	3	2	2	2	2	3	4	4	4	1	4
7890	2018-11-07 12:16:40	818	221.7.8.47(新疆-乌鲁木齐)	微信	20	2	3	3	3	3	1	3	4	4	3	3	3	1	1	2	3	2	4	3	4	4	4	1	4	1	3	1	4	1	2	3	4	2	1	3	4	2	1	4	2	2	4	4	2
7891	2018-11-07 12:16:44	510	117.136.26.33(新疆-未知)	微信	19	2	1	3	3	5	1	4	5	5	5	5	5	3	3	3	3	3	3	3	3	3	3	3	3	3	3	3	1	1	1	2	1	1	1	4	1	4	4	1	4	4	1	1	4
7893	2018-11-07 12:17:02	743	117.136.26.2(新疆-未知)	微信	19	2	2	3	1	5	5	1	1	1	5	1	4	1	5	5	1	5	5	5	1	5	1	5	3	5	5	1	3	2	1	3	3	3	1	3	3	2	2	3	3	3	3	3	3
7895	2018-11-07 12:17:06	809	221.7.7.69(新疆-乌鲁木齐)	微信	21	2	2	2	2	1	1	3	3	5	3	3	3	1	5	5	1	3	3	1	5	1	1	3	5	3	3	1	2	1	2	3	3	3	1	2	3	3	3	2	3	3	3	3	2
7896	2018-11-07 12:17:53	580	117.136.26.0(新疆-未知)	微信	18	2	3	3	2	2	3	3	2	3	4	3	3	2	3	3	2	3	3	3	3	3	3	3	3	3	3	3	2	2	3	2	2	1	1	4	1	3	3	1	3	3	4	1	3
7897	2018-11-07 12:18:36	1039	117.136.26.23(新疆-未知)	微信	20	2	1	2	1	4	2	3	1	2	4	5	2	2	3	2	2	4	5	1	2	4	3	4	4	5	4	1	4	1	3	3	1	1	3	2	3	2	3	2	2	2	3	2	2
7900	2018-11-07 12:19:15	467	117.191.16.46(新疆-乌鲁木齐)	微信	20	2	2	2	1	1	1	2	1	3	3	2	2	2	1	1	1	2	2	2	2	1	1	1	1	2	2	2	2	1	2	1	1	1	2	2	2	2	2	2	2	2	2	2	2
7901	2018-11-07 12:19:18	590	117.136.26.23(新疆-未知)	微信	19	2	1	3	3	3	3	3	3	3	3	3	3	3	3	3	3	3	3	3	3	3	3	3	3	3	3	3	1	1	1	1	1	1	1	4	4	4	4	4	3	3	3	3	4
7903	2018-11-07 12:19:28	979	221.7.8.26(新疆-乌鲁木齐)	微信	20	1	1	2	2	3	4	4	3	2	3	2	3	2	2	2	3	2	1	1	1	2	2	1	1	1	1	2	2	4	2	4	3	2	1	3	2	3	3	2	3	3	2	3	3
7906	2018-11-07 12:20:42	606	117.191.16.41(新疆-乌鲁木齐)	微信	18	2	3	3	5	3	5	3	3	2	4	3	3	1	4	3	5	5	3	2	2	4	3	2	3	2	1	4	2	1	1	1	1	2	1	4	3	2	3	3	3	3	2	2	3
7907	2018-11-07 12:21:22	534	221.7.7.96(新疆-乌鲁木齐)	微信	19	2	1	3	2	2	2	3	3	4	2	2	2	1	3	2	4	1	2	1	1	1	3	2	5	2	1	1	1	1	2	3	2	2	1	2	1	2	2	1	2	2	2	2	3
7910	2018-11-07 12:21:44	860	49.117.255.109(新疆-乌鲁木齐)	微信	19	2	2	2	2	2	1	1	2	1	2	1	3	1	3	2	2	2	2	2	2	2	2	2	2	2	2	1	1	1	1	2	2	2	1	4	1	4	4	2	4	4	2	2	4
7911	2018-11-07 12:21:58	438	221.7.7.77(新疆-乌鲁木齐)	手机提交	20	1	1	3	3	3	3	3	3	3	3	2	3	3	2	2	3	1	2	3	1	3	2	2	1	2	2	2	2	2	1	1	1	1	1	2	2	3	2	3	2	3	2	3	2
7912	2018-11-07 12:22:05	757	117.136.26.7(新疆-未知)	微信	19	2	2	2	3	2	1	2	1	3	2	2	2	1	3	3	2	1	2	1	1	1	1	2	2	2	2	1	2	2	1	1	1	1	2	3	3	2	2	3	2	2	3	4	2
7915	2018-11-07 12:22:17	696	117.136.26.40(新疆-未知)	微信	19	2	1	4	4	3	3	3	4	4	3	3	3	3	2	2	2	3	2	2	2	2	2	2	2	2	2	2	2	1	1	2	2	1	1	4	2	4	4	3	4	3	3	3	4
7917	2018-11-07 12:22:44	704	117.136.26.41(新疆-未知)	微信	19	2	2	2	1	1	1	3	4	4	5	5	4	3	3	3	3	2	1	3	1	3	1	1	1	2	3	1	3	3	2	3	1	2	3	4	3	3	2	3	4	4	4	3	4
7918	2018-11-07 12:22:49	827	36.108.124.159(新疆-未知)	微信	19	1	1	3	4	2	4	2	3	4	3	4	1	1	1	2	2	1	2	1	1	1	4	1	2	3	1	3	1	1	1	1	1	1	1	2	2	2	2	2	2	2	2	2	2
7919	2018-11-07 12:23:29	953	221.7.8.24(新疆-乌鲁木齐)	微信	21	1	1	4	4	5	1	4	4	4	1	5	5	4	5	5	4	5	3	2	5	4	1	5	5	4	1	1	2	2	1	2	3	2	2	2	2	2	3	2	3	3	2	2	3
7921	2018-11-07 12:24:07	645	117.191.16.123(新疆-乌鲁木齐)	微信	21	2	1	4	4	2	1	2	4	3	2	1	4	2	4	2	4	2	1	1	3	3	1	3	2	2	2	2	2	1	3	2	1	2	1	3	1	3	2	1	3	3	3	3	2
7925	2018-11-07 12:25:24	746	117.136.26.33(新疆-未知)	微信	20	2	1	2	2	1	1	1	2	2	2	2	1	1	2	2	2	2	2	1	1	2	1	1	1	2	1	1	2	1	1	2	1	2	1	4	1	3	2	1	3	3	2	2	3
7927	2018-11-07 12:25:35	596	117.191.16.102(新疆-乌鲁木齐)	微信	18	2	3	2	2	2	2	2	2	2	2	2	2	2	2	2	2	1	2	1	3	2	3	1	3	2	3	2	2	3	1	2	1	1	1	4	2	4	4	2	4	4	2	2	4
7928	2018-11-07 12:25:37	745	223.104.30.189(新疆-未知)	微信	20	2	3	5	5	1	1	1	4	4	3	5	3	2	4	4	4	4	4	2	4	4	1	3	4	4	4	1	1	1	1	1	1	1	1	4	1	2	4	3	4	3	4	3	4
7929	2018-11-07 12:25:40	1075	117.136.26.51(新疆-未知)	微信	20	2	1	3	2	2	2	2	3	3	2	2	1	2	2	1	2	2	2	2	2	2	1	1	2	3	2	1	2	1	1	2	2	2	1	4	1	3	3	1	3	3	2	1	2
7930	2018-11-07 12:25:44	243	117.191.16.77(新疆-乌鲁木齐)	微信	20	1	2	3	3	3	3	3	2	3	4	2	3	3	2	3	3	3	3	3	3	3	3	3	3	3	3	3	3	2	3	3	3	3	2	3	2	3	2	3	3	3	3	2	3
7931	2018-11-07 12:25:49	1089	49.117.252.80(新疆-乌鲁木齐)	微信	20	2	1	3	5	4	5	5	5	5	5	1	4	2	5	3	5	4	1	1	1	3	1	1	1	5	1	1	2	1	1	1	2	1	3	2	3	2	2	2	3	2	4	3	2
7932	2018-11-07 12:26:09	886	223.104.30.169(新疆-未知)	微信	21	2	1	3	3	3	1	3	1	2	3	3	3	1	3	3	3	3	1	2	1	1	2	3	3	3	2	1	3	2	1	1	1	2	1	4	1	2	3	1	3	3	2	3	2
7933	2018-11-07 12:26:17	842	117.136.26.14(新疆-未知)	微信	19	2	1	2	1	2	1	3	3	2	3	1	3	3	4	2	2	1	1	1	1	2	1	2	1	1	2	1	1	1	1	1	1	1	1	4	2	3	4	2	3	3	2	2	3
7934	2018-11-07 12:26:27	729	221.7.7.39(新疆-乌鲁木齐)	微信	20	2	2	4	3	5	5	3	4	4	2	2	3	1	3	3	3	2	3	3	3	3	3	3	3	3	3	3	3	4	2	2	2	1	1	4	2	2	4	2	4	2	2	1	2
7935	2018-11-07 12:26:28	1086	223.104.30.185(新疆-未知)	微信	18	2	3	3	2	1	1	3	3	3	3	3	4	1	3	3	4	2	2	1	2	2	1	2	2	1	1	1	1	1	1	1	1	1	1	4	1	2	3	1	3	2	2	1	2
7936	2018-11-07 12:26:30	395	223.104.30.65(新疆-未知)	微信	20	2	3	1	3	5	1	2	3	2	2	2	2	2	5	2	2	5	3	1	2	2	2	3	3	3	3	3	1	1	1	1	1	1	1	1	4	1	1	4	4	4	1	1	3
7938	2018-11-07 12:27:26	1597	117.136.26.33(新疆-未知)	微信	21	2	3	3	2	2	3	3	3	1	4	4	3	3	3	3	3	3	3	3	3	3	3	3	3	3	3	3	2	2	1	1	2	1	1	3	2	2	2	2	2	3	2	2	2
7942	2018-11-07 12:28:59	1126	223.104.30.77(新疆-未知)	微信	20	2	2	3	2	4	2	2	2	4	2	2	2	2	2	2	2	2	2	2	2	2	2	1	2	5	3	3	1	2	1	1	1	3	2	4	2	3	4	1	4	4	1	1	4
7945	2018-11-07 12:29:37	678	223.104.30.173(新疆-未知)	微信	21	2	3	2	1	1	1	2	1	1	1	2	4	1	3	3	3	1	4	1	3	1	1	2	3	1	1	1	2	1	1	1	1	1	1	4	1	3	2	2	3	3	2	2	1
7946	2018-11-07 12:29:45	1491	223.104.30.183(新疆-未知)	手机提交	20	2	3	2	2	3	1	4	2	1	1	2	2	3	1	1	3	2	1	1	2	2	3	3	3	3	3	3	1	1	1	2	3	1	1	2	2	1	2	2	2	2	2	2	2
7949	2018-11-07 12:31:10	1645	43.242.155.106(新疆-未知)	微信	21	1	3	1	1	2	1	1	1	2	2	1	2	1	2	1	1	1	1	1	1	1	1	1	1	1	1	1	3	1	1	2	1	1	1	2	1	1	3	1	2	2	1	1	1
7950	2018-11-07 12:31:37	1101	223.104.30.93(新疆-未知)	微信	20	2	3	5	2	2	1	4	3	4	3	3	3	1	3	2	5	3	2	2	2	1	2	2	3	2	2	2	3	4	1	4	2	1	2	2	2	2	2	3	2	2	2	2	2
7952	2018-11-07 12:33:32	1082	221.7.7.110(新疆-乌鲁木齐)	微信	21	2	3	1	2	3	1	1	2	5	3	3	4	1	5	2	3	1	2	3	3	3	1	3	2	2	3	3	1	1	1	2	1	1	1	3	1	2	2	3	2	2	2	2	2
7954	2018-11-07 12:34:28	619	117.136.26.43(新疆-未知)	微信	19	2	1	1	2	3	2	3	2	3	2	3	2	3	3	2	3	3	2	3	2	3	2	3	2	3	2	3	2	2	2	2	2	2	2	2	2	2	2	2	2	2	2	2	2
7955	2018-11-07 12:35:25	1066	221.7.8.8(新疆-乌鲁木齐)	手机提交	19	1	3	3	1	3	1	2	2	3	3	1	3	3	3	3	2	2	2	1	1	3	2	1	1	2	2	2	1	1	1	1	2	1	1	4	1	3	3	1	3	3	4	2	3
7957	2018-11-07 12:36:40	422	117.136.26.17(新疆-未知)	微信	22	2	3	3	3	3	3	3	3	3	3	3	3	3	3	3	3	2	3	3	3	3	3	3	3	3	2	3	3	3	3	2	3	3	2	3	2	2	3	2	3	3	2	2	3
7958	2018-11-07 12:37:14	696	221.7.7.81(新疆-乌鲁木齐)	微信	21	2	1	2	1	1	1	2	2	2	2	1	2	1	2	2	2	2	2	1	1	2	1	1	1	1	1	1	2	1	1	1	1	2	2	3	2	2	3	1	2	2	2	3	2
7961	2018-11-07 12:38:06	676	223.104.30.88(新疆-未知)	微信	21	2	3	3	1	2	1	1	3	3	2	3	1	1	1	1	2	1	1	1	1	1	1	4	1	4	1	1	4	2	3	1	1	1	1	3	2	1	3	2	4	3	2	3	3
7963	2018-11-07 12:38:27	357	223.104.30.173(新疆-未知)	微信	19	2	1	2	2	1	1	2	2	1	1	1	2	1	1	2	2	1	2	1	2	2	1	1	1	1	1	1	1	1	1	1	1	1	1	3	1	3	3	1	3	3	2	1	3
7964	2018-11-07 12:38:46	690	223.104.30.181(新疆-未知)	微信	22	2	1	2	2	2	1	2	3	3	3	2	2	1	2	2	3	2	2	2	2	2	1	1	2	1	2	1	1	1	1	2	1	1	1	3	2	2	2	2	2	2	2	2	2
7965	2018-11-07 12:39:37	439	36.108.114.138(新疆-未知)	手机提交	21	1	3	3	1	2	3	1	1	2	2	2	2	2	2	2	2	2	2	2	2	2	2	3	2	3	2	2	3	1	1	2	1	1	1	4	2	3	3	3	3	3	2	3	3
7966	2018-11-07 12:41:53	327	223.104.30.83(新疆-未知)	微信	22	1	1	5	4	2	1	3	2	5	4	2	2	2	4	2	5	2	2	1	2	2	2	2	2	2	2	2	2	2	2	2	3	2	3	3	2	3	2	3	2	2	3	2	3
7970	2018-11-07 12:44:49	842	223.104.30.170(新疆-未知)	微信	21	2	1	1	3	3	2	2	2	2	2	1	1	1	2	1	1	1	1	1	1	2	1	1	1	1	1	1	1	1	1	1	1	1	1	3	2	2	2	2	2	2	2	2	2
7973	2018-11-07 12:46:20	481	124.117.210.83(新疆-乌鲁木齐)	微信	22	2	1	4	4	2	1	3	4	4	2	5	4	1	1	4	4	2	2	1	1	4	1	1	4	1	1	1	2	3	2	3	3	3	3	2	3	3	2	2	3	4	1	4	2
7978	2018-11-07 12:50:17	697	117.191.16.40(新疆-乌鲁木齐)	手机提交	20	1	1	3	3	2	1	2	3	4	3	4	4	3	3	3	2	2	2	2	2	2	2	1	3	1	1	1	2	1	1	2	2	1	2	2	2	2	2	2	2	2	3	3	2
7980	2018-11-07 12:51:30	313	117.136.26.63(新疆-未知)	微信	20	2	1	2	2	2	2	2	2	2	2	2	2	2	2	2	2	2	2	2	2	2	2	2	2	2	2	2	2	2	2	1	2	1	1	1	1	4	4	1	4	3	1	1	4
7982	2018-11-07 12:52:43	729	117.191.16.125(新疆-乌鲁木齐)	微信	20	2	2	3	2	3	1	1	1	4	2	4	3	3	3	3	2	3	3	3	3	3	3	3	3	3	3	3	1	1	1	1	1	2	1	4	1	4	3	1	4	4	1	1	4
7984	2018-11-07 12:54:18	1193	117.191.16.89(新疆-乌鲁木齐)	微信	20	2	1	5	3	2	2	2	2	2	2	2	2	2	5	2	2	1	1	2	1	3	2	2	1	2	1	2	2	1	2	1	2	1	1	2	2	2	2	1	3	2	2	2	2
7985	2018-11-07 12:55:23	1220	117.191.16.43(新疆-乌鲁木齐)	微信	22	2	2	2	2	2	2	3	2	3	3	2	2	2	2	3	2	2	2	1	3	2	1	2	2	1	1	1	4	2	3	3	2	3	3	3	2	2	3	3	2	2	3	3	2
7986	2018-11-07 12:57:27	333	117.191.16.24(新疆-乌鲁木齐)	微信	21	2	2	5	1	1	1	1	5	5	5	5	5	1	1	5	1	1	5	1	5	1	5	1	5	1	4	3	1	2	3	3	1	3	2	2	4	2	3	2	3	2	3	2	3
7987	2018-11-07 12:57:41	296	223.104.30.76(新疆-未知)	微信	18	2	3	5	5	5	5	4	3	3	3	3	3	3	3	3	3	3	3	3	3	3	3	3	3	3	3	3	2	3	3	2	2	2	2	1	2	2	2	2	2	2	2	2	2
7988	2018-11-07 12:57:43	588	221.7.7.46(新疆-乌鲁木齐)	微信	20	2	1	5	2	2	1	3	2	2	2	1	2	3	3	3	3	1	1	1	2	2	2	1	3	1	1	1	1	1	1	1	1	1	1	4	1	4	2	1	4	4	1	1	2
7990	2018-11-07 13:00:12	297	117.191.16.95(新疆-乌鲁木齐)	微信	20	2	3	3	2	2	3	1	2	2	1	1	2	1	2	2	1	1	1	1	1	2	2	2	2	2	2	1	2	1	1	2	2	1	3	2	2	2	3	2	2	2	2	3	2
7991	2018-11-07 13:02:06	204	101.206.168.249(四川-未知)	手机提交	19	1	3	5	5	3	3	3	3	3	3	3	3	3	3	3	3	3	3	3	3	3	3	3	3	3	3	3	2	2	2	2	2	2	2	2	2	2	2	2	2	2	2	2	2
7992	2018-11-07 13:03:15	211	223.104.30.92(新疆-未知)	手机提交	19	1	1	4	4	4	3	3	3	3	3	3	3	3	2	2	4	2	3	4	3	3	2	4	4	3	4	3	2	3	3	1	1	1	1	3	3	3	3	3	3	3	3	3	3
7995	2018-11-07 13:04:43	237	221.7.7.115(新疆-乌鲁木齐)	微信	19	2	1	3	4	3	3	1	2	4	4	4	2	4	4	4	4	4	4	4	4	4	4	4	3	3	3	3	3	2	2	2	2	2	2	3	2	3	3	2	3	3	3	3	4
7996	2018-11-07 13:04:54	278	221.7.8.24(新疆-乌鲁木齐)	微信	20	2	1	2	2	1	1	1	1	1	1	2	1	1	1	1	1	1	1	1	1	1	1	1	1	1	1	1	1	1	1	1	1	1	1	1	1	1	1	1	1	1	1	1	1
7997	2018-11-07 13:05:32	1017	223.104.30.72(新疆-未知)	微信	20	2	3	2	2	5	3	2	3	2	3	2	3	2	4	4	2	3	2	1	2	3	3	2	2	2	3	2	1	1	2	3	1	1	2	4	2	3	3	2	3	3	2	2	3
7998	2018-11-07 13:05:49	740	221.7.7.8(新疆-乌鲁木齐)	手机提交	20	1	3	2	1	1	1	1	2	5	3	1	1	1	1	3	5	1	2	3	3	2	2	1	2	3	2	2	1	1	1	1	1	1	1	4	1	2	4	1	3	3	1	1	3
7999	2018-11-07 13:06:23	297	183.43.98.212(广东-未知)	微信	19	2	3	3	3	3	3	3	3	3	3	3	3	3	3	3	3	3	3	3	3	3	3	4	3	4	3	4	2	1	2	2	1	2	2	3	2	3	3	2	3	3	2	2	3
8002	2018-11-07 13:06:50	260	117.136.26.43(新疆-未知)	手机提交	19	1	3	3	3	3	3	2	4	4	3	4	2	4	3	4	3	4	3	4	3	4	2	4	3	3	3	3	1	1	1	1	1	1	1	1	1	1	1	1	2	1	1	1	2
8006	2018-11-07 13:07:37	451	117.136.26.37(新疆-未知)	手机提交	20	2	3	3	3	2	2	3	3	4	4	3	5	3	3	2	2	2	3	3	3	3	3	3	3	3	3	3	2	2	2	2	2	2	2	2	2	2	2	2	3	2	1	2	2
8008	2018-11-07 13:08:04	629	223.104.30.187(新疆-未知)	微信	19	2	2	2	4	4	3	4	4	4	4	4	4	2	2	2	4	4	2	2	1	3	2	1	1	4	4	2	2	1	2	3	3	1	2	2	2	2	1	3	2	2	3	3	1
8010	2018-11-07 13:08:10	656	49.117.255.158(新疆-乌鲁木齐)	微信	21	1	2	2	3	3	1	2	2	3	3	3	3	1	4	4	4	2	1	1	1	1	2	2	2	2	2	2	1	1	1	1	2	1	1	3	1	3	2	1	4	3	1	1	3
8011	2018-11-07 13:08:31	497	223.104.30.70(新疆-未知)	微信	19	2	3	3	3	1	1	5	2	1	1	3	3	1	1	1	2	2	2	1	2	3	1	1	1	1	2	1	3	2	2	2	2	2	2	2	2	2	2	2	2	2	2	2	2
8012	2018-11-07 13:08:34	259	223.104.30.71(新疆-未知)	微信	19	2	3	1	1	5	4	3	3	3	3	1	5	1	5	5	5	5	1	5	1	5	3	3	3	3	3	3	2	2	2	2	3	3	3	2	2	2	2	2	2	2	2	2	2
8013	2018-11-07 13:08:38	234	112.224.32.185(山东-济南)	微信	18	1	1	2	2	4	4	2	2	2	4	4	3	3	3	3	3	3	3	3	3	3	3	3	3	3	3	3	2	3	2	2	2	2	3	2	3	2	3	2	3	2	3	2	3
8015	2018-11-07 13:08:52	325	221.7.8.96(新疆-乌鲁木齐)	微信	19	2	1	3	2	1	5	5	5	5	5	5	4	3	4	4	4	4	2	4	4	4	4	4	4	4	4	4	2	4	2	2	2	4	4	4	3	2	3	2	2	2	2	4	3
8019	2018-11-07 13:09:14	210	223.104.30.160(新疆-未知)	微信	19	1	1	3	5	1	1	4	3	3	2	3	3	4	4	3	4	3	5	4	3	3	3	4	3	3	4	4	2	2	2	3	2	2	3	2	3	3	2	3	3	2	3	3	3
8020	2018-11-07 13:09:21	555	221.7.7.86(新疆-乌鲁木齐)	手机提交	21	1	3	3	3	1	1	2	2	4	3	3	2	3	2	2	2	1	2	1	1	2	1	1	1	2	2	1	2	1	1	1	1	1	1	3	2	2	3	2	3	2	2	2	3
8021	2018-11-07 13:09:23	235	117.136.26.27(新疆-未知)	手机提交	21	1	3	3	3	3	3	3	3	2	2	2	2	3	2	2	3	2	3	2	3	2	3	2	3	2	3	2	2	2	2	2	2	2	2	2	2	2	2	2	2	2	2	2	2
8023	2018-11-07 13:09:51	518	117.191.16.118(新疆-乌鲁木齐)	微信	19	2	1	3	2	3	2	3	3	3	3	3	3	3	3	3	3	3	3	3	3	3	2	4	2	3	3	3	1	1	1	1	1	1	1	4	1	4	4	1	4	4	1	1	4
8025	2018-11-07 13:09:55	444	117.136.26.24(新疆-未知)	微信	18	2	3	3	3	1	3	3	3	3	3	3	3	3	3	3	3	3	3	3	3	3	3	3	3	3	3	3	2	2	2	2	2	2	2	2	2	2	2	2	2	2	2	2	2
8026	2018-11-07 13:10:00	329	221.7.7.92(新疆-乌鲁木齐)	微信	20	2	3	3	2	4	2	1	2	2	3	2	4	1	3	3	3	3	2	1	2	3	3	2	3	3	3	3	2	2	2	2	2	2	1	4	2	3	2	2	2	2	2	2	2
8028	2018-11-07 13:11:45	223	117.136.26.51(新疆-未知)	微信	20	2	3	2	2	1	5	3	3	2	2	3	2	2	3	2	2	3	3	3	3	2	2	2	2	2	2	2	2	2	2	2	3	2	2	2	2	2	2	2	2	2	2	2	2
8029	2018-11-07 13:11:49	371	117.136.26.58(新疆-未知)	微信	20	2	1	3	3	3	3	3	3	3	3	3	3	3	3	3	3	3	3	3	3	3	3	3	3	3	3	3	1	1	1	1	1	1	1	3	2	3	2	2	3	3	3	2	3
8030	2018-11-07 13:12:02	1524	117.191.16.23(新疆-乌鲁木齐)	微信	21	2	1	2	3	2	2	1	2	2	2	2	2	2	2	2	2	2	2	2	2	2	2	1	1	1	1	2	2	2	2	1	2	3	2	2	2	2	2	1	4	4	2	1	4
8035	2018-11-07 13:13:53	461	223.104.30.64(新疆-未知)	手机提交	21	2	3	3	3	2	2	2	1	2	2	1	2	2	2	4	3	4	1	1	1	1	1	1	1	1	1	1	3	3	2	4	2	3	2	3	4	3	2	4	2	3	2	3	3
8036	2018-11-07 13:13:59	481	178.128.219.135(国外-希腊)	微信	20	1	1	4	3	1	1	2	1	1	4	4	1	1	4	1	4	1	1	1	1	1	1	1	1	1	1	1	2	1	1	2	2	2	2	2	2	2	3	2	2	2	1	2	2
8039	2018-11-07 13:16:33	574	117.136.26.17(新疆-未知)	微信	21	2	3	2	2	2	3	3	5	4	4	4	3	3	1	3	4	3	5	2	2	2	3	1	3	2	2	2	2	2	1	2	1	1	1	2	2	2	2	2	2	2	2	2	2
8040	2018-11-07 13:16:53	951	117.191.16.51(新疆-乌鲁木齐)	手机提交	20	2	3	3	3	3	1	2	3	2	2	5	3	3	3	3	3	3	3	2	3	3	3	5	5	2	2	1	2	1	1	1	1	1	2	3	2	3	3	2	3	3	2	2	2
8041	2018-11-07 13:17:15	784	117.191.16.76(新疆-乌鲁木齐)	微信	19	2	1	4	3	2	1	4	4	4	1	1	4	1	2	4	4	3	2	1	1	1	1	1	3	1	1	1	3	2	3	2	4	2	2	3	2	2	2	3	3	2	2	3	3
8043	2018-11-07 13:18:41	551	223.104.30.66(新疆-未知)	微信	20	2	1	2	2	2	1	2	2	3	2	1	5	1	5	1	2	1	1	1	2	2	3	3	2	4	1	2	1	1	2	2	3	1	1	2	2	2	2	4	2	2	4	4	2
8045	2018-11-07 13:18:48	747	117.136.26.41(新疆-未知)	微信	20	2	1	3	3	2	2	3	3	2	2	3	2	2	3	2	3	2	3	2	3	2	2	3	3	2	3	2	2	1	2	2	3	3	2	2	3	2	2	3	2	2	3	3	2
8046	2018-11-07 13:18:51	665	223.104.30.82(新疆-未知)	手机提交	19	1	1	3	3	3	2	3	3	3	3	3	3	3	3	3	3	3	3	3	2	2	3	2	3	2	2	2	1	2	1	2	2	1	1	3	2	2	2	2	2	2	2	2	2
8047	2018-11-07 13:18:59	487	221.7.8.70(新疆-乌鲁木齐)	微信	20	2	1	3	2	4	1	5	3	3	2	1	2	1	3	4	2	2	2	1	1	1	1	1	1	1	1	1	4	2	2	1	1	1	1	4	2	3	3	3	3	3	3	3	2
8048	2018-11-07 13:19:03	681	117.136.26.10(新疆-未知)	微信	19	2	1	4	4	4	2	3	2	5	3	5	4	2	5	4	3	4	4	3	2	4	3	3	4	4	3	4	3	2	3	3	3	3	3	3	3	3	2	3	3	2	3	3	2
8049	2018-11-07 13:19:44	600	221.7.8.34(新疆-乌鲁木齐)	微信	20	1	1	3	3	3	4	3	3	3	3	3	3	3	3	3	3	3	3	3	3	3	3	3	3	3	3	3	2	2	3	3	3	3	2	3	2	2	2	2	3	3	2	2	2
8050	2018-11-07 13:21:57	1177	117.136.26.43(新疆-未知)	微信	19	2	1	5	4	3	5	3	4	3	4	2	5	1	5	5	4	2	1	1	1	1	2	3	3	1	2	1	1	2	1	3	2	2	1	4	2	2	2	2	2	1	4	3	2
8053	2018-11-07 13:26:26	509	117.191.16.29(新疆-乌鲁木齐)	微信	22	2	3	3	3	3	2	4	3	2	4	3	3	4	2	3	4	2	3	3	4	2	3	4	3	4	3	2	4	3	3	2	2	1	1	3	3	2	2	3	3	2	2	2	2
8054	2018-11-07 13:26:59	484	110.156.94.228(新疆-乌鲁木齐)	微信	19	2	1	3	3	3	4	4	4	4	4	4	4	4	4	4	3	3	4	3	4	4	4	4	4	3	3	4	2	1	1	3	3	2	2	2	3	1	2	2	1	2	3	2	1
8055	2018-11-07 13:27:12	911	223.104.30.74(新疆-未知)	手机提交	19	2	2	2	2	3	2	3	2	2	3	2	3	2	3	2	2	2	2	2	2	2	1	3	2	2	1	1	2	1	1	2	2	1	1	2	2	2	3	2	2	2	2	2	2
8056	2018-11-07 13:27:24	392	117.191.16.94(新疆-乌鲁木齐)	微信	20	2	1	2	2	1	1	2	2	5	5	5	5	2	1	1	5	1	1	1	1	1	1	1	1	2	1	1	1	1	1	1	1	1	1	4	1	2	3	2	4	3	1	1	3
8057	2018-11-07 13:28:32	1397	117.136.26.22(新疆-未知)	微信	20	2	3	3	3	1	1	3	4	4	4	4	4	1	4	3	4	4	4	3	4	4	3	2	5	2	4	3	1	1	1	1	1	1	1	4	2	2	3	2	4	3	2	2	4
8058	2018-11-07 13:28:40	311	223.104.30.89(新疆-未知)	微信	23	1	1	3	4	2	1	3	3	2	4	4	3	3	4	2	4	2	3	3	3	3	3	3	3	3	3	3	2	3	3	2	2	2	3	3	2	2	3	3	2	2	2	2	2
8059	2018-11-07 13:29:20	490	221.7.8.83(新疆-乌鲁木齐)	微信	20	2	1	1	2	1	1	1	1	1	1	1	1	1	1	1	1	1	1	1	1	1	1	1	1	1	1	1	2	1	1	1	1	1	1	3	1	3	3	2	2	2	2	2	2
8061	2018-11-07 13:30:51	519	117.191.16.119(新疆-乌鲁木齐)	微信	20	2	2	4	2	4	2	3	1	3	3	3	3	3	3	3	3	3	3	3	3	3	3	3	3	3	2	4	2	1	1	1	1	2	1	3	2	3	3	2	2	3	2	2	2
8063	2018-11-07 13:32:11	569	221.7.8.36(新疆-乌鲁木齐)	微信	20	2	2	2	1	2	1	1	1	1	2	2	2	1	2	2	1	1	1	1	1	1	1	2	1	1	1	1	1	1	1	2	1	1	1	3	2	4	3	2	4	4	3	4	3
8064	2018-11-07 13:32:24	718	117.136.26.57(新疆-未知)	微信	20	2	2	2	1	3	1	1	1	3	3	1	2	3	2	2	2	2	2	1	2	2	2	2	2	2	2	2	1	1	1	1	1	1	1	4	1	4	4	1	4	4	1	1	4
8065	2018-11-07 13:33:02	1061	117.191.16.42(新疆-乌鲁木齐)	微信	21	2	3	4	2	3	1	4	2	2	3	2	2	1	2	2	3	1	2	2	1	2	1	1	2	1	2	1	1	1	2	2	2	2	1	3	2	2	2	2	2	2	1	3	2
8071	2018-11-07 13:40:13	439	117.136.26.15(新疆-未知)	微信	18	2	2	4	3	1	2	4	4	4	4	4	2	3	2	2	2	2	4	2	3	3	2	3	2	3	2	2	1	1	2	2	2	2	2	3	2	3	3	3	3	3	3	3	3
8076	2018-11-07 13:45:02	639	36.108.110.95(新疆-塔城)	微信	21	2	3	3	5	5	5	4	4	4	3	4	3	2	4	2	4	4	4	4	4	4	2	4	4	1	2	2	4	3	3	4	3	3	3	2	2	2	2	2	2	2	2	2	2
8078	2018-11-07 13:45:40	686	117.191.16.100(新疆-乌鲁木齐)	微信	21	2	3	2	3	5	5	5	4	4	4	4	4	3	4	3	3	3	3	3	3	3	3	3	3	3	3	3	1	1	1	3	2	1	1	3	1	2	3	2	3	2	3	1	2
8080	2018-11-07 13:47:22	274	117.136.26.25(新疆-未知)	手机提交	19	1	1	3	3	3	3	3	3	4	4	2	2	2	2	2	2	2	2	2	1	1	1	1	2	2	3	2	2	2	2	2	2	2	2	2	3	2	2	3	2	3	2	3	2
8081	2018-11-07 13:47:55	547	49.119.240.105(新疆-和田)	微信	20	2	3	2	1	1	1	3	4	3	4	4	3	4	4	4	4	3	3	2	2	3	3	4	4	3	2	3	4	1	2	4	3	3	2	2	1	2	1	2	1	2	2	2	1
8082	2018-11-07 13:48:16	263	223.104.30.68(新疆-未知)	手机提交	21	1	1	1	1	1	3	2	3	3	2	2	1	1	3	2	2	1	1	2	2	1	1	2	2	2	2	2	2	2	2	2	2	3	2	2	2	3	2	3	2	3	2	2	3
[truncated: 3,413 more rows]
[truncated: 38 more columns]

## Sheet: Sheet1
Cognitive Avoidance（CA）	25
Stress Scale（SS）	7
Rumination Scale（RS）	23
Perfectionism Scale（PS）	25
性别	1男，2女
家庭所在地	1城市 2乡镇 3农村
